# Supplementary material for: Elucidating the picocyanobacteria salinity divide through ecogenomics of new freshwater isolates
Source: BMC Biol. 2022 Aug 8;20:175. doi: 10.1186/s12915-022-01379-z (PMC9361551; doi:10.1186/s12915-022-01379-z)
Supplement: Supplementary file 1 — Additional file 1: Table S1. Main genomic features of marine, brackish and freswhater culture-derived picocyanobacteria. An asterisk in the origin column indicates strains where euryhaline physiology is known. [file 12915_2022_1379_MOESM1_ESM.xlsx]

## Sheet: TableS1
Table S1. Main genomic features of marine, brackish and freswhater culture-derived picocyanobacteria. An asterisk in the origin column indicates strains where euryhaline physiology is known.
Genome	Origin	total_sequence_length (bp)	GC (%)	nº CDS	median intergenic spacer (bp)	total_intergenic_distance (bp)	coding_density (%)	% Completeness (CheckM-Synechococcus marker)	% Contamination	Strain heterogeneity	Estimated Genome Size (bp)	nº of contigs	Phylogenomic cluster / clade	Depth (m)	Aquatic system origin	Reference	Accession number
BS55D	Brackish	2235215	61.613	2387	33	149758	93	99.53	0.24	0	2.24038e+06	7	5.1	750	Black Sea, Bulgaria	Callieri et al., 2019	PHQT00000000
BS56D	Brackish	2303823	61.228	2404	35	167744	93	99.53	0.35	0	2.3066e+06	8	5.1	750	Black Sea, Bulgaria	Callieri et al., 2019	PHQU00000000
BSA11S	Brackish	2883234	65.774	3003	50	287212	90	99.76	0.35	0	2.88005e+06	42	5.2	6.5	Black Sea, Bulgaria	Di Cesare et al., 2020	VNWP00000000
BSF8S	Brackish	2884859	65.759	3002	50	288566	90	99.76	0.35	0	2.88168e+06	44	5.2	6.5	Black Sea, Bulgaria	Di Cesare et al., 2020	VOBS00000000
CB0101	Brackish	2686395	64.21	2906	31	213759	92	99.88	0.12	0	2686395	94	5.2	0	Baltimore Inner Harbor, Chesapeake Bay, Atlantic Ocean, USA	Marsan et al., 2014 / D Fucich et al., 2019	ADXL00000000
CB0205	Brackish	2427308	62.968	2643	31	194307	92	99.41	0.12	0	2.43878e+06	78	5.2	0	Chesapeake Bay, Atlantic Ocean, USA	Fucich et al., 2019	ADXM00000000
PCC7001	Brackish	2832697	68.738	2815	43	273355	90	99.88	0.47	0	2.82277e+06	18	5.2	-	Long Island, Atlantic Ocean, USA	-	LT578417
NIES-981	Brackish	3021545	68.616	3327	40	235817	92	99.76	1.02	0	2.99792e+06	1	5.2	-	Hoshidate, Iriomote Isl. Okinawa Japan	H Yamaguchi et al., 2016	LT578417
EJ6-Ellesmere	Brackish	2892111	65.937	3111	40	246226	91	84.47	1.37	12.5	3.37693e+06	200	5.2	0.5	Lake Ellesmere, New Zealand	This study	JAGQBY000000000
HK01-R	Brackish	2479254	61.205	2650	36	188863	92	99.53	0.12	0	2.48797e+06	1	5.2	-	Pearl river estuary, China	Xia et al., 2020	CP059059
LTW-R	Brackish	2415533	62.563	2639	35	223525	91	99.88	0.47	33.33	2.40707e+06	1	5.2	-	Pearl river estuary, China	Xia et al., 2020	CP059060
SynAce01	Brackish	2750634	63.916	2782	59	349378	87	99.53	0	0	2.76362e+06	1	5.2	15	Ace Lake, Antarctica	Tang J et al., 2019	CP018091
WH5701	Brackish*	3043834	65.388	3281	43	289510	90	99.53	6.18	21.05	2.86921e+06	135	5.2	0	Long Island Sound, Atlantic Ocean, USA	Dufresne et al., 2008 / Scanlan et al., 2009 / Fuller et al., 2003	AANO00000000
RS9909	Brackish*	2603169	64.44	2860	34	175426	93	100	0.12	0	2.60005e+06	1	5.1	10	Indian Ocean	Doré et al., 2020 / Fuller et al., 2003	CP047943
Cyanobium sp. NS01	Brackish*	2748087	67.932	2992	44	234296	91	100	0.35	0	2.73847e+06	1	5.2	0	North Sea	Doré et al., 2020 / Fuller et al., 2003	CP047940
WH 8101	Brackish*	2623023	63.345	2940	34.5	190825	93	100	0.82	0	2.60151e+06	1	5.1	0	Atlantic Ocean	Doré et al., 2020 / Fuller et al., 2003	CP047932
RS9917	Brackish*	2579542	64.459	2811	30	175508	93	100	0.12	0	2.57645e+06	9	5.1	10	Red Sea, Gulf of Aqaba	Dufresne et al., 2008 / Scanlan et al., 2009 / Fuller et al., 2003	AANP00000000
N.Huapi 1G10	Freshwater	3340220	64.556	3516	48	353744	89	99.29	0.59	0	3.34426e+06	84	5.2	70	Lake Nahuel Huapi, Argentina	Sanchez-Baracaldo et al., 2019	NQKW00000000
Alchichica 8F6	Freshwater	2510697	65.809	2686	35	203731	92	99.53	0.94	35.71	2.49884e+06	84	5.2	2	Lake Alchichica, Mexico	Sanchez-Baracaldo et al., 2019	NQKZ00000000
BO8801	Freshwater	3271183	69.149	3245	38	278101	91	99.06	0.59	0	3.28274e+06	47	5.2	-	Lake Constance, Germany	Sanchez-Baracaldo et al., 2019	NQKY00000000
MW101C3	Freshwater	3029138	66.134	2992	59	348698	88	100	0.71	0	3.00763e+06	18	5.2	-	Lake Mondsee, Austria	Sanchez-Baracaldo et al., 2019	NQKX00000000
Vulcanococcus limneticus LL	Freshwater	3548884	68.354	3498	55	352796	90	99.76	1.06	20	3.51971e+06	160	5.2	0.5	Lake Albano, Italy	Di Cesare et al ., 2018	NQLA00000000
Cyanobium gracile PCC6307	Freshwater	3342364	68.707	3436	38	268004	92	99.76	0.59	0	3.33064e+06	1	5.2	-	Water, lake, Madison, Wisconsin, USA	Shih et al., 2013	CP003495
CACIAM14	Freshwater	3212489	68.561	2996	49	364453	89	98.35	0.59	0	3.24711e+06	71	5.2	0.5	Tucurui Power Plant Reservoir, Brazil	ARJ Lima et al., 2014	JMRP00000000
Cyanobium usitatum Tous	Freshwater	2515215	62.584	2602	38	238493	91	99.76	0.35	0	2.51244e+06	25	5.2	12	Tous reservoir, Spain	Cabello-Yeves et al., 2018	PXXO00000000
Synechococcus lacustris Tous	Freshwater	2668880	51.392	2712	23	166642	94	98.75	1.88	41.67	2.65185e+06	305	5.3	12	Tous reservoir, Spain	Cabello-Yeves et al., 2018	PXVC00000000
GFB01	Freshwater	2339812	67.772	2326	54.5	311207	87	84.57	4.05	81.82	2.65466e+06	125	5.2	-	Lago dos Indios, Brazil	Guimaraes et al., 2015	LFEK00000000
Lug-A	Freshwater	3010822	66.308	3043	57	343456	89	99.84	0.71	0	2.99424e+06	33	5.2	-	Lake Lugano, Switzerland/Italy	This study	JAGQBN000000000
Lug-B	Freshwater	3181767	69.245	3222	37	254190	92	96.39	0.35	0	3.28938e+06	115	5.2	-	Lake Lugano, Switzerland/Italy	This study	JAGQBM000000000
La Preciosa 7G6	Freshwater	3130083	67.304	3207	34	251562	92	100	0.82	25	3.10442e+06	34	5.2	5	Lake La Preciosa, Mexico	This study	JAGQBO000000000
A1C-AMD	Freshwater	2464954	63.212	2665	31	177610	93	98.24	0.94	0	2.48553e+06	132	5.2	10	Amadorio reservoir, Spain	This study	JAGQDB000000000
A2C-AMD	Freshwater	3014533	62.481	3318	31	243461	92	97.18	2.31	35.71	3.03035e+06	112	5.2	20	Amadorio reservoir, Spain	This study	JAGQDA000000000
Aljojuca 7A6	Freshwater	3131121	67.305	3205	34	249160	92	100	0.82	25	3.10545e+06	34	5.2	10	Lake Aljojuca, Mexico	This study	JAGQCY000000000
AMD-g	Freshwater	3121205	67.94	3157	34	258689	92	100	0.35	0	3.11028e+06	13	5.2	10	Amadorio reservoir, Spain	This study	JAGQCW000000000
ATX 2A4	Freshwater	2921178	66.105	2883	55	317098	89	99.53	0.71	0	2.91413e+06	46	5.2	1	Lake Atexcac, Mexico	This study	JAGQCV000000000
ATX 6A2	Freshwater	3005893	68.037	3167	38	267243	91	99.53	1.06	20	2.98807e+06	42	5.2	2	Lake Atexcac, Mexico	This study	JAGQCU000000000
ATX 6F1	Freshwater	2964692	66.332	3057	39	268298	91	99.29	1.18	0	2.95066e+06	17	5.2	15	Lake Atexcac, Mexico	This study	JAGQCS000000000
BA20m-14	Freshwater	2778589	64.646	3095	34	218233	92	89.83	9.73	41.18	2.7922e+06	228	5.2	20	Lake Baikal, Russia	This study	JAGQCR000000000
BA20m-p-22	Freshwater	3148136	63.896	3559	35	284345	91	92.67	5.35	82.35	3.2154e+06	288	5.2	20	Lake Baikal, Russia	This study	JAGQCQ000000000
BA5m-10	Freshwater	2866169	61.836	3150	35	252526	91	94.82	1.49	30	2.97771e+06	93	5.2	5	Lake Baikal, Russia	This study	JAGQCP000000000
BA5m-21	Freshwater	2583130	62.751	2827	32	195736	92	97.88	1.61	40	2.59659e+06	92	5.2	5	Lake Baikal, Russia	This study	JAGQCO000000000
C3-12m-Tous	Freshwater	2569458	51.687	2715	23	148508	94	97.8	1.88	36.36	2.57787e+06	88	5.3	12	Tous reservoir, Spain	This study	JAGQCN000000000
CH-040	Freshwater	2900923	69.295	2950	39	255284	91	100	0.59	0	2.88381e+06	27	5.2	-	Lake Chascomús, Argentina	This study	JAGQCJ000000000
Cruz-7E5	Freshwater	3155391	65.224	3354	39	261797	92	99.53	0.12	0	3.16649e+06	31	5.2	0.5	Lake La Cruz, Spain	This study	JAGQCE000000000
Cruz-8D1	Freshwater	3965486	66.646	4203	41	392567	90	100	1.06	0	3.92345e+06	108	5.2	8	Lake La Cruz, Spain	This study	JAGQCD000000000
Cruz-8H5	Freshwater	3948278	66.649	4177	40	387868	90	100	1.65	0	3.88313e+06	92	5.2	8	Lake La Cruz, Spain	This study	JAGQCC000000000
Cruz-9C9	Freshwater	3152229	65.221	3347	39	261371	92	99.29	0.12	0	3.17096e+06	33	5.2	12	Lake La Cruz, Spain	This study	JAGQCB000000000
Cruz-9H2	Freshwater	3155699	65.223	3353	39	260194	92	99.53	0.12	0	3.1668e+06	33	5.2	12	Lake La Cruz, Spain	This study	JAGQCA000000000
Cruz CV11-17	Freshwater	3421842	67.265	3611	41	330054	90	99.53	2	11.11	3.36924e+06	57	5.2	11	Lake La Cruz, Spain	This study	JAGQCI000000000
Cruz CV12-2	Freshwater	1962093	52.505	2128	20	87574	96	94.59	3.18	60	2.00835e+06	219	5.3	12	Lake La Cruz, Spain	This study	JAGQDO000000000
Cruz CV12-2-Slac-r	Freshwater	1934481	49.802	2056	21	91459	95	94.12	1.48	60	2.02492e+06	242	5.3	12	Lake La Cruz, Spain	This study	JAGQEK000000000
Cruz CV13-4-11	Freshwater	3414812	67.296	3608	41	327774	90	99.53	2	11.11	3.36232e+06	52	5.2	13	Lake La Cruz, Spain	This study	JAGQCH000000000
Cruz CV-v-12	Freshwater	3022307	65.853	3160	40	273377	91	99.76	0.59	0	3.0117e+06	52	5.2	12	Lake La Cruz, Spain	This study	JAGQCG000000000
N.Huapi 1H5	Freshwater	3137012	69.747	3186	35	221896	93	100	0.71	0	3.11474e+06	12	5.2	70	Lake Nahuel Huapi, Argentina	This study	JAGQBH000000000
Candia 3B3	Freshwater	3444893	68.602	3460	52	321411	91	99.76	1.06	20	3.41658e+06	85	5.2	0.5	Lake Candia, Italy	This study	JAGQCM000000000
Alchichica 3B3-8F6	Freshwater	2480576	65.923	2740	32	199172	92	99.53	0.94	0	2.46886e+06	34	5.2	-	Lake Alchichica, Mexico	This study	JAGQCZ000000000
Candia 3F8	Freshwater	3496329	68.495	3538	52	331016	91	99.76	1.06	20	3.46759e+06	90	5.2	-	Lake Candia, Italy	This study	JAGQCL000000000
ATX 6E8	Freshwater	2621355	65.901	2895	30	194750	93	99.53	1.06	14.29	2.60582e+06	35	5.2	10	Lake Atexcac, Mexico	This study	JAGQCT000000000
Morenito 9A2	Freshwater	3103610	66.402	3323	39	274667	91	99.53	0.27	0	3.10985e+06	26	5.2	-	Lake Morenito, Argentina	This study	JAGQBJ000000000
Aljojuca 7D2	Freshwater	2537363	66.079	2823	32	201377	92	99.53	0.94	0	2.52538e+06	23	5.2	15	Lake Aljojuca, Mexico	This study	JAGQCX000000000
MW73D5	Freshwater	3446141	68.617	3471	52	321012	91	99.76	1.06	20	3.41781e+06	87	5.2	0.5	Lake Hallstättersee, Austria	This study	JAGQBI000000000
Edmonson 11F2	Freshwater	3150148	65.244	3350	39	260434	92	99.53	0.12	0	3.16123e+06	31	5.2	-	Edmonson Point 145, Anctartica	This study	JAGQBZ000000000
Candia 9D4	Freshwater	3220566	69.515	3209	37	256336	92	100	0.71	20	3.1977e+06	16	5.2	0.5	Lake Candia, Italy	This study	JAGQCK000000000
GreenBA-s	Freshwater	2852592	70.375	2794	50.5	253667	91	97.41	1.18	20	2.89388e+06	92	5.2	0.5	Lake Baikal, Russia	This study	JAGQBX000000000
HJ21-Hayes	Freshwater	2936087	64.853	3194	33	226746	92	99.76	0.59	0	2.92579e+06	39	5.2	0-7.5	Lake Hayes, New Zealand	This study	JAGQBW000000000
HWJ4-Hawea	Freshwater	2350250	60.01	2510	30	171127	93	94.78	1.41	25	2.44473e+06	94	5.2	0-45	Lake Hawea, New Zealand	This study	JAGQBV000000000
J7-Johnson	Freshwater	2995359	65.26	3262	40	238632	92	99.76	0.12	0	2.99896e+06	68	5.2	5	Lake Johnson, New Zealand	This study	JAGQBU000000000
JJ3a-Johnson	Freshwater	2848959	64.904	3100	33	219342	92	99.18	0.59	0	2.85557e+06	58	5.2	5	Lake Johnson, New Zealand	This study	JAGQBT000000000
L1E-Cus	Freshwater	2595568	62.462	2880	32	195810	92	99.76	1.06	0	2.57423e+06	33	5.2	10	Loriguilla Reservoir, Spain	This study	JAGQBS000000000
L1E-Slac	Freshwater	2260992	51.786	2438	23	123153	95	99.22	1.06	66.67	2.25461e+06	55	5.3	10	Loriguilla Reservoir, Spain	This study	JAGQBR000000000
L1F-Slac	Freshwater	2233108	51.946	2377	22	116039	95	98.98	0.24	0	2.25071e+06	47	5.3	20	Loriguilla Reservoir, Spain	This study	JAGQBQ000000000
L2F	Freshwater	3037934	66.228	2982	57	356061	88	100	0.82	0	3.01302e+06	10	5.2	20	Loriguilla Reservoir, Spain	This study	JAGQBP000000000
Cruz-7B9	Freshwater	3155662	65.224	3355	39	262171	92	99.53	0.12	0	3.16676e+06	32	5.2	0.5	Lake La Cruz, Spain	This study	JAGQCF000000000
Maggiore-St4-Cus	Freshwater	2757080	62.572	2993	34	217190	92	99.53	1.29	28.57	2.73437e+06	28	5.2	-	Lake Maggiore, Italy	This study	JAGQBL000000000
Maggiore-St4-Slac	Freshwater	2296351	51.795	2415	20	117107	95	99.22	0.47	50	2.30353e+06	38	5.3	-	Lake Maggiore, Italy	This study	JAGQBK000000000
N5-Cardenillas	Freshwater	2592858	68.873	2644	32	173919	93	85.25	0.94	25	3.01289e+06	210	5.2	2	Lake Cardenillas, Spain	This study	JAGQBG000000000
RedBA-s	Freshwater	2716594	66.329	2861	42	240759	91	99.53	0.94	20	2.70377e+06	61	5.2	0.5	Lake Baikal, Russia	This study	JAGQBF000000000
T1B-Tous	Freshwater	2712772	66.901	2907	29	187759	93	98.35	2.94	42.86	2.67719e+06	122	5.2	10	Tous reservoir, Spain	This study	JAGQBE000000000
T1G-Tous	Freshwater	2780711	62.425	3081	31	218953	92	99.76	2	40	2.73165e+06	52	5.2	10	Tous reservoir, Spain	This study	JAGQBD000000000
To12R1	Freshwater	2522031	62.601	2745	30	195472	92	99.76	0.35	0	2.51925e+06	23	5.2	12	Tous reservoir, Spain	This study	JAGQBC000000000
Tobar 12-5m-g	Freshwater	2951029	65.797	3096	39	261694	91	99.18	0.59	0	2.95787e+06	47	5.2	12.5	Lake El Tobar, Spain	This study	JAGQBB000000000
Tous-M-B4	Freshwater	2743075	62.604	3017	32	212475	92	99.76	0.94	20	2.72383e+06	11	5.2	12	Tous reservoir, Spain	This study	JAGQBA000000000
WAJ14-Wanaka	Freshwater	2144642	61.226	2337	28	137998	94	99.29	0.71	0	2144642	7	5.2	0-45	Lake Wanaka, New Zealand	This study	JAGQAZ000000000
WKJ7-Wakatipu	Freshwater	2810613	62.249	3088	31	212900	92	99.53	0.94	0	2.79734e+06	61	5.2	0-45	Lake Wakatipu, New Zealand	This study	JAGQAY000000000
BL107	Marine	2283377	54.244	2547	42	249771	89	100	0	0	2283377	6	5.1	-	Mediterranean Sea, Spanish coast	Dufresne et al., 2008 / Scanlan et al., 2009	AATZ00000000
CC9311	Marine	2606748	52.447	2943	47	321756	88	99.76	0	0	2.61302e+06	1	5.1	95	Pacific Ocean, California Current	Dufresne et al., 2008 / Scanlan et al., 2009	CP000435
CC9605	Marine	2510659	59.218	2748	40	293343	88	99.76	0	0	2.5167e+06	1	5.1	51	Pacific Ocean, California Current	Dufresne et al., 2008 / Scanlan et al., 2009	CP000110
CC9616	Marine	2644310	56.554	2884	41	262839	90	99.53	0	0	2.6568e+06	17	5.1	-	Pacific Ocean, California Current	Dufresne et al., 2008 / Scanlan et al., 2009	AZXL00000000
CC9902	Marine	2234828	54.164	2354	38.5	217676	90	99.53	0	0	2.24538e+06	1	5.1	5	Pacific Ocean, California Current	Dufresne et al., 2008 / Scanlan et al., 2009	CP000097
TAK9802	Marine	2190394	60.76	2702	42	207304	91	100	0.24	100	2.18514e+06	1	5.1	7	Pacific Ocean	Doré et al., 2020	CP047937
SYN20	Marine	2728628	53.422	3413	45	293641	89	99.53	0.71	0	2.72205e+06	1	5.1	0	North Sea	Doré et al., 2020	CP047959
RS9915	Marine	2417983	59.497	2905	34	205974	91	99.29	0	0	2.43527e+06	1	5.1	15	Indian Ocean	Doré et al., 2020	CP047934
RS9907	Marine	2581635	60.359	3008	39	226354	91	99.76	0.24	0	2581635	1	5.1	10	Indian Ocean	Doré et al., 2020	CP047944
RS9902	Marine	2481217	59.774	2988	41.5	232699	91	99.88	0.24	100	2.47824e+06	1	5.1	1	Indian Ocean	Doré et al., 2020	CP047949
ROS8604	Marine	2876904	53.964	3755	43	294996	90	99.29	0	0	2.89748e+06	1	5.1	0	Atlantic Ocean	Doré et al., 2020	CP047946
PROS-U-1	Marine	2576003	58.381	3151	38	215419	92	99.53	0.12	100	2.58506e+06	1	5.1	5	Atlantic Ocean	Doré et al., 2020	CP047951
PROS-9-1	Marine	2273940	53.888	2776	45	218308	90	99.41	0.24	0	2.28195e+06	1	5.1	30	Mediterranean Sea	Doré et al., 2020	CP047961
PROS-7-1	Marine	2565218	59.268	2883	31	158065	94	100	0.35	50	2.55624e+06	1	5.1	5	Mediterranean Sea	Doré et al., 2020	CP047945
NOUM97013	Marine	2552712	58.818	2967	40	204341	92	99.53	0.35	50	2.55579e+06	1	5.1	0	Pacific Ocean	Doré et al., 2020	CP047941
MVIR-18-1	Marine	2451974	53.435	3053	45	234566	90	99.41	0	0	2.46653e+06	1	5.1	25	North Sea	Doré et al., 2020	CP047942
MINOS11	Marine	2284343	60.461	2717	25	143691	94	99.69	0	0	2.29145e+06	1	5.3	20	Mediterranean Sea	Doré et al., 2020	CP047953
MEDNS5	Marine	2435869	59.087	2774	30	147142	94	99.53	0.12	0	2.44443e+06	1	5.1	80	Mediterranean Sea	Doré et al., 2020	CP047952
M16.1	Marine	2112236	61.361	2551	39	182739	91	99.53	0	0	2.12221e+06	1	5.1	275	Atlantic Ocean	Doré et al., 2020	CP047954
BOUM118	Marine	2326334	59.775	2792	32.5	190556	92	99.53	0.24	0	2.33171e+06	1	5.1	5	Mediterranean Sea	Doré et al., 2020	CP047947
BMK-MC-1	Marine	2601150	60.358	3092	33	178365	93	99.29	0.59	40	2.60429e+06	1	5.1	23	Mediterranean Sea	Doré et al., 2020	CP047939
BIOS-U3-1	Marine	2710834	54.976	3447	49	298865	89	99.65	0	0	2.72036e+06	1	5.1	5	Pacific Ocean	Doré et al., 2020	CP047936
BIOS-E4-1	Marine	3314220	55.121	4390	53	429051	87	100	0.71	66.67	3.29069e+06	1	5.1	40	Pacific Ocean	Doré et al., 2020	CP047935
A18-46.1	Marine	2471770	59.308	2952	37	211945	91	99.53	0	0	2.48344e+06	1	5.1	15	Atlantic Ocean	Doré et al., 2020	CP047955
A18-25c	Marine	2511360	58.155	3043	41	210758	92	99.76	0	0	2.5174e+06	1	5.1	74	Atlantic Ocean	Doré et al., 2020	CP047957
A18-40	Marine	2401547	59.508	2832	34	198517	92	97.24	0	0	2.46971e+06	1	5.1	2	Atlantic Ocean	Doré et al., 2020	CP047956
A15-62	Marine	2294140	59.912	2830	38	199824	91	100	0	0	2294140	1	5.1	15	Atlantic Ocean	Doré et al., 2020	CP047950
A15-60	Marine	2543402	58.221	3080	41	207717	92	99.76	0.24	0	2543402	1	5.1	10	Atlantic Ocean	Doré et al., 2020	CP047933
A15-44	Marine	2621965	60.788	3200	40	238432	91	99.84	0.24	100	2.61986e+06	1	5.1	20	Atlantic Ocean	Doré et al., 2020	CP047938
A15-28	Marine	2341586	60.128	2812	33	173100	93	100	0	0	2341586	1	5.1	15	Atlantic Ocean	Doré et al., 2020	CP047931
A15-24	Marine	2305373	59.639	2762	32	170157	93	99.76	0	0	2.31092e+06	1	5.1	35	Atlantic Ocean	Doré et al., 2020	CP047960
A15-127	Marine	2543463	60.619	2867	35	209311	92	99.29	0.24	0	2.5555e+06	1	5.1	45	Atlantic Ocean	Doré et al., 2020	CP047948
MIT S9220	Marine	2424175	56.37	3073	43	232333	90	100	0.24	100	2.41836e+06	1	5.1	0	Pacific Ocean	Doré et al., 2020	CP047958
Kordi100	Marine	2789000	57.498	3106	44	378456	86	99.76	0	0	2.79571e+06	1	5.1	-	Pacific Ocean	Dufresne et al., 2008 / Scanlan et al., 2009	CP006269
Kordi49	Marine	2585813	61.368	2782	32	290844	89	99.76	0	0	2.59203e+06	1	5.1	20	Pacific Ocean, East China Sea	Dufresne et al., 2008 / Scanlan et al., 2009	CP006270
Kordi52	Marine	2572069	59.085	2877	42	367753	86	100	0	0	2572069	1	5.1	30	Pacific Ocean, East China Sea	Dufresne et al., 2008 / Scanlan et al., 2009	CP006271
RCC307	Marine	2224914	60.843	2414	29	216040	90	99.69	0	0	2.23183e+06	1	5.3	15	Mediterranean Sea	Dufresne et al., 2008 / Scanlan et al., 2009	CT978603
MIT S9504	Marine	3087293	55.434	3516	56	446915	86	99.76	0.71	33.33	3.07275e+06	34	5.1	20	Equatorial Pacific Ocean	JGI	LVHT00000000
MIT S9508	Marine	2502434	56.049	2840	48.5	267750	89	100	0.24	0	2.49643e+06	23	5.1	0	Equatorial Pacific Ocean	JGI	LVHU00000000
MIT S9509	Marine	3087928	55.424	3518	55.5	447048	86	99.29	0.71	66.67	3087928	33	5.1	0	Equatorial Pacific Ocean	JGI	LVHV00000000
WH7803	Marine	2366980	60.236	2504	34	197911	92	99.53	0.12	0	2.3753e+06	1	5.1	-	Atlantic Ocean, Sargasso Sea	Dufresne et al., 2008 / Scanlan et al., 2009	CT971583
WH7805	Marine	2620367	57.633	2922	33	227636	91	99.53	0.12	0	2.62958e+06	13	5.1	95	Atlantic Ocean, Sargasso Sea	Dufresne et al., 2008 / Scanlan et al., 2009	AAOK00000000
WH8016	Marine	2694843	54.094	3021	44	276115	90	99.53	0	0	2.70757e+06	16	5.1	-	Atlantic Ocean, Woods Hole	Dufresne et al., 2008 / Scanlan et al., 2009	NZ_AGIK00000000
WH8102	Marine	2434428	59.413	2551	36	332683	86	99.53	0	0	2.44592e+06	1	5.1	-	Atlantic Ocean, Caribbean Sea	Palenik et al., 2003	BX548020
WH8109	Marine	2111515	60.086	2713	32	204654	90	99.41	0	0	2.12405e+06	1	5.1	-	Atlantic Ocean, Sargasso Sea	JGI	CP006882
UTEX2973	Marine	2366980	60.236	2504	34	197911	92	99.53	0.12	0	2.3753e+06	1	5.1	-	Atlantic Ocean, Sargasso Sea	Dufresne et al., 2008 / Scanlan et al., 2009	CP006471
WH8103	Marine	2429688	59.474	2885	35	218388	91	99.53	0	0	2.44116e+06	1	5.1	-	Atlantic Ocean, Sargasso Sea	Dufresne et al., 2008 / Scanlan et al., 2009	LN847356
RS9916	Marine	2664465	59.807	3005	37	228632	91	99.76	0	0	2.67088e+06	4	5.1	10	Red Sea, Gulf of Aqaba	Dufresne et al., 2008 / Scanlan et al., 2009	AAUA00000000
