# Supplementary material for: Elucidating the picocyanobacteria salinity divide through ecogenomics of new freshwater isolates
Source: BMC Biol. 2022 Aug 8;20:175. doi: 10.1186/s12915-022-01379-z (PMC9361551; doi:10.1186/s12915-022-01379-z)
Supplement: Supplementary file 3 — Additional file 3: Additional Dataset 1. Average and standard deviation genome size, median intergenic spacers, coding density and %GC of all culture-derived picocyanobacteria. Single pair ANOVA tests for each origin and sub-cluster and for different genomic features. [file 12915_2022_1379_MOESM3_ESM.xlsx]

## Sheet: Summary-Statistics-genomes
Additional Dataset 1. Average and standard deviation genome size, median intergenic spacers, coding density and GC% of all culture-derived picocyanobacteria. Single pair ANOVA tests for each origin and sub-cluster and for different genomic features.
	Average GC	Average Genome Size	Average median intergenic spacer	Average coding density		SD GC	SD Genome Size	SD median intergenic spacer	SD coding density
Marine	58.5825	2.53477e+06	39.06	90.5		3.1862	233889	6.77529	2.18763
Brackish	64.455	2.70457e+06	40.4615	91		2.53902	319517	8.43223	1.63299
Freshwater	64.3885	2.91528e+06	37.2239	91.6716		4.9871	399592	9.39305	1.70016
	Average GC	Average Genome Size	Average median intergenic spacer	Average coding density		SD GC	SD Genome Size	SD median intergenic spacer	SD coding density
5.1	58.4231	2.5311e+06	39.2449	90.5306		2.94508	233902	6.41866	2.2089
5.2	65.6707	2.93213e+06	39.5753	91.274		2.85426	373108	8.74113	1.45545
5.3	53.8028	2.28645e+06	23.25	94.125		4.29934	229746	2.76457	1.80772

## Sheet: ANOVA-origin
Additional Dataset 1. Average and standard deviation genome size, median intergenic spacers, coding density and GC% of all culture-derived picocyanobacteria. Single pair ANOVA tests for each origin and sub-cluster and for different genomic features.
ANOVA TESTS - GENOME SIZE								ANOVA TESTS - GC CONTENT									ANOVA TESTS - MEDIAN INTERGENIC SPACER
Anova: Single Factor								Anova: Single Factor								Anova: Single Factor
SUMMARY								SUMMARY								SUMMARY
Groups	Count	Sum	Average	Variance				Groups	Count	Sum	Average	Variance				Groups	Count	Sum	Average	Variance
Freshwater	67	1.95323e+08	2.91528e+06	1.59674e+11				Freshwater	67	4314.03	64.3885	24.8712				Freshwater	67	2494	37.2239	88.2294
Brackish	18	4.83467e+07	2.68593e+06	7.40636e+10				Brackish	18	1157.9	64.3277	6.58784				Brackish	18	705.5	39.1944	60.9158
ANOVA								ANOVA								ANOVA
Source of Variation	SS	df	MS	F	P-value	F crit		Source of Variation	SS	df	MS	F	P-value	F crit		Source of Variation	SS	df	MS	F	P-value	F crit
Between Groups	7.46293e+11	1	7.46293e+11	5.25043	0.0244753	3.95596		Between Groups	0.0524419	1	0.0524419	0.00248229	0.960383	3.95596		Between Groups	55.0946	1	55.0946	0.666722	0.416534	3.95596
Within Groups	1.17976e+13	83	1.42139e+11					Within Groups	1753.49	83	21.1264					Within Groups	6858.71	83	82.6351
Total	1.25439e+13	84						Total	1753.55	84						Total	6913.81	84
Anova: Single Factor								Anova: Single Factor								Anova: Single Factor
SUMMARY								SUMMARY								SUMMARY
Groups	Count	Sum	Average	Variance				Groups	Count	Sum	Average	Variance				Groups	Count	Sum	Average	Variance
Freshwater	67	1.95323e+08	2.91528e+06	1.59674e+11				Freshwater	67	4314.03	64.3885	24.8712				Freshwater	67	2494	37.2239	88.2294
Marine	45	1.13551e+08	2.52336e+06	5.91855e+10				Marine	45	2609.14	57.981	6.83457				Marine	45	1773.5	39.4111	47.4237
ANOVA								ANOVA								ANOVA
Source of Variation	SS	df	MS	F	P-value	F crit		Source of Variation	SS	df	MS	F	P-value	F crit		Source of Variation	SS	df	MS	F	P-value	F crit
Between Groups	4.13475e+12	1	4.13475e+12	34.6066	4.4203e-08	3.92739		Between Groups	1105.22	1	1105.22	62.5953	2.15743e-12	3.92739		Between Groups	128.783	1	128.783	1.79096	0.183569	3.92739
Within Groups	1.31427e+13	110	1.19479e+11					Within Groups	1942.22	110	17.6566					Within Groups	7909.79	110	71.9071
Total	1.72774e+13	111						Total	3047.44	111						Total	8038.57	111
Anova: Single Factor								Anova: Single Factor								Anova: Single Factor
SUMMARY								SUMMARY								SUMMARY
Groups	Count	Sum	Average	Variance				Groups	Count	Sum	Average	Variance				Groups	Count	Sum	Average	Variance
Marine	45	1.13551e+08	2.52336e+06	5.91855e+10				Marine	45	2609.14	57.981	6.83457				Marine	45	1773.5	39.4111	47.4237
Brackish	18	4.83467e+07	2.68593e+06	7.40636e+10				Brackish	18	1157.9	64.3277	6.58784				Brackish	18	705.5	39.1944	60.9158
ANOVA								ANOVA								ANOVA
Source of Variation	SS	df	MS	F	P-value	F crit		Source of Variation	SS	df	MS	F	P-value	F crit		Source of Variation	SS	df	MS	F	P-value	F crit
Between Groups	3.39792e+11	1	3.39792e+11	5.36526	0.0239174	3.99849		Between Groups	517.895	1	517.895	76.546	2.28729e-12	3.99849		Between Groups	0.603571	1	0.603571	0.0117922	0.913883	3.99849
Within Groups	3.86325e+12	61	6.33319e+10					Within Groups	412.714	61	6.76581					Within Groups	3122.21	61	51.1838
Total	4.20304e+12	62						Total	930.609	62						Total	3122.82	62

## Sheet: ANOVA-sub-clusters
Additional Dataset 1. Average and standard deviation genome size, median intergenic spacers, coding density and GC% of all culture-derived picocyanobacteria. Single pair ANOVA tests for each origin and sub-cluster and for different genomic features.
ANOVA TESTS - GENOME SIZE								ANOVA TESTS - GC CONTENT									ANOVA TESTS - MEDIAN INTERGENIC SPACER
Anova: Single Factor								Anova: Single Factor								Anova: Single Factor
SUMMARY								SUMMARY								SUMMARY
Groups	Count	Sum	Average	Variance				Groups	Count	Sum	Average	Variance				Groups	Count	Sum	Average	Variance
5.1	49	1.24024e+08	2.5311e+06	5.47101e+10				5.1	49	2862.73	58.4231	8.67349				5.1	49	1923	39.2449	41.1992
5.2	72	2.12602e+08	2.95281e+06	1.18222e+11				5.2	72	4736.12	65.7794	5.88768				5.2	72	2844	39.5	67.1479
ANOVA								ANOVA								ANOVA
Source of Variation	SS	df	MS	F	P-value	F crit		Source of Variation	SS	df	MS	F	P-value	F crit		Source of Variation	SS	df	MS	F	P-value	F crit
Between Groups	5.18534e+12	1	5.18534e+12	55.9951	1.37524e-11	3.9208		Between Groups	1577.86	1	1577.86	225.044	3.31193e-29	3.9208		Between Groups	1.89745	1	1.89745	0.0334759	0.855137	3.9208
Within Groups	1.10198e+13	119	9.26036e+10					Within Groups	834.352	119	7.01136					Within Groups	6745.06	119	56.6812
Total	1.62052e+13	120						Total	2412.22	120						Total	6746.96	120
Anova: Single Factor								Anova: Single Factor								Anova: Single Factor
SUMMARY								SUMMARY								SUMMARY
Groups	Count	Sum	Average	Variance				Groups	Count	Sum	Average	Variance				Groups	Count	Sum	Average	Variance
5.1	49	1.24024e+08	2.5311e+06	5.47101e+10				5.1	49	2862.73	58.4231	8.67349				5.1	49	1923	39.2449	41.1992
5.3	9	2.05951e+07	2.28835e+06	4.62176e+10				5.3	9	482.217	53.5797	16.6217				5.3	9	206	22.8889	7.86111
ANOVA								ANOVA								ANOVA
Source of Variation	SS	df	MS	F	P-value	F crit		Source of Variation	SS	df	MS	F	P-value	F crit		Source of Variation	SS	df	MS	F	P-value	F crit
Between Groups	4.48068e+11	1	4.48068e+11	8.37558	0.00541047	4.01297		Between Groups	178.367	1	178.367	18.1841	7.78248e-05	4.01297		Between Groups	2034.07	1	2034.07	55.8248	5.7509e-10	4.01297
Within Groups	2.99583e+12	56	5.34969e+10					Within Groups	549.301	56	9.80895					Within Groups	2040.45	56	36.4366
Total	3.4439e+12	57						Total	727.668	57						Total	4074.52	57
Anova: Single Factor								Anova: Single Factor								Anova: Single Factor
SUMMARY								SUMMARY								SUMMARY
Groups	Count	Sum	Average	Variance				Groups	Count	Sum	Average	Variance				Groups	Count	Sum	Average	Variance
5.2	72	2.12602e+08	2.95281e+06	1.18222e+11				5.2	72	4736.12	65.7794	5.88768				5.2	72	2844	39.5	67.1479
5.3	9	2.05951e+07	2.28835e+06	4.62176e+10				5.3	9	482.217	53.5797	16.6217				5.3	9	206	22.8889	7.86111
ANOVA								ANOVA								ANOVA
Source of Variation	SS	df	MS	F	P-value	F crit		Source of Variation	SS	df	MS	F	P-value	F crit		Source of Variation	SS	df	MS	F	P-value	F crit
Between Groups	3.53213e+12	1	3.53213e+12	31.8411	2.51633e-07	3.96189		Between Groups	1190.68	1	1190.68	170.715	1.94595e-21	3.96189		Between Groups	2207.43	1	2207.43	36.1021	5.44459e-08	3.96189
Within Groups	8.76348e+12	79	1.1093e+11					Within Groups	550.999	79	6.97467					Within Groups	4830.39	79	61.1442
Total	1.22956e+13	80						Total	1741.68	80						Total	7037.82	80
