# Supplementary material for: Elucidating the picocyanobacteria salinity divide through ecogenomics of new freshwater isolates
Source: BMC Biol. 2022 Aug 8;20:175. doi: 10.1186/s12915-022-01379-z (PMC9361551; doi:10.1186/s12915-022-01379-z)
Supplement: Supplementary file 5 — Additional file 5: Additional Dataset 2. Pangenomic analysis between all picocyanobacterial isolates from SCs 5.1, 5.2 and 5.3. The total number of genes for each category (strict core, soft core, shell and cloud) and isolate are specified. [file 12915_2022_1379_MOESM5_ESM.xlsx]

## Sheet: shell-cloud-core-softcore-5-1-5
Additional Dataset 2. Pangenomic analysis between all picocyanobacterial isolates from SCs 5.1, 5.2 and 5.3. The total number of genes for each category (strict core, soft core, shell and cloud) and isolate are specified.
sub-cluster	genome	Origin	strict core	soft core	shell	cloud	TOTAL
5.1	BL107	Marine	351	1195	995	283	2824
5.1	BS55D	Brackish	351	1195	994	183	2723
5.1	BS56D	Brackish	351	1198	1015	204	2768
5.1	CC9311	Marine	351	1198	1146	479	3174
5.1	CC9605	Marine	351	1202	1078	299	2930
5.1	CC9616	Marine	351	1197	1158	454	3160
5.1	CC9902	Marine	351	1198	944	138	2631
5.1	TAK9802	Marine	351	1202	1092	316	2961
5.1	SYN20	Marine	351	1205	1240	846	3642
5.1	RS9915	Marine	351	1201	1261	340	3153
5.1	RS9909	Brackish	351	1200	1224	308	3083
5.1	RS9907	Marine	351	1205	1329	372	3257
5.1	RS9902	Marine	351	1205	1225	446	3227
5.1	ROS8604	Marine	351	1202	1363	1035	3951
5.1	PROS-U-1	Marine	351	1204	1264	586	3405
5.1	PROS-9-1	Marine	351	1203	1003	494	3051
5.1	PROS-7-1	Marine	351	1202	1279	304	3136
5.1	NOUM97013	Marine	351	1202	1265	411	3229
5.1	MVIR-18-1	Marine	351	1206	1200	548	3305
5.1	MEDNS5	Marine	351	1206	1167	306	3030
5.1	M16.1	Marine	351	1203	1072	204	2830
5.1	BOUM118	Marine	351	1202	1226	278	3057
5.1	BMK-MC-1	Marine	351	1202	1371	386	3310
5.1	BIOS-U3-1	Marine	351	1197	1316	805	3669
5.1	BIOS-E4-1	Marine	351	1200	1602	1387	4540
5.1	A18-46.1	Marine	351	1204	1282	335	3172
5.1	A18-25c	Marine	351	1203	1223	521	3298
5.1	A18-40	Marine	351	1203	1238	294	3086
5.1	A15-62	Marine	351	1203	1176	368	3098
5.1	A15-60	Marine	351	1205	1245	542	3343
5.1	A15-44	Marine	351	1202	1394	469	3416
5.1	A15-28	Marine	351	1203	1174	340	3068
5.1	A15-24	Marine	351	1202	1144	337	3034
5.1	A15-127	Marine	351	1201	1136	443	3131
5.1	WH8101	Brackish	351	1195	1208	396	3150
5.1	MIT S9220	Marine	351	1191	1219	570	3331
5.1	Kordi100	Marine	351	1196	1136	669	3352
5.1	Kordi49	Marine	351	1196	1095	409	3051
5.1	Kordi52	Marine	351	1201	1145	449	3146
5.1	RS9916	Marine	351	1201	1108	595	3255
5.1	RS9917	Brackish	351	1197	1206	297	3051
5.1	Syn9504	Marine	351	1197	1572	665	3785
5.1	Syn9508	Marine	351	1195	1254	329	3129
5.1	Syn9509	Marine	351	1196	1558	672	3777
5.1	UTEX2973	Marine	351	1195	1111	105	2762
5.1	WH7803	Marine	351	1195	1111	71	2728
5.1	WH8103	Marine	351	1199	1058	147	2755
5.1	WH7805	Marine	351	1198	1171	468	3188
5.1	WH8016	Marine	351	1200	1254	489	3294
5.1	WH8019	Marine	351	1197	977	443	2968
5.1	WH8102	Marine	351	1200	1191	252	2994
5.2	A1C-AMD	Freshwater	351	1173	1203	326	3053
5.2	A2C-AMD	Freshwater	351	1169	1583	442	3545
5.2	Aljojuca 7A6	Freshwater	351	1197	1642	277	3467
5.2	AMD-g	Freshwater	351	1200	1573	292	3416
5.2	ATX 2A4	Freshwater	351	1194	1221	428	3194
5.2	ATX 6A2	Freshwater	351	1185	1286	599	3421
5.2	ATX 6F1	Freshwater	351	1194	1308	457	3310
5.2	BA20m-14	Freshwater	351	1061	1265	689	3366
5.2	BA20m-p-22	Freshwater	351	1091	1384	1071	3897
5.2	BA5m-10	Freshwater	351	1153	1407	516	3427
5.2	BA5m-21	Freshwater	351	1193	1282	337	3163
5.2	BSA11S	Brackish	351	1193	1355	531	3430
5.2	BSF8S	Brackish	351	1193	1354	524	3422
5.2	CACIAM14	Freshwater	351	1139	1329	417	3236
5.2	CB0101	Brackish	351	1179	1197	511	3238
5.2	CB0205	Brackish	351	1173	1018	450	2992
5.2	CH-040	Freshwater	351	1187	1187	503	3228
5.2	Cruz CV11-17	Freshwater	351	1200	1668	634	3853
5.2	Cruz CV13-4-11	Freshwater	351	1201	1664	628	3844
5.2	Cruz CV-v-12	Freshwater	351	1179	1256	681	3467
5.2	Cyanobium gracile PCC6307	Freshwater	351	1201	1615	361	3528
5.2	PCC7001	Brackish	351	1187	1161	423	3122
5.2	NIES-981	Brackish	351	1192	1242	718	3503
5.2	Cyanobium usitatum Tous	Freshwater	351	1201	1282	194	3028
5.2	To12R1	Freshwater	351	1202	1293	200	3046
5.2	N. Huapi 1H5	Freshwater	351	1203	1636	255	3445
5.2	Alchichica 3B3-8F6	Freshwater	351	1202	1180	275	3008
5.2	Candia 3B3	Freshwater	351	1197	2033	152	3733
5.2	Candia 3F8	Freshwater	351	1197	2032	206	3786
5.2	ATX 6E8	Freshwater	351	1201	1258	331	3141
5.2	Morenito 9A2	Freshwater	351	1199	1305	748	3603
5.2	Aljojuca 7D2	Freshwater	351	1199	1225	313	3088
5.2	MW73D5	Freshwater	351	1197	2035	154	3737
5.2	Edmonson 11F2	Freshwater	351	1204	1964	74	3593
5.2	Candia 9D4	Freshwater	351	1201	1622	298	3472
5.2	EJ6-Ellesmere	Brackish	351	1038	1366	707	3462
5.2	Cyanobium sp. NS01	Brackish	351	1196	1128	551	3226
5.2	GreenBA-s	Freshwater	351	1163	1270	397	3181
5.2	HJ21-Hayes	Freshwater	351	1195	1318	519	3383
5.2	HWJ4-Hawea	Freshwater	351	1101	905	489	2846
5.2	J7-Johnson	Freshwater	351	1200	1485	473	3509
5.2	JJ3a-Johnson	Freshwater	351	1189	1276	527	3343
5.2	L1E-Cus	Freshwater	351	1203	1311	265	3130
5.2	L2F	Freshwater	351	1194	1380	307	3232
5.2	Cruz-7B9	Freshwater	351	1204	1962	75	3592
5.2	Cruz-7E5	Freshwater	351	1204	1963	74	3592
5.2	Cruz-8D1	Freshwater	351	1202	1888	837	4278
5.2	Cruz-8H5	Freshwater	351	1202	1884	822	4259
5.2	Cruz-9C9	Freshwater	351	1202	1960	73	3586
5.2	Cruz-9H2	Freshwater	351	1204	1964	72	3591
5.2	La Preciosa 7G6	Freshwater	351	1197	1641	280	3469
5.2	Maggiore-St4-Cus	Freshwater	351	1201	1372	297	3221
5.2	RedBA-s	Freshwater	351	1188	1218	462	3219
5.2	N. Huapi 1G10	Freshwater	351	1205	1568	655	3779
5.2	Alchichica 8F6	Freshwater	351	1205	1213	259	3028
5.2	BO8801	Freshwater	351	1184	1664	363	3562
5.2	MW101C3	Freshwater	351	1197	1393	366	3307
5.2	SynAce01	Brackish	351	1184	1155	470	3160
5.2	Lug-A	Freshwater	351	1190	1407	361	3309
5.2	Lug-B	Freshwater	351	1140	1602	472	3565
5.2	T1B-Tous	Freshwater	351	1172	1247	397	3167
5.2	T1G-Tous	Freshwater	351	1203	1442	333	3329
5.2	Tobar 12-5m-g	Freshwater	351	1179	1256	613	3399
5.2	Tous-M-B4	Freshwater	351	1204	1431	257	3243
5.2	Vulcanococcus limneticus LL	Freshwater	351	1198	1998	306	3853
5.2	WAJ14-Wanaka	Freshwater	351	1187	827	251	2616
5.2	WH5701	Brackish	351	1198	1361	644	3554
5.2	WKJ7-Wakatipu	Freshwater	351	1205	1371	411	3338
5.3	Cruz CV12-2-Slac-r	Freshwater	351	1101	754	380	2586
5.3	Cruz CV12-2	Freshwater	351	1120	840	294	2605
5.3	L1E-Slac	Freshwater	351	1196	1036	168	2751
5.3	L1F-Slac	Freshwater	351	1193	996	152	2692
5.3	Maggiore-St4-Slac	Freshwater	351	1198	1019	153	2721
5.3	C3-12m-Tous	Freshwater	351	1184	1187	336	3058
5.3	Synechococcus lacustris Tous	Freshwater	351	1187	1114	635	3287
5.3	RCC307	Marine	351	1184	851	298	2684
5.3	MINOS11	Marine	351	1192	916	540	2999
