# Supplementary material for: Elucidating the picocyanobacteria salinity divide through ecogenomics of new freshwater isolates
Source: BMC Biol. 2022 Aug 8;20:175. doi: 10.1186/s12915-022-01379-z (PMC9361551; doi:10.1186/s12915-022-01379-z)
Supplement: Supplementary file 6 — Additional file 6: Additional Dataset 3. 5.1-5.2-5.3 meta-pangenome. Core, strict-core, shell and cloud annotated genes with Cyanorak clusters (CK) and SEED. [file 12915_2022_1379_MOESM6_ESM.xlsx]

## Sheet: strict-core-SEED-5-1-5-2-5-3
Additional Dataset 2. 5.1-5.2-5.3 meta-pangenome. Strict core category annotated genes with Cyanorak clusters (CK) and SEED.
Protein Id	Cyanorak Cluster	SEED cluster
77314	CK_00000779	fig|69042.12.peg.1105@Acetyl-coenzyme_A_synthetase_(EC_6.2.1.1)@Pyruvate_metabolism_II:_acetyl-CoA,_acetogenesis_from_pyruvate@Carbohydrates@Central_carbohydrate_metabolism@GO:0003987,GO:0008152,GO:0016208,gb|EAQ75176.1,gi|87283220,gi|87302295,gnl|md5|19f4233b71ff09948f8f80fe,img|638959527,ref|ZP_01085120.1,tr|A3YYI8
77318	CK_00001457	-
77327	CK_00000820	-
77328	CK_00000819	fig|316278.3.peg.1360@DnaJ-class_molecular_chaperone_CbpA@Protein_chaperones@Protein_Metabolism@Protein_folding@geneID|5157318,gene_name|dnaJ,gi|148242458,gnl|md5|56c9a43306c9b644a8397109,locus|SynRCC307_1359,protein_id|YP_001227615.1
77329	CK_00008052	fig|316278.3.peg.1361@Chaperone_protein_DnaK@Heat_shock_dnaK_gene_cluster_extended@Stress_Response@Heat_shock@GO:0005524,emb|CAK28263.1,geneID|5157430,gene_name|dnaK,gi|147850769,gi|148242459,gnl|md5|fece1e72d686b0fc6b4896f9,img|640546304,kegg|syr:SynRCC307_1360,locus|SynRCC307_1360,protein_id|YP_001227616.1,ref|YP_001227616.1,tr|A5GTQ4
77334	CK_00000817	fig|316278.3.peg.1366@Phosphate_transport_ATP-binding_protein_PstB_(TC_3.A.1.7.1)@Phosphate_metabolism@Phosphorus_Metabolism@@GO:0005315,GO:0005524,GO:0005886,GO:0006817,GO:0015415,emb|CAK28268.1,geneID|5158333,gene_name|pstB,gi|147850774,gi|148242464,gnl|md5|0d23f7e4d29125e809055081,img|640546309,kegg|syr:SynRCC307_1365,locus|SynRCC307_1365,protein_id|YP_001227621.1,ref|YP_001227621.1,tr|A5GTQ9
77347	CK_00047195	fig|316278.3.peg.1391@1-deoxy-D-xylulose_5-phosphate_synthase_(EC_2.2.1.7)@Pyridoxin_(Vitamin_B6)_Biosynthesis@Cofactors,_Vitamins,_Prosthetic_Groups,_Pigments@Pyridoxine@GO:0008661,GO:0009228,GO:0016114,emb|CAK28293.1,geneID|5157220,gene_name|dxs,gi|147850799,gi|148242489,gi|166201543,gnl|md5|4d0db411022e5a432d30db27,img|640546335,kegg|syr:SynRCC307_1390,locus|SynRCC307_1390,protein_id|YP_001227…
77348	CK_00000808	fig|316278.3.peg.1392@Threonine_dehydratase_biosynthetic_(EC_4.3.1.19)@Branched-Chain_Amino_Acid_Biosynthesis@Amino_Acids_and_Derivatives@Branched-chain_amino_acids@geneID|5157217,gene_name|ilvA,gi|148242490,gnl|md5|e2b9c41c47ccdcb0d6438b2f,locus|SynRCC307_1391,protein_id|YP_001227647.1
77353	CK_00000804	fig|316278.3.peg.1400@Pyruvate_kinase_(EC_2.7.1.40)@Glycerate_metabolism@Carbohydrates@Organic_acids@GO:0000287,GO:0004743,GO:0006096,GO:0016310,GO:0030955,emb|CAK28302.1,geneID|5158285,gene_name|pykF,gi|147850808,gi|148242498,gnl|md5|98afb66f416c96683214f29f,img|640546344,kegg|syr:SynRCC307_1399,locus|SynRCC307_1399,protein_id|YP_001227655.1,ref|YP_001227655.1,tr|A5GTU3
77354	CK_00000803	fig|316278.3.peg.1401@Cell_division_protein_FtsX@Bacterial_Cell_Division@Clustering-based_subsystems@@geneID|5158618,gene_name|salY,gi|148242499,gnl|md5|97677635ab5fd3e08b2ade5f,locus|SynRCC307_1400,protein_id|YP_001227656.1
77358	CK_00008037	fig|316278.3.peg.1405@ATP-dependent_Clp_protease_proteolytic_subunit_(EC_3.4.21.92)@Proteolysis_in_bacteria,_ATP-dependent@Protein_Metabolism@Protein_degradation@GO:0004252,GO:0006508,emb|CAK28307.1,geneID|5158303,gene_name|clpP,gi|147850813,gi|148242503,gnl|md5|fc9417f9bb6a07289812ebf0,img|640546349,kegg|syr:SynRCC307_1404,locus|SynRCC307_1404,protein_id|YP_001227660.1,ref|YP_001227660.1,tr|A5GT…
77359	CK_00000802	-
77375	CK_00000990	fig|382464.3.peg.4014@UDP-glucose_4-epimerase_(EC_5.1.3.2)@Rhamnose_containing_glycans@Cell_Wall_and_Capsule@Capsular_and_extracellular_polysacchrides@GO:0003824,GO:0044237,GO:0050662,gb|EDY84425.1,gi|198260117,gi|254445809,gnl|md5|2cb064ac96f7255849043e87,ref|ZP_05059285.1,tr|B5JPM2
77376	NaN	fig|74547.1.peg.520@Phosphoribosylformimino-5-aminoimidazole_carboxamide_ribotide_isomerase_(EC_5.3.1.16)@Histidine_Biosynthesis@Amino_Acids_and_Derivatives@Histidine_Metabolism@GO:0000105,GO:0003949,GO:0005737,GeneID:1727987,NP_894353.1,PMT0520,cmr|NT04PM0683,emb|CAE20695.1,gi|33634709,gi|33862793,gi|39931365,gnl|md5|b8c2d23e5e0e81beef1df0d2,hisA,img|637447208,kegg|pmt:PMT0520,ref|NP_894353.1,sp…
77386	CK_00000771	fig|316278.3.peg.1148@Glycogen_synthase,_ADP-glucose_transglucosylase_(EC_2.4.1.21)@Glycogen_metabolism@Carbohydrates@Polysaccharides@GO:0005978,GO:0009011,emb|CAK28047.1,geneID|5157256,gene_name|glgA,gi|147850553,gi|148242243,gi|166225989,gnl|md5|eeb7ccfda07af3c555fc4cf4,img|640546086,kegg|syr:SynRCC307_1144,locus|SynRCC307_1144,protein_id|YP_001227400.1,ref|YP_001227400.1,sp|A5GT38,sp|GLGA_SYNR3
77389	CK_00000769	fig|316278.3.peg.1145@Naphthoate_synthase_(EC_4.1.3.36)@Menaquinone_and_Phylloquinone_Biosynthesis@Cofactors,_Vitamins,_Prosthetic_Groups,_Pigments@Quinone_cofactors@GO:0008935,GO:0009234,emb|CAK28044.1,geneID|5158428,gene_name|menB,gi|147850550,gi|148242240,gnl|md5|7420417ba61793e0d058017b,img|640546083,kegg|syr:SynRCC307_1141,locus|SynRCC307_1141,protein_id|YP_001227397.1,ref|YP_001227397.1,tr|…
77394	CK_00000642	fig|69042.12.peg.1725@Inorganic_pyrophosphatase_(EC_3.6.1.1)@Phosphate_metabolism@Phosphorus_Metabolism@@GO:0000287,GO:0004427,GO:0005737,GO:0006796,gb|EAQ74952.1,gi|87282995,gi|87302651,gnl|md5|5147de1363de2df55829e9dd,img|638959878,ref|ZP_01085468.1,tr|A3YZI0
77395	CK_00001420	fig|1140.3.peg.1084@NO_HIERARCHY@GO:0016491,GeneID:3773551,LocusTag:Synpcc7942_1262,YP_400279.1,cmr|NT03SE1409,cmr|NT04SE0347,dbj|BAD78479.1,gb|ABB57292.1,gi|56685257,gi|56750298,gi|81168952,gi|81300071,gnl|md5|50a52efc1df9db86256d57b8,img|637615932,img|637799692,kegg|syc:syc0289_d,kegg|syf:Synpcc7942_1262,ref|YP_170999.1,ref|YP_400279.1,tr|Q31NS7,tr|Q5N5D9
77399	CK_00000927	fig|221360.3.peg.2244@Tryptophanyl-tRNA_synthetase_(EC_6.1.1.2)@tRNA_aminoacylation,_Trp@Protein_Metabolism@Protein_biosynthesis@GO:0004830,GO:0005524,GO:0005737,GO:0006436,gb|EAQ69881.1,gi|86168624,gi|87124055,gnl|md5|9358ae2f282efadadbb9a45b,img|638962180,ref|ZP_01079905.1,tr|A3Z537
77407	CK_00000933	fig|316278.3.peg.921@Dihydroneopterin_aldolase_(EC_4.1.2.25)@Folate_Biosynthesis@Cofactors,_Vitamins,_Prosthetic_Groups,_Pigments@Folate_and_pterines@GO:0004150,GO:0006760,emb|CAK27830.1,geneID|5158720,gene_name|folB,gi|147850336,gi|148242026,gnl|md5|5882f3c76226799455e66e42,img|640545867,kegg|syr:SynRCC307_0927,locus|SynRCC307_0927,protein_id|YP_001227183.1,ref|YP_001227183.1,tr|A5GSH1
77408	CK_00000083	fig|316278.3.peg.920@Gamma-glutamyl_phosphate_reductase_(EC_1.2.1.41)@Proline_Synthesis@Amino_Acids_and_Derivatives@Proline_and_4-hydroxyproline@emb|CAK27829.1,geneID|5158165,gene_name|proA,gi|147850335,gi|148242025,gnl|md5|981bf74f01024b4adbbeae59,img|640545866,kegg|syr:SynRCC307_0926,locus|SynRCC307_0926,protein_id|YP_001227182.1,ref|YP_001227182.1
77409	CK_00001273	fig|59931.3.peg.39@N-acetylmannosamine_kinase_(EC_2.7.1.60)@Sialic_Acid_Metabolism@Cell_Wall_and_Capsule@Capsular_and_extracellular_polysacchrides@GO:0016301,gb|EAR17491.1,gi|88786331,gi|88809581,gnl|md5|223e3d06385e3882a970ce6b,img|639021864,ref|ZP_01125088.1,tr|A4CXF8
77416	CK_00000940	fig|74547.1.peg.446@NO_HIERARCHY@GO:0003824,GO:0044237,GO:0050662,GeneID:1729703,NP_894279.1,PMT0446,cmr|NT04PM0582,emb|CAE20621.1,gi|33634635,gi|33862719,gnl|md5|e7678a2fb18ee90ad2df1c37,img|637447132,kegg|pmt:PMT0446,ref|NP_894279.1,tr|Q7V8B3
77417	CK_00056848	fig|316278.3.peg.911@Cytochrome_C553_(soluble_cytochrome_f)@Soluble_cytochromes_and_functionally_related_electron_carriers@Respiration@@GO:0009055,GO:0020037,emb|CAK27820.1,geneID|5158661,gene_name|petJ,gi|147850326,gi|148242016,gnl|md5|73cf56cab22ab5664a9e9cbb,img|640545857,kegg|syr:SynRCC307_0917,locus|SynRCC307_0917,protein_id|YP_001227173.1,ref|YP_001227173.1,tr|A5GSG1
77424	CK_00000643	fig|180281.4.peg.2112@Porphobilinogen_deaminase_(EC_2.5.1.61)@Heme_and_Siroheme_Biosynthesis@Cofactors,_Vitamins,_Prosthetic_Groups,_Pigments@Tetrapyrroles@GO:0004418,GO:0006779,gb|EDY38341.1,gi|197625782,gi|254431329,gnl|md5|d57078f536060b4f685836df,ref|ZP_05045032.1,tr|B5ILG5
77425	CK_00000929	-
77465	CK_00001208	fig|64471.10.peg.531@NO_HIERARCHY@cmr|GSYN0547,gb|ABI46387.1,geneID|4259529,gi|113881429,gi|113954078,gnl|md5|f7bef267d8bb09d235263d00,img|638114115,kegg|syg:sync_0526,locus|sync_0526,protein_id|YP_729752.1,ref|YP_729752.1,tr|Q0ICS0
77467	CK_00000566	fig|375451.6.peg.3376@Xylulose_kinase_(EC_2.7.1.17)@Xylose_utilization@Carbohydrates@Monosaccharides@GO:0004856,GO:0005975,cmr|NT01RD3583,gb|ABG33106.1,gi|109456901,gi|110680785,gnl|md5|9fe1d6891d7edceabea8e782,img|639636945,kegg|rde:RD1_3629,ref|YP_683792.1,tr|Q162I7,xylB
77468	CK_00000567	fig|316278.3.peg.405@S-adenosylmethionine_synthetase_(EC_2.5.1.6)@Methionine_Biosynthesis@Amino_Acids_and_Derivatives@Lysine,_threonine,_methionine,_and_cysteine@GO:0000287,GO:0004478,GO:0005524,GO:0005737,GO:0006730,GO:0030955,GO:0050897,emb|CAK27316.1,geneID|5157642,gene_name|metK,gi|147849822,gi|148241512,gi|166201415,gnl|md5|472ef2454c0dee052b9c85fa,img|640545341,kegg|syr:SynRCC307_0413,locus…
77475	CK_00001573	fig|1148.1.peg.128@Universal_stress_protein_family@Universal_stress_protein_family@Stress_Response@@GO:0006950,GeneID:953322,NP_440027.1,cmr|NT01SS0157,dbj|BAA16707.1,gi|16329299,gi|1651780,gnl|md5|b0210b747d6e600ac2f5adb9,img|637009558,kegg|syn:slr0244,ref|NP_440027.1,slr0244,tr|P72700
77481	NaN	fig|316278.3.peg.750@Glucose-6-phosphate_1-dehydrogenase_(EC_1.1.1.49)@Pentose_phosphate_pathway@Carbohydrates@Central_carbohydrate_metabolism@GO:0004345,GO:0005488,GO:0006006,GO:0055114,emb|CAK27662.1,geneID|5156406,gene_name|zwf,gi|147850168,gi|148241858,gnl|md5|ca844d09b867dfc21aa4fe68,img|640545698,kegg|syr:SynRCC307_0759,locus|SynRCC307_0759,protein_id|YP_001227015.1,ref|YP_001227015.1,tr|A5…
77482	CK_00000995	fig|59931.4.peg.1611@Ferredoxin-NADP(+)_reductase_(EC_1.18.1.2)@Cytochrome_B6-F_complex@Respiration@@GO:0004324,GO:0009055,GO:0030089,GO:0042651,GO:0050660,GO:0050661,GO:0055114,gb|EAR18038.1,gi|88786880,gi|88808938,gnl|md5|647c4b846ea873f7d4ba5b4d,img|639021213,ref|ZP_01124447.1,tr|A4CVL7
77505	CK_00000157	fig|316278.3.peg.779@Glycerol_dehydrogenase_(EC_1.1.1.6)@Respiratory_dehydrogenases_1@Respiration@Electron_donating_reactions@GO:0016614,GO:0046872,GO:0055114,emb|CAK27690.1,geneID|5156855,gene_name|gldA,gi|147850196,gi|148241886,gnl|md5|d4e0b77453d4fb0efe818a21,img|640545727,kegg|syr:SynRCC307_0787,locus|SynRCC307_0787,protein_id|YP_001227043.1,ref|YP_001227043.1,tr|A5GS31
77508	CK_00000758	fig|316278.3.peg.782@Diaminopimelate_decarboxylase_(EC_4.1.1.20)@Lysine_Biosynthesis_DAP_Pathway@Amino_Acids_and_Derivatives@Lysine,_threonine,_methionine,_and_cysteine@GO:0008836,GO:0009089,emb|CAK27693.1,geneID|5158161,gene_name|lysA,gi|147850199,gi|148241889,gnl|md5|d7cc6b7c93cfe274524eeb84,img|640545730,kegg|syr:SynRCC307_0790,locus|SynRCC307_0790,protein_id|YP_001227046.1,ref|YP_001227046.1,…
77520	CK_00000892	fig|221360.3.peg.2506@NO_HIERARCHY@GO:0016740,gb|EAQ69138.1,gi|86167880,gi|87124308,gnl|md5|51e35c568c00a1e6a48a1fd1,img|638962433,ref|ZP_01080157.1,tr|A3Z781
77521	CK_00000891	fig|69042.12.peg.270@SSU_ribosomal_protein_S2p_(SAe)@Ribosome_SSU_bacterial@Protein_Metabolism@Protein_biosynthesis@gnl|md5|e62c2e8c0f75d28a1c9eb97b
77524	CK_00000889	fig|316278.3.peg.1271@ATP-dependent_DNA_helicase_RecG_(EC_3.6.1.-)@DNA-replication@DNA_Metabolism@DNA_replication@GO:0003676,GO:0004003,GO:0005524,GO:0006281,GO:0006310,emb|CAK28174.1,geneID|5157171,gene_name|recG,gi|147850680,gi|148242370,gnl|md5|af831a58e2273dfdc1677a53,img|640546214,kegg|syr:SynRCC307_1271,locus|SynRCC307_1271,protein_id|YP_001227527.1,ref|YP_001227527.1,tr|A5GTG5
77525	CK_00000888	-
77526	CK_00000887	fig|84588.1.peg.1090@Ferredoxin--sulfite_reductase_(EC_1.8.7.1)@Inorganic_Sulfur_Assimilation@Sulfur_Metabolism@Inorganic_sulfur_assimilation@GO:0009055,GO:0020037,GO:0050311,GO:0051539,GO:0055114,GeneID:1730592,NP_897188.1,SYNW1095,emb|CAE07610.1,gi|33632799,gi|33865629,gnl|md5|ffe99de1155e4e3418fc220f,img|637445206,kegg|syw:SYNW1095,ref|NP_897188.1,sir,tr|Q7U790
77527	CK_00000886	fig|59922.7.peg.1717@Glycyl-tRNA_synthetase_beta_chain_(EC_6.1.1.14)@tRNA_aminoacylation,_Gly@Protein_Metabolism@Protein_biosynthesis@GO:0004814,GO:0004820,GO:0005524,GO:0005737,GO:0006420,GO:0006426,gb|ABM78416.1,geneID|4776404,gene_name|glyS,gi|123963660,gi|124023374,gnl|md5|2d0142f5c94d314545b04928,img|640087181,kegg|pmf:P9303_16721,locus|P9303_16721,protein_id|YP_001017681.1,ref|YP_001017681.…
77534	CK_00000881	-
77535	CK_00000880	fig|316278.3.peg.1260@Cytochrome_c-type_biogenesis_protein_CcsA/ResC@Biogenesis_of_c-type_cytochromes@Respiration@@geneID|5158735,gene_name|ccmC,gi|148242359,gnl|md5|8d7b0936b0f2a37d748d690a,locus|SynRCC307_1260,protein_id|YP_001227516.1
77540	CK_00000876	fig|316278.3.peg.1254@Glucose-1-phosphate_adenylyltransferase_(EC_2.7.7.27)@Glycogen_metabolism@Carbohydrates@Polysaccharides@GO:0005978,GO:0008878,emb|CAK28156.1,geneID|5158298,gene_name|glgC,gi|147850662,gi|148242352,gnl|md5|164639c315e0fb91c4140bf6,img|640546196,kegg|syr:SynRCC307_1253,locus|SynRCC307_1253,protein_id|YP_001227509.1,ref|YP_001227509.1,tr|A5GTE7
77541	CK_00000875	fig|59931.3.peg.472@6-phosphogluconate_dehydrogenase,_decarboxylating_(EC_1.1.1.44)@Pentose_phosphate_pathway@Carbohydrates@Central_carbohydrate_metabolism@GO:0004616,GO:0006098,GO:0019521,GO:0050661,GO:0055114,gb|EAR18664.1,gi|88787507,gi|88808519,gnl|md5|278c39bdf2eacf8eb39515c4,img|639020787,ref|ZP_01124029.1,tr|A4CUE9
77542	CK_00000874	fig|316278.3.peg.1252@6-phosphogluconolactonase_(EC_3.1.1.31),_eukaryotic_type@Pentose_phosphate_pathway@Carbohydrates@Central_carbohydrate_metabolism@geneID|5157421,gene_name|pgl,gi|148242350,gnl|md5|71b6d2cdf60763a7372300c4,locus|SynRCC307_1251,protein_id|YP_001227507.1
77543	CK_00000873	-
77545	CK_00000871	fig|316279.3.peg.2259@Dihydroxy-acid_dehydratase_(EC_4.2.1.9)@Branched-Chain_Amino_Acid_Biosynthesis@Amino_Acids_and_Derivatives@Branched-chain_amino_acids@GO:0004160,GO:0005506,GO:0009097,GO:0009099,GO:0051539,GeneID:3741814,LocusTag:Syncc9902_1222,YP_377230.1,cmr|NT05SS1423,gb|ABB26186.1,gi|123581436,gi|78169089,gi|78184795,gnl|md5|c0301217b5ccc81e36f7ebaf,img|637771402,kegg|sye:Syncc9902_1222,…
77552	CK_00000975	fig|316278.3.peg.1241@Phosphoribosylformylglycinamidine_synthase,_glutamine_amidotransferase_subunit_(EC_6.3.5.3)@De_Novo_Purine_Biosynthesis@Nucleosides_and_Nucleotides@Purines@GO:0004642,GO:0005737,GO:0006189,GO:0006541,GO:0009236,GO:0016740,emb|CAK28143.1,geneID|5158773,gene_name|purQ,gi|147850649,gi|148242339,gnl|md5|21d9737839e544e48c7e14cf,img|640546183,kegg|syr:SynRCC307_1240,locus|SynRCC3…
77553	CK_00000167	fig|316278.4.peg.1239@Alkyl_hydroperoxide_reductase_subunit_C-like_protein@Oxidative_stress@Stress_Response@Oxidative_stress@GO:0016209,GO:0016491,GO:0045454,emb|CAK28141.1,geneID|5158309,gene_name|ahpC,gi|147850647,gi|148242337,gnl|md5|54001e0279a683cc1c61ed15,img|640546181,kegg|syr:SynRCC307_1238,locus|SynRCC307_1238,protein_id|YP_001227494.1,ref|YP_001227494.1,tr|A5GTD2
77555	CK_00056791	fig|63737.4.peg.6332@NO_HIERARCHY@ACC84367.1,InterPro:IPR002482,InterPro:IPR002886,Npun_F6078,gi|186468566,gnl|md5|bc73a669607420ea094abc15,img|638393174
77556	CK_00000849	fig|316278.4.peg.1236@NO_HIERARCHY@GO:0003723,GO:0006396,GO:0008173,emb|CAK28138.1,geneID|5156847,gi|147850644,gi|148242334,gnl|md5|77555d5d62ab62c2564a1ef0,img|640546177,kegg|syr:SynRCC307_1235,locus|SynRCC307_1235,protein_id|YP_001227491.1,ref|YP_001227491.1,tr|A5GTC9
77557	CK_00000848	fig|316278.3.peg.1235@Adenosylcobinamide-phosphate_guanylyltransferase_(EC_2.7.7.62)@Coenzyme_B12_biosynthesis@Cofactors,_Vitamins,_Prosthetic_Groups,_Pigments@Tetrapyrroles@geneID|5158002,gene_name|cobU,gi|148242333,gnl|md5|aab9b7a28ac10bc1ac4b85d9,locus|SynRCC307_1234,protein_id|YP_001227490.1
77563	CK_00000476	fig|59922.7.peg.2489@Aspartyl-tRNA(Asn)_amidotransferase_subunit_C_(EC_6.3.5.6)@tRNA_aminoacylation,_Asp_and_Asn@Protein_Metabolism@Protein_biosynthesis@GO:0005524,GO:0006412,GO:0006450,GO:0050567,gb|ABM79162.1,geneID|4776482,gene_name|gatC,gi|123964406,gi|124024120,gi|166199387,gnl|md5|199f38e8e51334a71e89cb02,img|640087950,kegg|pmf:P9303_24311,locus|P9303_24311,protein_id|YP_001018427.1,ref|YP_…
77564	CK_00001196	fig|316278.3.peg.2226@Beta-carotene_hydroxylase@Myxoxanthophyll_biosynthesis_in_Cyanobacteria@Fatty_Acids,_Lipids,_and_Isoprenoids@Isoprenoids@geneID|5156373,gene_name|crtR,gi|148243308,gnl|md5|693c2539d09f6c99150e3cd5,locus|SynRCC307_2209,protein_id|YP_001228465.1
77581	CK_00000127	fig|69042.12.peg.2786@Phosphoglycerate_kinase_(EC_2.7.2.3)@Calvin-Benson_cycle@Carbohydrates@CO2_fixation@GO:0004618,GO:0005737,GO:0006096,gb|EAQ76630.1,gi|87284678,gi|87300807,gnl|md5|8b45cec9ec5261c0ea5de1d8,img|638958027,ref|ZP_01083649.1,tr|A3YUB5
77583	CK_00000435	fig|180281.4.peg.1139@50S_ribosomal_subunit_maturation_GTPase_RbgA_(B._subtilis_YlqF)@Conserved_gene_cluster_associated_with_Met-tRNA_formyltransferase@Clustering-based_subsystems@@GO:0005525,GO:0005622,gb|EDY37876.1,gi|197625317,gi|254430864,gnl|md5|e3f941e507fca798f33209fa,ref|ZP_05044567.1,tr|B5IK26
77587	CK_00045979	fig|316278.3.peg.2253@Guanosine-3',5'-bis(diphosphate)_3'-pyrophosphohydrolase_(EC_3.1.7.2)@CBSS-176299.4.peg.1292@Clustering-based_subsystems@Probably_GTP_or_GMP_signaling_related@GO:0000036,GO:0008893,GO:0015969,GO:0016597,emb|CAK29138.1,geneID|5156986,gene_name|spoT,gi|147851644,gi|148243334,gnl|md5|25bbada145631a183cfc685b,img|640547196,kegg|syr:SynRCC307_2235,locus|SynRCC307_2235,protein_id|…
77596	CK_00000966	fig|316278.3.peg.967@Dihydropteroate_synthase_(EC_2.5.1.15)@Folate_Biosynthesis@Cofactors,_Vitamins,_Prosthetic_Groups,_Pigments@Folate_and_pterines@GO:0004156,GO:0009396,emb|CAK27876.1,geneID|5157648,gi|147850382,gi|148242072,gnl|md5|7ade2f79a194020ce45fb83c,img|640545914,kegg|syr:SynRCC307_0973,locus|SynRCC307_0973,protein_id|YP_001227229.1,ref|YP_001227229.1,tr|A5GSL7
77604	CK_00000972	-
77625	CK_00000864	-
77633	NaN	fig|643648.3.peg.696@Stage_II_sporulation_protein_D@Sporulation-related_Hypotheticals@Clustering-based_subsystems@Clustering-based_subsystems@geneID|9273453,gi|297616862,gnl|md5|0ebe8997a3fc2c039f22adf0,locus|Slip_0673,protein_id|YP_003702021.1
77635	CK_00000330	fig|166314.3.peg.412@LSU_ribosomal_protein_L20p@Ribosome_LSU_bacterial@Protein_Metabolism@Protein_biosynthesis@gnl|md5|363da09f0812abcba55f27c8
77639	CK_00000123	fig|266779.1.peg.1712@NO_HIERARCHY@CDD:pfam01073,CDD:pfam01370,CDD:pfam03721,COG:_COG0451,GO:0044237,GO:0046507,GO:0050662,MBNC02001752,ZP_00194577.2,cmr|NT05MS2348,gb|ABG63520.1,gi|110285461,gi|110634477,gi|45915822,gnl|md5|9fd94c32e19265b6ceb55132,img|638068024,kegg|mes:Meso_2128,ref|YP_674685.1,tr|Q11GF5
77640	NaN	fig|69042.12.peg.2370@Glycosyltransferase@CBSS-258594.1.peg.3339@Clustering-based_subsystems@Biosynthesis_of_galactoglycans_and_related_lipopolysacharides@GO:0009058,gb|EAQ75771.1,gi|87283817,gi|87301600,gnl|md5|ab5f49419347eb549d30118a,img|638958836,ref|ZP_01084440.1,tr|A3YWL1
77641	CK_00000334	fig|69042.12.peg.2369@Cell_division_protein_FtsI_[Peptidoglycan_synthetase]_(EC_2.4.1.129)@Bacterial_Cytoskeleton@Cell_Division_and_Cell_Cycle@@gnl|md5|6ec7d7e1e77dbafe1f22a51c
77643	CK_00000335	-
77644	CK_00000336	fig|316278.3.peg.50@GMP_synthase_[glutamine-hydrolyzing]_(EC_6.3.5.2)@Purine_conversions@Nucleosides_and_Nucleotides@Purines@geneID|5158895,gene_name|guaA,gi|148241148,gnl|md5|f9a4c8b2263f2d4649a9270b,locus|SynRCC307_0049,protein_id|YP_001226305.1
77645	CK_00000337	fig|316278.3.peg.49@Cobalt-precorrin-6_synthase,_anaerobic@Coenzyme_B12_biosynthesis@Cofactors,_Vitamins,_Prosthetic_Groups,_Pigments@Tetrapyrroles@geneID|5158760,gene_name|cbiD,gi|148241147,gnl|md5|12b74bd719baaf976f99b137,locus|SynRCC307_0048,protein_id|YP_001226304.1
77646	CK_00000338	fig|316278.3.peg.48@Serine--glyoxylate_aminotransferase_(EC_2.6.1.45)@Glycerate_metabolism@Carbohydrates@Organic_acids@geneID|5157355,gi|148241146,gnl|md5|32c4f323d7abd1e9a53e5e23,locus|SynRCC307_0047,protein_id|YP_001226303.1
77650	CK_00000918	fig|316278.3.peg.44@Error-prone,_lesion_bypass_DNA_polymerase_V_(UmuC)@DNA_repair,_bacterial_UmuCD_system@DNA_Metabolism@DNA_repair@GO:0003684,GO:0003887,GO:0006281,emb|CAK26946.1,geneID|5158137,gene_name|umuC,gi|147849452,gi|148241142,gnl|md5|5f6a36dcddfb652e25fcde53,img|640544959,kegg|syr:SynRCC307_0043,locus|SynRCC307_0043,protein_id|YP_001226299.1,ref|YP_001226299.1,tr|A5GPY7
77655	CK_00001351	-
77657	CK_00000340	fig|221360.3.peg.1203@Nucleoside-diphosphate-sugar_epimerases@CBSS-296591.1.peg.2330@Clustering-based_subsystems@@GO:0003824,GO:0044237,GO:0050662,gb|EAQ70290.1,gi|86169034,gi|87123314,gnl|md5|f6400b546ec1dd6183d59e44,img|638961432,ref|ZP_01079165.1,tr|A3Z3Y0
77660	CK_00000341	fig|316278.3.peg.33@4-hydroxythreonine-4-phosphate_dehydrogenase_(EC_1.1.1.262)@Pyridoxin_(Vitamin_B6)_Biosynthesis@Cofactors,_Vitamins,_Prosthetic_Groups,_Pigments@Pyridoxine@GO:0005737,GO:0008615,GO:0042823,GO:0046872,GO:0050570,GO:0051287,GO:0055114,emb|CAK26936.1,geneID|5156516,gene_name|pdxA,gi|147849442,gi|148241132,gi|166219077,gnl|md5|908d864ac09a4641b3d94cd9,img|640544949,kegg|syr:SynRCC…
77661	CK_00000342	fig|316278.3.peg.32@Biotin_carboxyl_carrier_protein_of_acetyl-CoA_carboxylase@Fatty_Acid_Biosynthesis_FASII@Fatty_Acids,_Lipids,_and_Isoprenoids@Fatty_acids@geneID|5158870,gene_name|accB,gi|148241131,gnl|md5|bf5999724b163c2a785eda6f,locus|SynRCC307_0032,protein_id|YP_001226288.1
77662	CK_00000343	fig|316278.3.peg.31@Translation_elongation_factor_P@Translation_elongation_factors_bacterial@Protein_Metabolism@Protein_biosynthesis@GO:0003746,GO:0005737,GO:0006414,emb|CAK26934.1,geneID|5156353,gene_name|efp,gi|147849440,gi|148241130,gi|166221169,gnl|md5|d92f5a344fc0c91f2449e582,img|640544947,kegg|syr:SynRCC307_0031,locus|SynRCC307_0031,protein_id|YP_001226287.1,ref|YP_001226287.1,sp|A5GPX5,sp|…
77663	CK_00000344	fig|65393.13.peg.610@Peptidyl-prolyl_cis-trans_isomerase_(EC_5.2.1.8)@Queuosine-Archaeosine_Biosynthesis@RNA_Metabolism@RNA_processing_and_modification@GO:0003755,GO:0006457,InterPro:IPR002130,gb|ACK69042.1,geneID|7108687,gi|218170309,gi|218437581,gnl|md5|7a0c37e5082c12c3f9e33e91,img|642477103,kegg|cyc:PCC7424_0581,locus|PCC7424_0581,protein_id|YP_002375910.1,ref|YP_002375910.1,tr|B7KEL7
77665	CK_00000017	fig|180281.4.peg.971@NADPH-dependent_glyceraldehyde-3-phosphate_dehydrogenase_(EC_1.2.1.13)@Calvin-Benson_cycle@Carbohydrates@CO2_fixation@GO:0004365,GO:0006006,GO:0051287,GO:0055114,gb|EDY39183.1,gi|197626624,gi|254432171,gnl|md5|4bf460a8f3588fc595d37aa6,ref|ZP_05045874.1,tr|B5IIZ6
77667	CK_00000347	fig|316278.3.peg.26@UDP-N-acetylenolpyruvoylglucosamine_reductase_(EC_1.1.1.158)@Peptidoglycan_Biosynthesis@Cell_Wall_and_Capsule@@GO:0005737,GO:0007047,GO:0007049,GO:0008360,GO:0008762,GO:0009252,GO:0050660,GO:0051301,GO:0055114,emb|CAK26929.1,geneID|5156476,gene_name|murB,gi|147849435,gi|148241125,gi|187609745,gnl|md5|899f785389b43a430ab2e2d6,img|640544942,kegg|syr:SynRCC307_0026,locus|SynRCC30…
77679	CK_00001008	fig|221360.4.peg.256@tRNA:Cm32/Um32_methyltransferase@tRNA_modification_Archaea@RNA_Metabolism@RNA_processing_and_modification@GO:0003723,GO:0006396,GO:0008173,gb|EAQ68951.1,gi|86167692,gi|87124813,gnl|md5|3ca73a04ff54e2de37f6e464,img|638962942,ref|ZP_01080661.1,tr|A3Z7S1
77681	CK_00001006	fig|349161.4.peg.2050@Ribosomal_RNA_small_subunit_methyltransferase_D_(EC_2.1.1.-)@CBSS-269801.1.peg.1715@Clustering-based_subsystems@@ABO50602.1,Dred_2085,GO:0003676,GO:0008168,GO:0032259,InterPro:IPR002052,InterPro:IPR004398,gb|ABO50602.1,gi|134052631,gi|134299931,gnl|md5|6f439f820ef43506ac1a49b1,img|640181254,kegg|drm:Dred_2085,ref|YP_001113427.1,tr|A4J699
77684	CK_00008028	fig|411464.8.peg.814@Thioredoxin@Glycine_reductase,_sarcosine_reductase_and_betaine_reductase@Protein_Metabolism@Selenoproteins@GO:0006662,GO:0009055,GO:0015035,GO:0045454,gb|EEB34056.1,gi|212673573,gi|212702985,gnl|md5|a16d89e6d9289ba92c0c78e7,ref|ZP_03311113.1,tr|B6WSN3
77685	CK_00001005	fig|180281.4.peg.2512@Inosine-5'-monophosphate_dehydrogenase_(EC_1.1.1.205)@Purine_conversions@Nucleosides_and_Nucleotides@Purines@GO:0016491,GO:0055114,gb|EDY38580.1,gi|197626021,gi|254431568,gnl|md5|9691d7430701c2ac3180e68e,ref|ZP_05045271.1,tr|B5INH2
77688	CK_00000028	fig|316278.3.peg.733@DNA_gyrase_subunit_A_(EC_5.99.1.3)@Resistance_to_fluoroquinolones@Virulence,_Disease_and_Defense@Resistance_to_antibiotics_and_toxic_compounds@GO:0003918,GO:0005524,GO:0005694,GO:0006265,emb|CAK27645.1,geneID|5157763,gene_name|gyrA,gi|147850151,gi|148241841,gnl|md5|a4fdad04f3a4702d3202c953,img|640545681,kegg|syr:SynRCC307_0742,locus|SynRCC307_0742,protein_id|YP_001226998.1,re…
77692	CK_00001004	fig|316278.3.peg.736@Glycogen_branching_enzyme,_GH-57-type,_archaeal_(EC_2.4.1.18)@Glycogen_metabolism@Carbohydrates@Polysaccharides@GO:0003824,GO:0005975,emb|CAK27648.1,geneID|5158725,gi|147850154,gi|148241844,gnl|md5|191e852d9f75f09110694d55,img|640545684,kegg|syr:SynRCC307_0745,locus|SynRCC307_0745,protein_id|YP_001227001.1,ref|YP_001227001.1,tr|A5GRY9
77693	CK_00001003	fig|316278.3.peg.737@2-isopropylmalate_synthase_(EC_2.3.3.13)@Branched-Chain_Amino_Acid_Biosynthesis@Amino_Acids_and_Derivatives@Branched-chain_amino_acids@GO:0003852,GO:0008415,GO:0009098,emb|CAK27649.1,geneID|5157699,gene_name|leuA,gi|147850155,gi|148241845,gi|254808534,gnl|md5|2a0443c7c7be3c219a302e8a,img|640545685,kegg|syr:SynRCC307_0746,locus|SynRCC307_0746,protein_id|YP_001227002.1,ref|YP_0…
77716	CK_00000594	fig|316278.3.peg.539@Membrane-associated_zinc_metalloprotease@CBSS-83331.1.peg.3039@Clustering-based_subsystems@Isoprenoid/cell_wall_biosynthesis:_PREDICTED_UNDECAPRENYL_DIPHOSPHATE_PHOSPHATASE@GO:0004222,GO:0005515,GO:0005886,GO:0006508,GO:0008270,GO:0016021,emb|CAK27449.1,geneID|5158281,gi|147849955,gi|148241645,gnl|md5|1436edaf38d9ec27d38e1901,img|640545479,kegg|syr:SynRCC307_0546,locus|SynRCC…
77717	CK_00000593	fig|69042.12.peg.78@SSU_ribosomal_protein_S14p_(S29e)@Ribosome_SSU_bacterial@Protein_Metabolism@Protein_biosynthesis@GO:0003735,GO:0005840,GO:0006412,gb|EAQ74272.1,gi|87282312,gi|87303145,gnl|md5|04bffdd400db23e538056967,img|638960369,ref|ZP_01085943.1,tr|A3Z0V5
77718	CK_00000592	fig|316278.3.peg.536@Polyribonucleotide_nucleotidyltransferase_(EC_2.7.7.8)@Bacterial_RNA-metabolizing_Zn-dependent_hydrolases@Clustering-based_subsystems@@GO:0000175,GO:0003723,GO:0004654,GO:0005737,GO:0006396,GO:0006402,emb|CAK27446.1,geneID|5158380,gene_name|pnp,gi|147849952,gi|148241642,gi|187611327,gnl|md5|fa2b9e9c8bc2709581f7d97b,img|640545476,kegg|syr:SynRCC307_0543,locus|SynRCC307_0543,pr…
77719	CK_00000591	fig|74547.5.peg.1763@3'(2'),5'-bisphosphate_nucleotidase_(EC_3.1.3.7)@Inorganic_Sulfur_Assimilation@Sulfur_Metabolism@Inorganic_sulfur_assimilation@GO:0004437,GO:0005975,emb|CAE21553.1,geneID|1728594,gi|33635228,gi|33863645,gnl|md5|de949985a75563f4e579d1c5,img|637448073,kegg|pmt:PMT1378,locus|PMT1378,protein_id|NP_895205.1,ref|NP_895205.1,tr|Q7V605
77720	CK_00000590	fig|316278.3.peg.534@rRNA_small_subunit_methyltransferase_I@Heat_shock_dnaK_gene_cluster_extended@Stress_Response@Heat_shock@GO:0008152,GO:0008168,emb|CAK27444.1,geneID|5157314,gi|147849950,gi|148241640,gnl|md5|0a110c90d94137c2020e5991,img|640545474,kegg|syr:SynRCC307_0541,locus|SynRCC307_0541,protein_id|YP_001226797.1,ref|YP_001226797.1,tr|A5GRD5
77727	NaN	fig|221360.3.peg.686@NO_HIERARCHY@GO:0015031,GO:0015450,GO:0016020,gb|EAQ68561.1,gi|86167301,gi|87124981,gnl|md5|cdb965e16dae231eccace3ad,img|638963115,ref|ZP_01080828.1,tr|A3Z8V6
77730	CK_00000520	fig|316278.3.peg.2147@LSU_ribosomal_protein_L18p_(L5e)@Ribosome_LSU_bacterial@Protein_Metabolism@Protein_biosynthesis@GO:0003735,GO:0005840,GO:0006412,GO:0019843,emb|CAK29034.1,geneID|5156741,gene_name|rplR,gi|147851540,gi|148243230,gi|166199479,gnl|md5|94c0c5a4bac94816f7292350,img|640547088,kegg|syr:SynRCC307_2131,locus|SynRCC307_2131,protein_id|YP_001228387.1,ref|YP_001228387.1,sp|A5GVX5,sp|RL1…
77731	CK_00000521	fig|69042.12.peg.2874@LSU_ribosomal_protein_L6p_(L9e)@Ribosome_LSU_bacterial@Protein_Metabolism@Protein_biosynthesis@GO:0003735,GO:0005840,GO:0006412,GO:0019843,gb|EAQ76722.1,gi|87284770,gi|87300899,gnl|md5|8b302d10d7b7b97625eac897,img|638958122,ref|ZP_01083741.1,tr|A3YUK5
77732	CK_00000522	fig|84588.1.peg.2073@SSU_ribosomal_protein_S8p_(S15Ae)@Ribosome_SSU_bacterial@Protein_Metabolism@Protein_biosynthesis@GO:0003735,GO:0005840,GO:0006412,GO:0019843,GeneID:1731519,NP_898171.1,SYNW2080,cmr|NT03SC2311,emb|CAE08595.1,gi|33633390,gi|33866612,gi|67461178,gnl|md5|50372c4e2eca5d29e24b6177,img|637446215,kegg|syw:SYNW2080,ref|NP_898171.1,rps8,sp|Q7U4I7,sp|RS8_SYNPX
77733	CK_00000523	fig|316278.3.peg.2144@LSU_ribosomal_protein_L5p_(L11e)@Ribosome_LSU_bacterial@Protein_Metabolism@Protein_biosynthesis@GO:0000049,GO:0003735,GO:0005840,GO:0006412,GO:0019843,emb|CAK29031.1,geneID|5157065,gene_name|rplE,gi|147851537,gi|148243227,gi|166218295,gnl|md5|4ea2015bd8b3553bc4370fdb,img|640547085,kegg|syr:SynRCC307_2128,locus|SynRCC307_2128,protein_id|YP_001228384.1,ref|YP_001228384.1,sp|A5…
77734	CK_00000524	fig|316278.3.peg.2143@LSU_ribosomal_protein_L24p_(L26e)@Ribosome_LSU_bacterial@Protein_Metabolism@Protein_biosynthesis@GO:0003735,GO:0005840,GO:0006412,GO:0019843,emb|CAK29030.1,geneID|5156948,gene_name|rplX,gi|147851536,gi|148243226,gi|166223648,gnl|md5|d5722ee3f9c0dfe2606e275c,img|640547084,kegg|syr:SynRCC307_2127,locus|SynRCC307_2127,protein_id|YP_001228383.1,ref|YP_001228383.1,sp|A5GVX1,sp|RL…
77735	CK_00000525	fig|84588.1.peg.2070@LSU_ribosomal_protein_L14p_(L23e)@Ribosome_LSU_bacterial@Protein_Metabolism@Protein_biosynthesis@GO:0003735,GO:0006412,GO:0015934,GO:0019843,GeneID:1731202,NP_898168.1,SYNW2077,cmr|NT03SC2308,emb|CAE08592.1,gi|33633387,gi|33866609,gi|81712237,gnl|md5|89f2504b3a92ffe9ec64dde0,img|637446212,kegg|syw:SYNW2077,ref|NP_898168.1,rplN,sp|Q7U4J0,sp|RL14_SYNPX
77737	CK_00001205	fig|316278.3.peg.2140@LSU_ribosomal_protein_L29p_(L35e)@Ribosome_LSU_bacterial@Protein_Metabolism@Protein_biosynthesis@GO:0003735,GO:0005840,GO:0006412,emb|CAK29027.1,geneID|5156550,gene_name|rpsQ,gi|147851533,gi|148243223,gi|166229140,gnl|md5|e1188c0df606c0782df86d33,img|640547081,kegg|syr:SynRCC307_2124,locus|SynRCC307_2124,protein_id|YP_001228380.1,ref|YP_001228380.1,sp|A5GVW8,sp|RL29_SYNR3
77738	CK_00000527	fig|59931.3.peg.1376@LSU_ribosomal_protein_L16p_(L10e)@Ribosome_LSU_bacterial@Protein_Metabolism@Protein_biosynthesis@GO:0000049,GO:0003735,GO:0005840,GO:0006412,GO:0019843,gb|EAR19086.1,gi|88787930,gi|88807891,gnl|md5|d1d707192a20101eaf026069,img|639020150,ref|ZP_01123402.1,tr|A4CSM2
77739	CK_00000528	fig|316278.3.peg.2138@SSU_ribosomal_protein_S3p_(S3e)@Ribosome_SSU_bacterial@Protein_Metabolism@Protein_biosynthesis@GO:0003735,GO:0006412,GO:0015935,GO:0019843,emb|CAK29025.1,geneID|5156404,gene_name|rpsC,gi|147851531,gi|148243221,gi|189045341,gnl|md5|addca8330fbb46def3f62b97,img|640547079,kegg|syr:SynRCC307_2122,locus|SynRCC307_2122,protein_id|YP_001228378.1,ref|YP_001228378.1,sp|A5GVW6,sp|RS3_…
77740	CK_00000529	fig|316278.3.peg.2137@LSU_ribosomal_protein_L22p_(L17e)@Ribosome_LSU_bacterial@Protein_Metabolism@Protein_biosynthesis@GO:0003735,GO:0006412,GO:0015934,GO:0019843,emb|CAK29024.1,geneID|5157234,gene_name|rplV,gi|147851530,gi|148243220,gi|215274873,gnl|md5|5b6cfb679110d7f0780817d1,img|640547078,kegg|syr:SynRCC307_2121,locus|SynRCC307_2121,protein_id|YP_001228377.1,ref|YP_001228377.1,sp|A5GVW5,sp|RL…
77741	CK_00000530	fig|316278.3.peg.2136@SSU_ribosomal_protein_S19p_(S15e)@Ribosome_SSU_bacterial@Protein_Metabolism@Protein_biosynthesis@GO:0003735,GO:0006412,GO:0015935,GO:0019843,emb|CAK29023.1,geneID|5156605,gene_name|rpsS,gi|147851529,gi|148243219,gi|166199995,gnl|md5|1dcabe0d3ea10a692d449047,img|640547077,kegg|syr:SynRCC307_2120,locus|SynRCC307_2120,protein_id|YP_001228376.1,ref|YP_001228376.1,sp|A5GVW4,sp|RS…
77742	CK_00000531	fig|316278.3.peg.2135@LSU_ribosomal_protein_L2p_(L8e)@Ribosome_LSU_bacterial@Protein_Metabolism@Protein_biosynthesis@GO:0003735,GO:0006412,GO:0015934,GO:0016740,GO:0019843,emb|CAK29022.1,geneID|5157046,gene_name|rplB,gi|147851528,gi|148243218,gi|160358629,gnl|md5|5e6461e0b737aaf7a3b4f462,img|640547076,kegg|syr:SynRCC307_2119,locus|SynRCC307_2119,protein_id|YP_001228375.1,ref|YP_001228375.1,sp|A5G…
77743	CK_00000532	fig|316278.3.peg.2134@LSU_ribosomal_protein_L23p_(L23Ae)@Ribosome_LSU_bacterial@Protein_Metabolism@Protein_biosynthesis@GO:0000166,GO:0003735,GO:0005840,GO:0006412,GO:0019843,emb|CAK29021.1,geneID|5156744,gene_name|rplW,gi|147851527,gi|148243217,gi|166987871,gnl|md5|ac8e2d2d09e212a614792fe5,img|640547075,kegg|syr:SynRCC307_2118,locus|SynRCC307_2118,protein_id|YP_001228374.1,ref|YP_001228374.1,sp|…
77744	CK_00000533	fig|316278.3.peg.2133@LSU_ribosomal_protein_L4p_(L1e)@Ribosome_LSU_bacterial@Protein_Metabolism@Protein_biosynthesis@GO:0003735,GO:0005840,GO:0006412,emb|CAK29020.1,geneID|5156554,gene_name|rplD,gi|147851526,gi|148243216,gnl|md5|18f7df48082e19e8914a521f,img|640547074,kegg|syr:SynRCC307_2117,locus|SynRCC307_2117,protein_id|YP_001228373.1,ref|YP_001228373.1,tr|A5GVW1
77745	CK_00000534	fig|180281.4.peg.512@LSU_ribosomal_protein_L3p_(L3e)@Ribosome_LSU_bacterial@Protein_Metabolism@Protein_biosynthesis@gnl|md5|cddf2acc4b9887dfe922285d
77746	CK_00000535	fig|316278.3.peg.2130@Putative_subunit_of_NAD(P)H:quinone_oxidoreductase@Respiratory_Complex_I@Respiration@Electron_donating_reactions@GO:0006810,GO:0016655,GO:0042651,GO:0048038,GO:0055114,emb|CAK29018.1,geneID|5158834,gi|147851524,gi|148243214,gi|209573139,gnl|md5|c7790f2e9e94c72bbe2bc0cb,img|640547072,kegg|syr:SynRCC307_2115,locus|SynRCC307_2115,protein_id|YP_001228371.1,ref|YP_001228371.1,sp|…
77749	CK_00000537	-
77757	CK_00000545	fig|316278.3.peg.2117@Sulfur_carrier_protein_adenylyltransferase_ThiF@Thiamin_biosynthesis@Cofactors,_Vitamins,_Prosthetic_Groups,_Pigments@@GO:0003824,GO:0005488,GO:0008152,emb|CAK29005.1,geneID|5158268,gene_name|moeB,gi|147851511,gi|148243201,gnl|md5|6f392835f08f7105749f170d,img|640547058,kegg|syr:SynRCC307_2102,locus|SynRCC307_2102,protein_id|YP_001228358.1,ref|YP_001228358.1,tr|A5GVU6
77762	CK_00001061	fig|316278.3.peg.1971@Putative_deoxyribonuclease_YcfH@YcfH@DNA_Metabolism@@GO:0016888,emb|CAK28863.1,geneID|5157118,gene_name|tatD,gi|147851369,gi|148243059,gnl|md5|dd5671b60a616c9970c83106,img|640546912,kegg|syr:SynRCC307_1960,locus|SynRCC307_1960,protein_id|YP_001228216.1,ref|YP_001228216.1,tr|A5GVF4
77764	CK_00001063	fig|316278.3.peg.1973@Histidinol_dehydrogenase_(EC_1.1.1.23)@Histidine_Biosynthesis@Amino_Acids_and_Derivatives@Histidine_Metabolism@geneID|5156454,gene_name|hisD,gi|148243061,gnl|md5|3a8d4ba481ce6d118af9d6da,locus|SynRCC307_1962,protein_id|YP_001228218.1
77765	CK_00039172	fig|69042.12.peg.611@Ribose_5-phosphate_isomerase_A_(EC_5.3.1.6)@Calvin-Benson_cycle@Carbohydrates@CO2_fixation@GO:0004751,GO:0009052,gb|EAQ76219.1,gi|87284266,gi|87301298,gnl|md5|0b8317cd9cf1a2b62ac1cdb7,img|638958530,ref|ZP_01084139.1,tr|A3YVR7
77778	CK_00001412	fig|59931.3.peg.2685@NO_HIERARCHY@gb|EAR19961.1,gi|88788806,gi|88807592,gnl|md5|99b8ed18ffd121eb1835dc9b,img|639019840,ref|ZP_01123104.1,tr|A4CRS4
77779	CK_00000618	fig|316278.3.peg.675@2-C-methyl-D-erythritol_4-phosphate_cytidylyltransferase_(EC_2.7.7.60)@Isoprenoid_Biosynthesis@Fatty_Acids,_Lipids,_and_Isoprenoids@Isoprenoids@GO:0008299,GO:0050518,emb|CAK27587.1,geneID|5157660,gene_name|ispD,gi|147850093,gi|148241783,gnl|md5|d5db5ab7db6532989b1c9e99,img|640545622,kegg|syr:SynRCC307_0684,locus|SynRCC307_0684,protein_id|YP_001226940.1,ref|YP_001226940.1,tr|A…
77781	CK_00000619	fig|316278.3.peg.677@4-hydroxybenzoate_polyprenyltransferase_(EC_2.5.1.-)@Ubiquinone_Biosynthesis@Cofactors,_Vitamins,_Prosthetic_Groups,_Pigments@Quinone_cofactors@GO:0004659,GO:0016021,emb|CAK27589.1,geneID|5158530,gene_name|ubiA,gi|147850095,gi|148241785,gnl|md5|dad0f7db2693d2e7e498cc52,img|640545624,kegg|syr:SynRCC307_0686,locus|SynRCC307_0686,protein_id|YP_001226942.1,ref|YP_001226942.1,tr|A…
77782	CK_00000620	fig|316278.3.peg.678@Exopolyphosphatase_(EC_3.6.1.11)@Phosphate_metabolism@Phosphorus_Metabolism@@geneID|5156937,gene_name|ppX,gi|148241786,gnl|md5|8524755479b8d5038fb429a7,locus|SynRCC307_0687,protein_id|YP_001226943.1
77786	CK_00000622	fig|316278.3.peg.693@Prolipoprotein_diacylglyceryl_transferase_(EC_2.4.99.-)@Lipoprotein_Biosynthesis@Protein_Metabolism@Protein_processing_and_modification@GO:0005886,GO:0009249,GO:0016021,GO:0016757,emb|CAK27605.1,geneID|5158265,gene_name|lgt,gi|147850111,gi|148241801,gnl|md5|8b126f8db8440d4eac9d2e93,img|640545641,kegg|syr:SynRCC307_0702,locus|SynRCC307_0702,protein_id|YP_001226958.1,ref|YP_001…
77787	CK_00000623	fig|69042.12.peg.928@Cytochrome_b6-f_complex_subunit,_apocytochrome_f@Cytochrome_B6-F_complex@Respiration@@GO:0009055,GO:0015979,GO:0020037,GO:0031361,gb|EAQ74980.1,gi|87283024,gi|87302099,gnl|md5|99cb2208a60c9a30597b32c9,img|638959330,ref|ZP_01084924.1,tr|A3YY13
77792	CK_00001220	fig|313625.3.peg.1045@Guanylate_kinase_(EC_2.7.4.8)@Purine_conversions@Nucleosides_and_Nucleotides@Purines@GO:0004385,GO:0005524,GO:0005737,GO:0006163,gb|EAU70110.1,gi|116064349,gi|116072823,gnl|md5|dfc9f63969f043ace9fd2ee1,img|639887090,ref|ZP_01470088.1,tr|Q05YQ1
77793	CK_00000626	fig|316278.3.peg.701@photosystem_I_subunit_III_precursor,_plastocyanin_(cyt_c553)_docking_protein_(PsaF)@Photosystem_I@Photosynthesis@Electron_transport_and_photophosphorylation@GO:0009538,GO:0015979,emb|CAK27613.1,geneID|5157308,gene_name|psaF,gi|147850119,gi|148241809,gnl|md5|c282c0aa9cc8d4cdef75e5b5,img|640545649,kegg|syr:SynRCC307_0710,locus|SynRCC307_0710,protein_id|YP_001226966.1,ref|YP_001…
77794	CK_00000627	fig|316278.3.peg.702@YgjD/Kae1/Qri7_family,_required_for_threonylcarbamoyladenosine_(t(6)A)_formation_in_tRNA@Conserved_gene_cluster_associated_with_Met-tRNA_formyltransferase@Clustering-based_subsystems@@geneID|5158351,gene_name|gcp,gi|148241810,gnl|md5|4c6f16172f02629f5b64df18,locus|SynRCC307_0711,protein_id|YP_001226967.1
77807	CK_00000010	-
77825	NaN	fig|316278.3.peg.1578@Light-independent_protochlorophyllide_reductase_subunit_N_(EC_1.18.-.-)@Chlorophyll_Biosynthesis@Cofactors,_Vitamins,_Prosthetic_Groups,_Pigments@Tetrapyrroles@geneID|5158177,gene_name|chlN,gi|148242663,gnl|md5|ac292eef2a3eebaa25e70d67,locus|SynRCC307_1564,protein_id|YP_001227820.1
77826	CK_00000677	fig|316278.3.peg.1579@Light-independent_protochlorophyllide_reductase_subunit_B_(EC_1.18.-.-)@Chlorophyll_Biosynthesis@Cofactors,_Vitamins,_Prosthetic_Groups,_Pigments@Tetrapyrroles@GO:0015995,GO:0016730,GO:0019685,GO:0055114,geneID|5158185,gene_name|chlB,gi|148242664,gi|172047909,gnl|md5|65dd71994106b44fe199336e,locus|SynRCC307_1565,protein_id|YP_001227821.1,sp|A5GUA9,sp|CHLB_SYNR3
77827	CK_00000676	fig|180281.4.peg.2277@Light-independent_protochlorophyllide_reductase_iron-sulfur_ATP-binding_protein_ChlL_(EC_1.18.-.-)@Chlorophyll_Biosynthesis@Cofactors,_Vitamins,_Prosthetic_Groups,_Pigments@Tetrapyrroles@GO:0005506,GO:0005524,GO:0009399,GO:0015995,GO:0016163,GO:0016612,GO:0019685,GO:0051539,GO:0055114,gb|EDY38839.1,gi|197626280,gi|254431827,gnl|md5|687789de28444c720730ef72,ref|ZP_05045530.1,…
77834	CK_00000675	fig|316278.3.peg.1586@Light-dependent_protochlorophyllide_reductase_(EC_1.3.1.33)@Chlorophyll_Biosynthesis@Cofactors,_Vitamins,_Prosthetic_Groups,_Pigments@Tetrapyrroles@GO:0005488,GO:0016630,GO:0055114,emb|CAK28475.1,geneID|5157833,gene_name|por,gi|147850981,gi|148242671,gnl|md5|d2ad093f6c68aa7f24cfafd0,img|640546519,kegg|syr:SynRCC307_1572,locus|SynRCC307_1572,protein_id|YP_001227828.1,ref|YP_0…
77840	NaN	fig|316278.3.peg.1592@Lipoate-protein_ligase_A@Lipoic_acid_metabolism@Cofactors,_Vitamins,_Prosthetic_Groups,_Pigments@Lipoic_acid@GO:0006464,GO:0016874,emb|CAK28481.1,geneID|5157237,gene_name|lplA,gi|147850987,gi|148242677,gnl|md5|1d9688bc8b01a02936998517,img|640546525,kegg|syr:SynRCC307_1578,locus|SynRCC307_1578,protein_id|YP_001227834.1,ref|YP_001227834.1,tr|A5GUC2
77844	CK_00001547	fig|59931.3.peg.1694@Phycocyanin_alpha_phycocyanobilin_lyase_related_protein_NblB@Phycobilisome@Photosynthesis@Light-harvesting_complexes@GO:0005488,gb|EAR19397.1,gi|88788241,gi|88808202,gnl|md5|9075ee237afd1912078c4c5f,img|639020469,ref|ZP_01123713.1,tr|A4CTI3
77846	CK_00000292	fig|387092.6.peg.1851@N-acetyl-L,L-diaminopimelate_deacetylase_(EC_3.5.1.47)@Lysine_Biosynthesis_DAP_Pathway@Amino_Acids_and_Derivatives@Lysine,_threonine,_methionine,_and_cysteine@GO:0004046,GO:0006508,GO:0008237,GO:0046983,dbj|BAF70873.1,geneID|5360764,gi|151423369,gi|152991508,gnl|md5|114dfe17a9f552a6f1f4580e,img|640821057,kegg|nis:NIS_1768,locus|NIS_1768,protein_id|YP_001357230.1,ref|YP_00135…
77847	CK_00000293	-
77848	CK_00000294	fig|316278.3.peg.125@Holliday_junction_DNA_helicase_RuvB@DNA-replication@DNA_Metabolism@DNA_replication@GO:0003677,GO:0005524,GO:0006281,GO:0006310,GO:0009378,GO:0009432,emb|CAK27027.1,geneID|5156565,gene_name|ruvB,gi|147849533,gi|148241223,gi|166231565,gnl|md5|36c44601ab6fa0fa1f02ed91,img|640545042,kegg|syr:SynRCC307_0124,locus|SynRCC307_0124,protein_id|YP_001226380.1,ref|YP_001226380.1,sp|A5GQ6…
77858	CK_00000297	fig|180281.4.peg.1067@Lysyl-tRNA_synthetase_(class_II)_(EC_6.1.1.6)@tRNA_aminoacylation,_Lys@Protein_Metabolism@Protein_biosynthesis@GO:0000287,GO:0003676,GO:0004824,GO:0005524,GO:0005737,GO:0006430,gb|EDY38526.1,gi|197625967,gi|254431514,gnl|md5|1ee0445431919c17d7100c0c,ref|ZP_05045217.1,tr|B5IJJ9
77862	CK_00000299	fig|316278.3.peg.111@Rod_shape-determining_protein_MreC@Bacterial_Cytoskeleton@Cell_Division_and_Cell_Cycle@@GO:0008360,emb|CAK27013.1,geneID|5158600,gene_name|mreC,gi|147849519,gi|148241209,gnl|md5|11180f2d31d63fbfc1257c4e,img|640545028,kegg|syr:SynRCC307_0110,locus|SynRCC307_0110,protein_id|YP_001226366.1,ref|YP_001226366.1,tr|A5GQ54
77863	NaN	fig|316278.3.peg.110@Rod_shape-determining_protein_MreB@Bacterial_Cytoskeleton@Cell_Division_and_Cell_Cycle@@GO:0000902,emb|CAK27012.1,geneID|5156818,gene_name|mreB,gi|147849518,gi|148241208,gnl|md5|0af90991f40589624da85031,img|640545027,kegg|syr:SynRCC307_0109,locus|SynRCC307_0109,protein_id|YP_001226365.1,ref|YP_001226365.1,tr|A5GQ53
77869	CK_00009072	fig|180281.4.peg.1359@Phycobilisome_rod-core_linker_polypeptide,_phycocyanin-associated@Phycobilisome@Photosynthesis@Light-harvesting_complexes@GO:0015979,GO:0030089,gb|EDY37421.1,gi|197624862,gi|254430409,gnl|md5|efa061f701da7988c827f8fe,ref|ZP_05044112.1,tr|B5ILB2
77870	CK_00000188	-
77879	CK_00044222	fig|74547.1.peg.1611@NO_HIERARCHY@GO:0008565,GO:0009306,GO:0016020,GeneID:1728924,NP_895444.1,PMT1617,emb|CAE21792.1,gi|33635467,gi|33863884,gnl|md5|6914f5ffaa48f8a589d8ba45,img|637448317,kegg|pmt:PMT1617,ref|NP_895444.1,tr|Q7V5E5
77880	CK_00001146	fig|262543.4.peg.2083@Holliday_junction_DNA_helicase_RuvB@DNA-replication@DNA_Metabolism@DNA_replication@Exig_2081,GO:0005524,GO:0017111,GeneID:6173465,InterPro:IPR003593,InterPro:IPR003959,InterPro:IPR011703,InterPro:IPR011704,YP_001814550.1,gb|ACB61533.1,gi|171990611,gi|172058090,gnl|md5|1a480740471fbaba7898740b,img|638437681,img|641687667,kegg|esi:Exig_2081,ref|YP_001814550.1,tr|B1YJF2
77891	NaN	fig|397945.5.peg.367@NO_HIERARCHY@Aave_0412,GO:0016021,GeneID:4668244,YP_968793.1,gb|ABM31019.1,gi|120587579,gi|120609115,gnl|md5|e8d2a4810085163b863e8abf,img|639821619,kegg|aav:Aave_0412,ref|YP_968793.1,tr|A1TJ81
77901	NaN	fig|180281.4.peg.110@Tryptophan_synthase_alpha_chain_(EC_4.2.1.20)@Tryptophan_synthesis@Amino_Acids_and_Derivatives@Aromatic_amino_acids_and_derivatives@GO:0000162,GO:0004834,gb|EDY39725.1,gi|197627166,gi|254432713,gnl|md5|34934006d8604bf547613dfb,ref|ZP_05046416.1,tr|B5IHU0
77917	CK_00001089	fig|316278.3.peg.1849@LSU_ribosomal_protein_L27p@CBSS-176279.3.peg.868@Clustering-based_subsystems@@GO:0003735,GO:0005840,GO:0006412,emb|CAK28731.1,geneID|5158473,gene_name|rpmA,gi|147851237,gi|148242927,gi|166225066,gnl|md5|ac67771a366ffe0a106c7328,img|640546779,kegg|syr:SynRCC307_1828,locus|SynRCC307_1828,protein_id|YP_001228084.1,ref|YP_001228084.1,sp|A5GV22,sp|RL27_SYNR3
77922	CK_00000105	fig|477974.3.peg.1356@Phosphate_regulon_sensor_protein_PhoR_(SphS)_(EC_2.7.13.3)@Phosphate_metabolism@Phosphorus_Metabolism@@ACA59925.1,Daud_1418,GO:0000155,GO:0000160,GO:0005524,GO:0006355,GO:0016021,GO:0018106,InterPro:IPR000014,InterPro:IPR000700,InterPro:IPR003594,InterPro:IPR003660,InterPro:IPR003661,InterPro:IPR004358,InterPro:IPR005467,InterPro:IPR013655,InterPro:IPR013656,InterPro:IPR0137…
77926	CK_00001083	fig|316278.3.peg.1839@Outer_membrane_protein/protective_antigen_OMA87@CBSS-316057.3.peg.659@Clustering-based_subsystems@Probably_Ybbk-related_hypothetical_membrane_proteins@GO:0019867,emb|CAK28722.1,geneID|5158239,gi|147851228,gi|148242918,gnl|md5|7227a42cef6e3e1fab5c29f3,img|640546770,kegg|syr:SynRCC307_1819,locus|SynRCC307_1819,protein_id|YP_001228075.1,ref|YP_001228075.1,tr|A5GV13
77927	CK_00001082	fig|316278.3.peg.1838@UDP-3-O-[3-hydroxymyristoyl]_N-acetylglucosamine_deacetylase_(EC_3.5.1.-)@KDO2-Lipid_A_biosynthesis@Cell_Wall_and_Capsule@Gram-Negative_cell_wall_components@GO:0008759,GO:0009245,emb|CAK28721.1,geneID|5157550,gene_name|lpxC,gi|147851227,gi|148242917,gnl|md5|1d787da92b500da1cb25f778,img|640546769,kegg|syr:SynRCC307_1818,locus|SynRCC307_1818,protein_id|YP_001228074.1,ref|YP_00…
77928	CK_00001081	fig|64471.10.peg.2195@(3R)-hydroxymyristoyl-[acyl_carrier_protein]_dehydratase_(EC_4.2.1.-)@Fatty_Acid_Biosynthesis_FASII@Fatty_Acids,_Lipids,_and_Isoprenoids@Fatty_acids@GO:0005737,GO:0006633,GO:0009245,GO:0016836,cmr|GSYN2349,gb|ABI46200.1,geneID|4260083,gene_name|fabZ,gi|113881242,gi|113953891,gi|123031622,gnl|md5|9e3a1015b23a3311f8d81ae8,img|638115801,kegg|syg:sync_2213,locus|sync_2213,protei…
77929	CK_00001080	fig|110662.3.peg.1403@Acyl-[acyl-carrier-protein]--UDP-N-acetylglucosamine_O-acyltransferase_(EC_2.3.1.129)@KDO2-Lipid_A_biosynthesis@Cell_Wall_and_Capsule@Gram-Negative_cell_wall_components@GO:0005737,GO:0008780,GO:0009245,GeneID:3737737,LocusTag:Syncc9605_2116,YP_382410.1,cmr|NT06SC2469,gb|ABB35855.1,gi|78198090,gi|78213631,gnl|md5|466b0e1be4611034cbf28192,img|637776703,kegg|syd:Syncc9605_2116,…
77930	NaN	fig|69042.12.peg.497@Lipid-A-disaccharide_synthase_(EC_2.4.1.182)@KDO2-Lipid_A_biosynthesis@Cell_Wall_and_Capsule@Gram-Negative_cell_wall_components@GO:0008915,GO:0009245,gb|EAQ76105.1,gi|87284152,gi|87301184,gnl|md5|266c10da3d7595222f0b0802,img|638958415,ref|ZP_01084025.1,tr|A3YVF3
77936	CK_00000395	fig|316278.3.peg.2449@Nucleoside_triphosphate_pyrophosphohydrolase_MazG@Nucleoside_triphosphate_pyrophosphohydrolase_MazG@Nucleosides_and_Nucleotides@Detoxification@emb|CAK29335.1,geneID|5156447,gene_name|mazG,gi|147851841,gi|148243531,gnl|md5|503ce3f70c5ada7e8267ba2b,img|640547396,kegg|syr:SynRCC307_2432,locus|SynRCC307_2432,protein_id|YP_001228688.1,ref|YP_001228688.1,tr|A5GWS6
77940	CK_00000393	fig|221359.3.peg.2139@Spermidine_synthase_(EC_2.5.1.16)@Polyamine_Metabolism@Amino_Acids_and_Derivatives@Arginine;_urea_cycle,_polyamines@GO:0004766,GO:0008295,gb|EAU75231.1,gi|116069479,gi|116074174,gnl|md5|d7b9071d9b265bf69d0a4b2b,img|639888465,ref|ZP_01471436.1,tr|Q05V56
77953	CK_00000596	fig|236097.3.peg.721@Cell_division_protein_FtsH_(EC_3.4.24.-)@Bacterial_Cell_Division@Clustering-based_subsystems@@GO:0005524,GO:0017111,gb|EDX89480.1,gi|196194521,gi|254428352,gnl|md5|5125b77594aa286fcdeca2e0,ref|ZP_05042059.1,tr|B4WX18
77970	NaN	fig|316278.3.peg.1281@Cell_division_transporter,_ATP-binding_protein_FtsE_(TC_3.A.5.1.1)@Bacterial_Cell_Division@Clustering-based_subsystems@@GO:0005524,GO:0016887,emb|CAK28184.1,geneID|5157054,gene_name|devA,gi|147850690,gi|148242380,gnl|md5|b52687ea460f646bd2b2c20c,img|640546224,kegg|syr:SynRCC307_1281,locus|SynRCC307_1281,protein_id|YP_001227537.1,ref|YP_001227537.1,tr|A5GTH5
77971	CK_00000073	fig|221360.3.peg.2741@NO_HIERARCHY@GO:0005886,GO:0016021,gb|EAQ69361.1,gi|86168103,gi|87124531,gnl|md5|fc99a85253530805335365a6,img|638962659,ref|ZP_01080380.1,tr|A3Z6L1
77972	CK_00003842	fig|1148.1.peg.3014@NO_HIERARCHY@GeneID:951993,NP_442913.1,cmr|NT01SS3821,dbj|BAA18725.1,gi|16332185,gi|1653814,gnl|md5|183cc433421bad486e491d8b,img|637012497,kegg|syn:sll1481,ref|NP_442913.1,sll1481,tr|P74617
77975	CK_00000896	-
77978	CK_00000898	fig|316278.3.peg.1289@Lipoprotein_signal_peptidase_(EC_3.4.23.36)@Signal_peptidase@Protein_Metabolism@Protein_processing_and_modification@GO:0004190,GO:0005886,GO:0006508,GO:0016021,emb|CAK28192.1,geneID|5156864,gene_name|lspA,gi|147850698,gi|148242388,gi|189028781,gnl|md5|13f1cbdb1bf7120a232fe280,img|640546232,kegg|syr:SynRCC307_1289,locus|SynRCC307_1289,protein_id|YP_001227545.1,ref|YP_00122754…
77981	CK_00000900	fig|467200.3.peg.4290@Desferrioxamine_E_biosynthesis_protein_DesA@Siderophore_Desferrioxamine_E@Iron_acquisition_and_metabolism@Siderophores@gi|256816098,gnl|md5|553a2cae83a7afafacb96205,ref|ZP_05541113.1
77983	CK_00000902	fig|316278.3.peg.1293@L-alanine:glyoxylate_aminotransferase_(EC_2.6.1.44)@Photorespiration_(oxidative_C2_cycle)@Carbohydrates@CO2_fixation@geneID|5156539,gi|148242393,gnl|md5|842edac9c91848e59f441244,locus|SynRCC307_1294,protein_id|YP_001227550.1
78014	CK_00000038	fig|180281.4.peg.1335@Thiol_peroxidase,_Bcp-type_(EC_1.11.1.15)@Thioredoxin-disulfide_reductase@Sulfur_Metabolism@@GO:0016209,GO:0016491,GO:0045454,gb|EDY39253.1,gi|197626694,gi|254432241,gnl|md5|5e3e541302cc5dfe66324377,ref|ZP_05045944.1,tr|B5IL77
78016	CK_00001149	fig|74547.1.peg.1618@Phosphoadenylyl-sulfate_reductase_[thioredoxin]_(EC_1.8.4.8)@Cysteine_Biosynthesis@Amino_Acids_and_Derivatives@Lysine,_threonine,_methionine,_and_cysteine@GO:0004604,GO:0016740,GO:0019379,GO:0055114,GeneID:1727973,NP_895451.1,PMT1624,cmr|NT04PM2277,cysH,emb|CAE21799.1,gi|33635474,gi|33863891,gnl|md5|ee3d0619d3974759b962bffd,img|637448324,kegg|pmt:PMT1624,ref|NP_895451.1,tr|Q7…
78017	CK_00001150	fig|316278.3.peg.380@NADH_dehydrogenase_(EC_1.6.99.3)@Respiratory_dehydrogenases_1@Respiration@Electron_donating_reactions@GO:0003954,GO:0050660,GO:0055114,emb|CAK27292.1,geneID|5156520,gene_name|ndh,gi|147849798,gi|148241488,gnl|md5|603d6ee70dba9a4822e3398c,img|640545317,kegg|syr:SynRCC307_0389,locus|SynRCC307_0389,protein_id|YP_001226645.1,ref|YP_001226645.1,tr|A5GQY3
78030	CK_00042327	-
78031	CK_00001157	-
78043	NaN	fig|316278.3.peg.1675@Methionine_aminopeptidase_(EC_3.4.11.18)@CBSS-312309.3.peg.1965@Clustering-based_subsystems@@GO:0004177,GO:0006508,GO:0008235,GO:0009987,GO:0050897,emb|CAK28565.1,geneID|5158671,gene_name|map,gi|147851071,gi|162138547,gnl|md5|2942520c7be93bfb43e38404,img|640546610,locus|SynRCC307_1662,protein_id|YP_001227918.2,tr|A5GUK6
78044	CK_00000633	-
78045	CK_00000634	-
78046	CK_00000635	-
78061	CK_00001259	fig|316278.3.peg.1491@Single-stranded-DNA-specific_exonuclease_RecJ_(EC_3.1.-.-)@DNA_repair,_bacterial_RecFOR_pathway@DNA_Metabolism@DNA_repair@geneID|5157335,gene_name|recJ,gi|148242584,gnl|md5|0d3a185512c34d88cdf64429,locus|SynRCC307_1485,protein_id|YP_001227741.1
78067	NaN	fig|316278.3.peg.1484@3-polyprenyl-4-hydroxybenzoate_carboxy-lyase_UbiX_(EC_4.1.1.-)@Ubiquinone_Biosynthesis@Cofactors,_Vitamins,_Prosthetic_Groups,_Pigments@Quinone_cofactors@GO:0016831,emb|CAK28382.1,geneID|5158368,gi|147850888,gi|148242578,gnl|md5|d327358d48eb22b2be60415c,img|640546424,kegg|syr:SynRCC307_1479,locus|SynRCC307_1479,protein_id|YP_001227735.1,ref|YP_001227735.1,tr|A5GU23
78078	CK_00000241	fig|316278.3.peg.2294@NO_HIERARCHY@GO:0004108,GO:0005737,GO:0008415,GO:0044262,emb|CAK29179.1,geneID|5156366,gene_name|gltA,gi|147851685,gi|148243375,gnl|md5|63fa3e00e5ab7310ff0fe84d,img|640547237,kegg|syr:SynRCC307_2276,locus|SynRCC307_2276,protein_id|YP_001228532.1,ref|YP_001228532.1,tr|A5GWC0
78079	CK_00000240	fig|316278.3.peg.2295@NAD(P)H-quinone_oxidoreductase_chain_1@Respiratory_Complex_I@Respiration@Electron_donating_reactions@GO:0008137,GO:0016021,GO:0055114,emb|CAK29180.1,geneID|5157228,gene_name|ndhA,gi|147851686,gi|148243376,gnl|md5|aa247ca9489304550b7166b4,img|640547238,kegg|syr:SynRCC307_2277,locus|SynRCC307_2277,protein_id|YP_001228533.1,ref|YP_001228533.1,tr|A5GWC1
78085	CK_00009007	fig|262724.1.peg.284@NO_HIERARCHY@GO:0003824,GO:0030170,GeneID:2774531,TTC0284,YP_004259.1,cmr|NT02TT0295,gb|AAS80632.1,gi|46196214,gi|46198592,gnl|md5|f7ee659e8eb9c237b0749c33,img|637498919,kegg|tth:TTC0284,ref|YP_004259.1,tr|Q72KY1
78088	CK_00000261	fig|180281.4.peg.725@Enoyl-[acyl-carrier-protein]_reductase_[NADH]_(EC_1.3.1.9)@Fatty_Acid_Biosynthesis_FASII@Fatty_Acids,_Lipids,_and_Isoprenoids@Fatty_acids@gnl|md5|8fa216600d3e268808ca60bd
78090	CK_00000260	fig|180281.4.peg.727@Imidazoleglycerol-phosphate_dehydratase_(EC_4.2.1.19)@Histidine_Biosynthesis@Amino_Acids_and_Derivatives@Histidine_Metabolism@GO:0000105,GO:0004424,GO:0005737,gb|EDY39508.1,gi|197626949,gi|254432496,gnl|md5|76c17c5fa8efa3eea7e4f3a9,ref|ZP_05046199.1,tr|B5IQL5
78092	CK_00000027	fig|180281.4.peg.688@Nucleoside_5-triphosphatase_RdgB_(dHAPTP,_dITP,_XTP-specific)_(EC_3.6.1.15)@Heat_shock_dnaK_gene_cluster_extended@Stress_Response@Heat_shock@gnl|md5|a2a74d8b833e897904f9806f
78098	CK_00000792	fig|316278.3.peg.1320@DNA_primase_(EC_2.7.7.-)@DNA-replication@DNA_Metabolism@DNA_replication@GO:0003677,GO:0003896,GO:0005658,GO:0006269,GO:0006350,GO:0008270,emb|CAK28222.1,geneID|5158121,gene_name|dnaG,gi|147850728,gi|148242418,gnl|md5|5783475bafc1024440819fdd,img|640546262,kegg|syr:SynRCC307_1319,locus|SynRCC307_1319,protein_id|YP_001227575.1,ref|YP_001227575.1,tr|A5GTL3
78128	CK_00000246	fig|316278.3.peg.2332@Phosphoribosylaminoimidazolecarboxamide_formyltransferase_(EC_2.1.2.3)@5-FCL-like_protein@Cofactors,_Vitamins,_Prosthetic_Groups,_Pigments@Folate_and_pterines@geneID|5157981,gene_name|purH,gi|148243415,gnl|md5|49776b4fa36faa7a6fc4dee8,locus|SynRCC307_2316,protein_id|YP_001228572.1
78129	CK_00001537	-
78130	CK_00001326	-
78134	NaN	fig|110662.3.peg.698@6-pyruvoyl_tetrahydrobiopterin_synthase_(EC_4.2.3.12)@Pterin_metabolism_3@Cofactors,_Vitamins,_Prosthetic_Groups,_Pigments@Folate_and_pterines@GO:0003874,GO:0006729,GO:0046872,GeneID:3736490,LocusTag:Syncc9605_2344,YP_382631.1,cmr|NT06SC2742,gb|ABB36076.1,gi|78198311,gi|78213852,gnl|md5|f3395e1312b1f80ae395b3a7,img|637776932,kegg|syd:Syncc9605_2344,ref|YP_382631.1,tr|Q3AH56
78145	CK_00000208	fig|221359.3.peg.1888@Pro-zeta-carotene_desaturase,_prolycopene_producing_(EC_1.-.-.-)@Carotenoids@Fatty_Acids,_Lipids,_and_Isoprenoids@Isoprenoids@GO:0009055,GO:0016117,GO:0016719,GO:0055114,gb|EAU74961.1,gi|116069209,gi|116073904,gnl|md5|7e0b40686e5d921340a3864a,img|639888193,ref|ZP_01471166.1,tr|Q05VX6
78147	CK_00000210	-
78183	CK_00001505	fig|69042.12.peg.390@tRNA_pseudouridine_synthase_A_(EC_4.2.1.70)@tRNA_processing@RNA_Metabolism@RNA_processing_and_modification@GO:0001522,GO:0003723,GO:0009982,gb|EAQ75999.1,gi|87284046,gi|87301078,gnl|md5|932af273379c8f48bb7bc5ee,img|638958308,ref|ZP_01083919.1,tr|A3YV49
78184	CK_00001506	-
78185	CK_00001026	fig|316278.3.peg.1700@Putative_chaperon-like_protein_Ycf39_for_quinone_binding_in_Photosystem_II@Chlorophyll_Biosynthesis@Cofactors,_Vitamins,_Prosthetic_Groups,_Pigments@Tetrapyrroles@GO:0003824,GO:0044237,GO:0050662,emb|CAK28591.1,geneID|5157933,gi|147851097,gi|148242787,gnl|md5|0ce86cf5aee638c5cf6e7fe6,img|640546638,kegg|syr:SynRCC307_1688,locus|SynRCC307_1688,protein_id|YP_001227944.1,ref|YP_…
78193	CK_00001116	fig|316278.3.peg.1898@ATP_synthase_gamma_chain_(EC_3.6.3.14)@F0F1-type_ATP_synthase@Respiration@ATP_synthases@GO:0005524,GO:0042777,GO:0045261,GO:0046933,GO:0046961,emb|CAK28780.1,geneID|5157598,gene_name|atpC,gi|147851286,gi|148242976,gi|166224122,gnl|md5|37c9681a9b161494d12abb10,img|640546829,kegg|syr:SynRCC307_1877,locus|SynRCC307_1877,protein_id|YP_001228133.1,ref|YP_001228133.1,sp|A5GV71,sp|…
78194	CK_00001117	fig|316278.3.peg.1899@ATP_synthase_alpha_chain_(EC_3.6.3.14)@F0F1-type_ATP_synthase@Respiration@ATP_synthases@GO:0005524,GO:0042651,GO:0042777,GO:0045261,GO:0046933,GO:0046961,emb|CAK28781.1,geneID|5157780,gene_name|atpA,gi|147851287,gi|148242977,gi|166201683,gnl|md5|2eacbb47e8dd2583b407ba2e,img|640546830,kegg|syr:SynRCC307_1878,locus|SynRCC307_1878,protein_id|YP_001228134.1,ref|YP_001228134.1,sp…
78195	CK_00001118	fig|316278.3.peg.1900@ATP_synthase_delta_chain_(EC_3.6.3.14)@F0F1-type_ATP_synthase@Respiration@ATP_synthases@GO:0015986,GO:0042651,GO:0045261,GO:0046933,GO:0046961,emb|CAK28782.1,geneID|5157201,gene_name|atpD,gi|147851288,gi|148242978,gi|229544739,gnl|md5|f6fe65a29923081997f7b5f8,img|640546831,kegg|syr:SynRCC307_1879,locus|SynRCC307_1879,protein_id|YP_001228135.1,ref|YP_001228135.1,sp|A5GV73,sp|…
78196	CK_00001119	fig|316278.3.peg.1901@ATP_synthase_B_chain_(EC_3.6.3.14)@F0F1-type_ATP_synthase@Respiration@ATP_synthases@GO:0015986,GO:0016021,GO:0042651,GO:0045263,GO:0046933,emb|CAK28783.1,geneID|5156719,gene_name|atpF,gi|147851289,gi|148242979,gi|226696191,gnl|md5|78f5789df7481e9a40e1f107,img|640546832,kegg|syr:SynRCC307_1880,locus|SynRCC307_1880,protein_id|YP_001228136.1,ref|YP_001228136.1,sp|A5GV74,sp|ATPF…
78197	CK_00001120	fig|316278.3.peg.1902@ATP_synthase_B'_chain_(EC_3.6.3.14)@F0F1-type_ATP_synthase@Respiration@ATP_synthases@GO:0015986,GO:0016021,GO:0042651,GO:0045263,GO:0046933,emb|CAK28784.1,geneID|5156379,gene_name|atpG,gi|147851290,gi|148242980,gi|226698824,gnl|md5|32d0a72c106c8091b60057c9,img|640546833,kegg|syr:SynRCC307_1881,locus|SynRCC307_1881,protein_id|YP_001228137.1,ref|YP_001228137.1,sp|A5GV75,sp|ATP…
78199	CK_00001122	fig|69042.12.peg.570@ATP_synthase_A_chain_(EC_3.6.3.14)@F0F1-type_ATP_synthase@Respiration@ATP_synthases@GO:0015078,GO:0015986,GO:0016021,GO:0016787,GO:0045263,gb|EAQ76178.1,gi|87284225,gi|87301257,gnl|md5|5fbca4bf4a4c203472283c87,img|638958489,ref|ZP_01084098.1,tr|A3YVM6
78203	CK_00008006	fig|313625.3.peg.2467@Allophycocyanin_alpha_chain@Phycobilisome@Photosynthesis@Light-harvesting_complexes@GO:0006810,GO:0015979,GO:0018298,GO:0022900,GO:0030089,gb|EAU72475.1,gi|116066718,gi|116071313,gnl|md5|1a74a423b15aff9a45ed41d6,img|639885550,ref|ZP_01468582.1,tr|Q064Q3
78204	CK_00008007	fig|316278.3.peg.1909@Allophycocyanin_beta_chain@Phycobilisome@Photosynthesis@Light-harvesting_complexes@GO:0006810,GO:0015979,GO:0018298,GO:0022900,GO:0030089,emb|CAK28791.1,geneID|5158154,gene_name|apcB,gi|147851297,gi|148242987,gnl|md5|7deb4751c40748e6d5f564a0,img|640546840,kegg|syr:SynRCC307_1888,locus|SynRCC307_1888,protein_id|YP_001228144.1,ref|YP_001228144.1,tr|A5GV82
78205	CK_00001646	fig|69042.12.peg.576@Phycobilisome_small_core_linker_polypeptide@Phycobilisome@Photosynthesis@Light-harvesting_complexes@GO:0015979,GO:0030089,gb|EAQ76184.1,gi|87284231,gi|87301263,gnl|md5|11c88867aec25a4e80e89af3,img|638958495,ref|ZP_01084104.1,tr|A3YVN2
78208	NaN	fig|316278.3.peg.1914@Cytochrome_c-type_biogenesis_protein_Ccs1/ResB@Biogenesis_of_c-type_cytochromes@Respiration@@GO:0016021,GO:0017004,GO:0042651,emb|CAK28796.1,geneID|5158705,gene_name|resB,gi|147851302,gi|148242992,gi|223635087,gnl|md5|2c349f3a706a43d47c3a618f,img|640546845,kegg|syr:SynRCC307_1893,locus|SynRCC307_1893,protein_id|YP_001228149.1,ref|YP_001228149.1,sp|A5GV87,sp|CCS1_SYNR3
78209	NaN	-
78210	CK_00001466	-
78213	CK_00040925	fig|221360.3.peg.2704@Homoserine_dehydrogenase_(EC_1.1.1.3)@Methionine_Biosynthesis@Amino_Acids_and_Derivatives@Lysine,_threonine,_methionine,_and_cysteine@gb|EAQ69326.1,gi|86168068,gi|87124496,gnl|md5|84766bc2c4cbd1ea8b6246f5,img|638962622,ref|ZP_01080345.1,tr|A3Z6P1
78214	NaN	fig|316278.3.peg.1230@Methionyl-tRNA_synthetase_(EC_6.1.1.10)@tRNA_aminoacylation,_Met@Protein_Metabolism@Protein_biosynthesis@GO:0004825,GO:0005524,GO:0005737,GO:0006431,emb|CAK28131.1,geneID|5158717,gene_name|metG,gi|147850637,gi|148242327,gnl|md5|cf2e0769d3cc10c9694d41ed,img|640546170,kegg|syr:SynRCC307_1228,locus|SynRCC307_1228,protein_id|YP_001227484.1,ref|YP_001227484.1,tr|A5GTC2
78223	CK_00001106	fig|93058.3.peg.572@Heat_shock_protein_60_family_co-chaperone_GroES@GroEL_GroES@Protein_Metabolism@Protein_folding@GO:0005524,GO:0005737,GO:0006457,gb|ABO18250.1,gb|ABV51318.1,gb|EEE40004.1,gi|126544008,gi|126696965,gi|157388613,gi|157414038,gi|166198393,gi|167008683,gi|221537551,gi|254526127,gnl|md5|803c100091870e0244606716,img|640161224,img|640944322,kegg|pmg:P9301_16271,kegg|pmh:P9215_17051,re…
78224	CK_00001107	fig|69042.12.peg.541@ATP_synthase_beta_chain_(EC_3.6.3.14)@F0F1-type_ATP_synthase@Respiration@ATP_synthases@GO:0005524,GO:0008553,GO:0015986,GO:0045261,GO:0046933,GO:0046961,gb|EAQ76149.1,gi|87284196,gi|87301228,gnl|md5|5b72f4b70675084452740f34,img|638958460,ref|ZP_01084069.1,tr|A3YVJ7
78231	CK_00001113	fig|316278.3.peg.1890@Nicotinate-nucleotide_adenylyltransferase_(EC_2.7.7.18)@NAD_and_NADP_cofactor_biosynthesis_global@Cofactors,_Vitamins,_Prosthetic_Groups,_Pigments@NAD_and_NADP@GO:0004515,GO:0009058,emb|CAK28772.1,geneID|5158312,gene_name|nadD,gi|147851278,gi|148242968,gnl|md5|9a13bbce0d06c2faad1ee884,img|640546821,kegg|syr:SynRCC307_1869,locus|SynRCC307_1869,protein_id|YP_001228125.1,ref|YP…
78234	CK_00001115	-
78241	CK_00000485	fig|316279.3.peg.1639@ATP-dependent_Clp_protease_adaptor_protein_ClpS@Proteolysis_in_bacteria,_ATP-dependent@Protein_Metabolism@Protein_degradation@GO:0006508,GeneID:3742992,LocusTag:Syncc9902_2032,YP_378033.1,gb|ABB26990.1,gi|123580669,gi|78169893,gi|78185599,gnl|md5|6437c7433bd6545f9a8d19c8,img|637772229,kegg|sye:Syncc9902_2032,ref|YP_378033.1,sp|CLPS_SYNS9,sp|Q3AUR5
78242	CK_00000486	fig|180281.4.peg.576@L,L-diaminopimelate_aminotransferase_(EC_2.6.1.83)@Lysine_Biosynthesis_DAP_Pathway@Amino_Acids_and_Derivatives@Lysine,_threonine,_methionine,_and_cysteine@GO:0004069,GO:0009058,GO:0030170,gb|EDY39348.1,gi|197626789,gi|254432336,gnl|md5|a46f45d8d628066f1e389073,ref|ZP_05046039.1,tr|B5IPW6
78245	CK_00000488	fig|316278.3.peg.2192@Ribonuclease_HII_(EC_3.1.26.4)@Ribonuclease_H@RNA_Metabolism@RNA_processing_and_modification@GO:0003723,GO:0004523,GO:0005737,GO:0006401,GO:0030145,emb|CAK29079.1,geneID|5158738,gene_name|rnhB,gi|147851585,gi|148243275,gi|189043670,gnl|md5|b2b3443cd478b9b58ce9c7c2,img|640547135,kegg|syr:SynRCC307_2176,locus|SynRCC307_2176,protein_id|YP_001228432.1,ref|YP_001228432.1,sp|A5GW2…
78250	CK_00000493	fig|316278.3.peg.2187@SSU_ribosomal_protein_S10p_(S20e)@Ribosome_SSU_bacterial@Protein_Metabolism@Protein_biosynthesis@GO:0000049,GO:0003735,GO:0006412,GO:0015935,emb|CAK29074.1,geneID|5158293,gene_name|rpsJ,gi|147851580,gi|148243270,gi|166231791,gnl|md5|ecae24c66fb2cc17a66374b4,img|640547130,kegg|syr:SynRCC307_2171,locus|SynRCC307_2171,protein_id|YP_001228427.1,ref|YP_001228427.1,sp|A5GW15,sp|RS…
78251	NaN	fig|69042.12.peg.2005@Translation_elongation_factor_Tu@Translation_elongation_factors_bacterial@Protein_Metabolism@Protein_biosynthesis@GO:0003746,GO:0003924,GO:0005525,GO:0005622,GO:0006414,gb|EAQ75390.1,gi|87283435,gi|87301867,gnl|md5|ff3aa29664b45519096f8f4d,img|638959103,ref|ZP_01084701.1,tr|A3YXL6
78252	NaN	-
78255	CK_00000719	fig|316278.3.peg.1721@Signal_recognition_particle,_subunit_Ffh_SRP54_(TC_3.A.5.1.1)@Universal_GTPases@Protein_Metabolism@Protein_biosynthesis@geneID|5157405,gene_name|ffh,gi|148242807,gnl|md5|a1e5107194fef900390d7111,locus|SynRCC307_1708,protein_id|YP_001227964.1
78258	CK_00009058	fig|316278.3.peg.1717@Cyanobacteria-specific_RpoD-like_sigma_factor,_type-12@Transcription_factors_cyanobacterial_RpoD-like_sigma_factors@RNA_Metabolism@Transcription@GO:0003700,GO:0006352,GO:0006355,GO:0016987,emb|CAK28607.1,geneID|5158343,gene_name|rpoD,gi|147851113,gi|148242803,gnl|md5|f06f1af568d01545465dfcd6,img|640546654,kegg|syr:SynRCC307_1704,locus|SynRCC307_1704,protein_id|YP_001227960.1…
78269	CK_00000560	fig|177437.4.peg.3870@Ribonuclease_D_(EC_3.1.26.3)@tRNA_processing@RNA_Metabolism@RNA_processing_and_modification@GO:0003676,GO:0004525,GO:0005622,GO:0006139,GO:0008408,gb|ACN16825.1,geneID|7502502,gene_name|rnd,gi|223693542,gi|224370825,gnl|md5|7de3d4a9021ba4433f97aef0,kegg|dat:HRM2_37670,locus|HRM2_37670,protein_id|YP_002604989.1,ref|YP_002604989.1,tr|C0QAP2
78272	NaN	fig|316278.3.peg.2096@NO_HIERARCHY@geneID|5157798,gene_name|hemF,gi|148243182,gnl|md5|f6800f857dd7a04803cff95d,locus|SynRCC307_2083,protein_id|YP_001228339.1
78284	CK_00001484	fig|195103.10.peg.1363@N-acetylhexosamine_1-kinase@Lacto-N-Biose_I_and_Galacto-N-Biose_Metabolic_Pathway@Carbohydrates@@Pathema:CPF_1410,cmr|CPF_1410,gb|ABG84202.1,geneID|4201439,gi|110675215,gi|110800568,gnl|md5|f37cb5625e40cdeb84227f17,img|638082290,kegg|cpf:CPF_1410,locus|CPF_1410,pathema|bcl.4306.cds.ORF01944,protein_id|YP_695855.1,ref|YP_695855.1,tr|Q0TR85
78285	CK_00001623	-
78307	CK_00000708	fig|316278.3.peg.593@tRNA-i(6)A37_methylthiotransferase@Methylthiotransferases@RNA_Metabolism@RNA_processing_and_modification@GO:0005506,GO:0005737,GO:0006400,GO:0016740,GO:0051539,emb|CAK27507.1,geneID|5157025,gene_name|miaB,gi|147850013,gi|148241703,gi|229891031,gnl|md5|8dc5c95a44958149fbed7d91,img|640545539,kegg|syr:SynRCC307_0604,locus|SynRCC307_0604,protein_id|YP_001226860.1,ref|YP_001226860…
78311	CK_00000709	fig|357808.3.peg.2049@CoB--CoM_heterodisulfide_reductase_2_iron-sulfur_subunit_D_(EC_1.8.98.1)@Anaerobic_respiratory_reductases@Respiration@Electron_accepting_reactions@ABQ90515.1,GO:0016491,GO:0050660,GO:0051536,InterPro:IPR004017,InterPro:IPR004113,InterPro:IPR006094,RoseRS_2134,gb|ABQ90515.1,gi|148568370,gi|148656260,gnl|md5|fc5c41fe7e4c9fe796b7d57c,img|640595736,kegg|rrs:RoseRS_2134,ref|YP_00…
78315	NaN	fig|316278.3.peg.601@UDP-N-acetylglucosamine_1-carboxyvinyltransferase_(EC_2.5.1.7)@Peptidoglycan_Biosynthesis@Cell_Wall_and_Capsule@@GO:0005737,GO:0007047,GO:0007049,GO:0008360,GO:0008760,GO:0009252,GO:0019277,GO:0051301,emb|CAK27515.1,geneID|5157005,gene_name|murA,gi|147850021,gi|148241711,gnl|md5|58eb4798e1d0362a151e664d,img|640545549,kegg|syr:SynRCC307_0612,locus|SynRCC307_0612,protein_id|YP_…
78317	CK_00000714	fig|167555.5.peg.1754@TrmH_family_tRNA/rRNA_methyltransferase_YacO_(EC_2.1.1.-)@Conserved_gene_cluster_possibly_involved_in_RNA_metabolism@Miscellaneous@Plant-Prokaryote_DOE_project@GO:0003723,GO:0006396,GO:0008173,gb|ABM76274.1,geneID|4779431,gi|123961491,gi|124026423,gnl|md5|1c9fd6b856c1facc66e75b67,img|640085002,kegg|pme:NATL1_17181,locus|NATL1_17181,protein_id|YP_001015538.1,ref|YP_001015538.…
78318	NaN	fig|316278.3.peg.604@Dihydrolipoamide_dehydrogenase_(EC_1.8.1.4)@5-FCL-like_protein@Cofactors,_Vitamins,_Prosthetic_Groups,_Pigments@Folate_and_pterines@geneID|5157513,gene_name|lpdA,gi|148241714,gnl|md5|90dd401eb63af080c72a952e,locus|SynRCC307_0615,protein_id|YP_001226871.1
78319	NaN	fig|316278.3.peg.605@Indole-3-glycerol_phosphate_synthase_(EC_4.1.1.48)@Tryptophan_synthesis@Amino_Acids_and_Derivatives@Aromatic_amino_acids_and_derivatives@GO:0000162,GO:0004425,emb|CAK27519.1,geneID|5158818,gene_name|trpC,gi|147850025,gi|148241715,gi|166228109,gnl|md5|44afd4fb811e3ea4d8cc396e,img|640545554,kegg|syr:SynRCC307_0616,locus|SynRCC307_0616,protein_id|YP_001226872.1,ref|YP_001226872.…
78351	CK_00000681	fig|64471.10.peg.1950@Ribulose_bisphosphate_carboxylase_large_chain_(EC_4.1.1.39)@CO2_uptake,_carboxysome@Carbohydrates@CO2_fixation@GO:0000287,GO:0004497,GO:0009853,GO:0016984,GO:0019253,GO:0055114,cmr|GSYN2095,gb|ABI45662.1,geneID|4261670,gene_name|rbcL,gi|113880704,gi|113953353,gi|122945605,gnl|md5|2571ae044c69a92be74f1d3b,img|638115555,kegg|syg:sync_1967,locus|sync_1967,protein_id|YP_731170.1…
78352	CK_00000682	fig|69042.12.peg.1576@Ribulose_bisphosphate_carboxylase_small_chain_(EC_4.1.1.39)@CO2_uptake,_carboxysome@Carbohydrates@CO2_fixation@GO:0015977,GO:0016984,gb|EAQ74802.1,gi|87282845,gi|87302501,gnl|md5|697ce7a486596344f4d1d06a,img|638959727,ref|ZP_01085318.1,tr|A3YZ44
78363	CK_00001044	fig|316278.3.peg.458@NO_HIERARCHY@emb|CAK27371.1,geneID|5157805,gi|147849877,gi|148241567,gnl|md5|ad3c418391239bcef5de4b81,img|640545399,kegg|syr:SynRCC307_0468,locus|SynRCC307_0468,protein_id|YP_001226724.1,ref|YP_001226724.1,tr|A5GR62
78378	NaN	fig|59931.3.peg.1691@Transketolase_(EC_2.2.1.1)@Calvin-Benson_cycle@Carbohydrates@CO2_fixation@GO:0004802,GO:0008152,gb|EAR19394.1,gi|88788238,gi|88808199,gnl|md5|a332a20e207399ac422185dd,img|639020466,ref|ZP_01123710.1,tr|A4CTI0
78383	NaN	fig|221360.3.peg.1088@Mannose-1-phosphate_guanylyltransferase_(GDP)_(EC_2.7.7.22)@Mannose_Metabolism@Carbohydrates@Monosaccharides@GO:0009103,GO:0016779,gb|EAQ70177.1,gi|86168921,gi|87123201,gnl|md5|03421221c38ec4a867bdccf4,img|638961317,ref|ZP_01079052.1,tr|A3Z493
78385	NaN	fig|316278.3.peg.136@16S_rRNA_processing_protein_RimM@Ribosome_biogenesis_bacterial@Protein_Metabolism@Protein_biosynthesis@GO:0005840,GO:0006364,GO:0042274,GO:0043022,emb|CAK27038.1,geneID|5157196,gene_name|rimM,gi|147849544,gi|148241234,gi|209573626,gnl|md5|9fbddddc8f9423b947d42598,img|640545053,kegg|syr:SynRCC307_0135,locus|SynRCC307_0135,protein_id|YP_001226391.1,ref|YP_001226391.1,sp|A5GQ79,…
78397	CK_00000578	fig|316278.3.peg.434@Deoxyguanosinetriphosphate_triphosphohydrolase_(EC_3.1.5.1)@Purine_conversions@Nucleosides_and_Nucleotides@Purines@GO:0016787,emb|CAK27346.1,geneID|5156993,gi|147849852,gi|148241542,gnl|md5|7d7829c50ae6eacf812d962c,img|640545372,kegg|syr:SynRCC307_0443,locus|SynRCC307_0443,protein_id|YP_001226699.1,ref|YP_001226699.1,tr|A5GR37
78403	CK_00000576	fig|316278.3.peg.428@Septum_site-determining_protein_MinD@Bacterial_Cytoskeleton@Cell_Division_and_Cell_Cycle@@GO:0000918,GO:0009236,GO:0016887,GO:0042242,emb|CAK27340.1,geneID|5157378,gene_name|minD,gi|147849846,gi|148241536,gnl|md5|7b7aa44cf05fc5b8bdd0c958,img|640545366,kegg|syr:SynRCC307_0437,locus|SynRCC307_0437,protein_id|YP_001226693.1,ref|YP_001226693.1,tr|A5GR31
78406	NaN	fig|316278.3.peg.1467@Transcription-repair_coupling_factor@Transcription_factors_bacterial@RNA_Metabolism@Transcription@GO:0003684,GO:0003700,GO:0005524,GO:0006281,GO:0006355,GO:0008026,emb|CAK28368.1,geneID|5158672,gene_name|mfd,gi|147850874,gi|148242564,gnl|md5|c98fdbce322195fd43eab1f9,img|640546410,kegg|syr:SynRCC307_1465,locus|SynRCC307_1465,protein_id|YP_001227721.1,ref|YP_001227721.1,tr|A5G…
78408	NaN	fig|316278.3.peg.1465@NO_HIERARCHY@GO:0005515,GO:0006508,GO:0008236,emb|CAK28366.1,geneID|5157611,gene_name|ctpA,gi|147850872,gi|148242562,gnl|md5|0d8b59ded49182ffc0357bad,img|640546408,kegg|syr:SynRCC307_1463,locus|SynRCC307_1463,protein_id|YP_001227719.1,ref|YP_001227719.1,tr|A5GU07
78417	CK_00000412	fig|240292.3.peg.2883@NAD(P)H-quinone_oxidoreductase_chain_5_(EC_1.6.5.2)@Respiratory_Complex_I@Respiration@Electron_donating_reactions@GO:0009055,GO:0010181,GO:0016491,GO:0016787,GeneID:3681970,LocusTag:Ava_1803,YP_322320.1,cmr|NT02AV1987,gb|ABA21425.1,gi|75701749,gi|75908024,gnl|md5|783e05cc9bcefef629f30e9a,img|637717143,kegg|ava:Ava_1803,ref|YP_322320.1,tr|Q3MC61
78420	CK_00001374	-
78429	CK_00000701	fig|180281.4.peg.2633@Ketol-acid_reductoisomerase_(EC_1.1.1.86)@Branched-Chain_Amino_Acid_Biosynthesis@Amino_Acids_and_Derivatives@Branched-chain_amino_acids@GO:0004455,GO:0005488,GO:0009082,GO:0016853,GO:0055114,gb|EDY39000.1,gi|197626441,gi|254431988,gnl|md5|ff84a6e472ba521bc0b28407,ref|ZP_05045691.1,tr|B5INX4
78435	CK_00000705	fig|316278.3.peg.589@Cell_division_protein_FtsZ_(EC_3.4.24.-)@Bacterial_Cytoskeleton@Cell_Division_and_Cell_Cycle@@GO:0000917,GO:0003924,GO:0005525,GO:0005737,GO:0007049,GO:0043234,GO:0051258,emb|CAK27503.1,geneID|5158388,gene_name|ftsZ,gi|147850009,gi|148241699,gnl|md5|16ac2a8f87ae59f796e3f5c4,img|640545535,kegg|syr:SynRCC307_0600,locus|SynRCC307_0600,protein_id|YP_001226856.1,ref|YP_001226856.1…
78438	CK_00001013	fig|316278.3.peg.714@Homoserine_dehydrogenase_(EC_1.1.1.3)@Methionine_Biosynthesis@Amino_Acids_and_Derivatives@Lysine,_threonine,_methionine,_and_cysteine@GO:0004412,GO:0009086,GO:0009088,GO:0009097,GO:0016597,GO:0050661,GO:0055114,emb|CAK27626.1,geneID|5158488,gene_name|thrA,gi|147850132,gi|148241822,gnl|md5|91b511c755fd54c2bdb00c17,img|640545662,kegg|syr:SynRCC307_0723,locus|SynRCC307_0723,prot…
78439	NaN	fig|316278.3.peg.712@Oligopeptide_ABC_transporter,_periplasmic_oligopeptide-binding_protein_OppA_(TC_3.A.1.5.1)@ABC_transporter_oligopeptide_(TC_3.A.1.5.1)@Membrane_Transport@ABC_transporters@geneID|5157975,gi|148241820,gnl|md5|b496fbb9ba7ae137aa3425e9,locus|SynRCC307_0721,protein_id|YP_001226977.1
78469	CK_00001458	fig|180281.4.peg.1835@Tlr0729_protein@CBSS-84588.1.peg.1247@Clustering-based_subsystems@Lysine,_threonine,_methionine,_and_cysteine@gb|EDY38771.1,gi|197626212,gi|254431759,gnl|md5|1e6e9984bd2b206a4d5437fc,ref|ZP_05045462.1,tr|B5IJS0
78470	CK_00000830	fig|316278.3.peg.1195@All3116_protein@CBSS-84588.1.peg.1247@Clustering-based_subsystems@Lysine,_threonine,_methionine,_and_cysteine@emb|CAK28095.1,geneID|5157788,gi|147850601,gi|148242291,gnl|md5|0958b695054a818bef5fa0ef,img|640546134,kegg|syr:SynRCC307_1192,locus|SynRCC307_1192,protein_id|YP_001227448.1,ref|YP_001227448.1,tr|A5GT86
78472	CK_00000829	fig|316278.3.peg.1193@Diaminopimelate_epimerase_(EC_5.1.1.7)@CBSS-84588.1.peg.1247@Clustering-based_subsystems@Lysine,_threonine,_methionine,_and_cysteine@geneID|5157655,gene_name|dapF,gi|148242289,gnl|md5|7d35a62377918a4013194427,locus|SynRCC307_1190,protein_id|YP_001227446.1
78502	CK_00000405	-
78508	CK_00000403	-
78513	CK_00000657	fig|316278.3.peg.861@Phosphoglycerate_mutase_(EC_5.4.2.1)@Entner-Doudoroff_Pathway@Carbohydrates@Central_carbohydrate_metabolism@geneID|5158887,gene_name|gmpB,gi|148241966,gnl|md5|b78c5fa059db0c9a479a3ecf,locus|SynRCC307_0867,protein_id|YP_001227123.1
78514	CK_00000656	fig|316278.3.peg.862@Dihydroorotase_(EC_3.5.2.3)@De_Novo_Pyrimidine_Synthesis@Nucleosides_and_Nucleotides@Pyrimidines@geneID|5158625,gene_name|pyrC,gi|148241967,gnl|md5|6befb740733511a955c6f592,locus|SynRCC307_0868,protein_id|YP_001227124.1
78515	CK_00000655	fig|316278.3.peg.863@Signal_peptidase_I_(EC_3.4.21.89)@Signal_peptidase@Protein_Metabolism@Protein_processing_and_modification@geneID|5158595,gene_name|lepB,gi|148241968,gnl|md5|47eacac86b7f22d1973fa2ae,locus|SynRCC307_0869,protein_id|YP_001227125.1
78519	CK_00001583	fig|221360.3.peg.2073@Ferredoxin@Soluble_cytochromes_and_functionally_related_electron_carriers@Respiration@@GO:0005506,GO:0009055,GO:0051536,gb|EAQ69719.1,gi|86168462,gi|87123893,gnl|md5|2657221e9594d9f774add21a,img|638962017,ref|ZP_01079743.1,tr|A3Z5K3
78532	CK_00000783	fig|316278.3.peg.1332@Carbamoyl-phosphate_synthase_small_chain_(EC_6.3.5.5)@De_Novo_Pyrimidine_Synthesis@Nucleosides_and_Nucleotides@Pyrimidines@GO:0004088,GO:0006541,GO:0009058,emb|CAK28234.1,geneID|5156609,gene_name|carA,gi|147850740,gi|148242430,gi|259585675,gnl|md5|d24a9c41ddd58c4b095b8b0b,img|640546274,kegg|syr:SynRCC307_1331,locus|SynRCC307_1331,protein_id|YP_001227587.1,ref|YP_001227587.1,…
78533	CK_00001250	fig|110662.3.peg.121@Putative_anti-sigma_factor_antagonist@Conserved_gene_cluster_possibly_involved_in_RNA_metabolism@Miscellaneous@Plant-Prokaryote_DOE_project@GO:0006355,GO:0045152,GeneID:3735611,LocusTag:Syncc9605_1153,YP_381463.1,cmr|NT06SC1338,gb|ABB34908.1,gi|78197143,gi|78212684,gnl|md5|6051335bc75e23e2c296527c,img|637775743,kegg|syd:Syncc9605_1153,ref|YP_381463.1,tr|Q3AKH4
78536	CK_00000786	fig|316278.3.peg.1328@Hypothetical_protein,_Slr0957_homolog@Conserved_gene_cluster_possibly_involved_in_RNA_metabolism@Miscellaneous@Plant-Prokaryote_DOE_project@emb|CAK28230.1,geneID|5156923,gi|147850736,gi|148242426,gnl|md5|f264b2db530c91509e6d7325,img|640546270,kegg|syr:SynRCC307_1327,locus|SynRCC307_1327,protein_id|YP_001227583.1,ref|YP_001227583.1,tr|A5GTM1
78540	CK_00000789	fig|316278.3.peg.1324@SSU_ribosomal_protein_S15p_(S13e)@Ribosome_SSU_bacterial@Protein_Metabolism@Protein_biosynthesis@GO:0003735,GO:0005840,GO:0006412,GO:0019843,emb|CAK28226.1,geneID|5156800,gene_name|rpsO,gi|147850732,gi|148242422,gi|166234376,gnl|md5|0ad81e4eeab255e1f026cdb9,img|640546266,kegg|syr:SynRCC307_1323,locus|SynRCC307_1323,protein_id|YP_001227579.1,ref|YP_001227579.1,sp|A5GTL7,sp|RS…
78546	CK_00008115	fig|180281.4.peg.1406@Peptide_methionine_sulfoxide_reductase_MsrB_(EC_1.8.4.12)@Peptide_methionine_sulfoxide_reductase@Protein_Metabolism@Protein_processing_and_modification@GO:0008113,GO:0055114,gb|EDY38895.1,gi|197626336,gi|254431883,gnl|md5|757ebe0a0acd6fbdf981b426,ref|ZP_05045586.1,tr|B5ILR7
78548	CK_00001134	fig|316278.3.peg.329@Biotin_carboxylase_of_acetyl-CoA_carboxylase_(EC_6.3.4.14)@Fatty_Acid_Biosynthesis_FASII@Fatty_Acids,_Lipids,_and_Isoprenoids@Fatty_acids@GO:0003989,GO:0004075,GO:0005524,GO:0008152,GO:0009374,emb|CAK27244.1,geneID|5156819,gene_name|accC,gi|147849750,gi|148241440,gnl|md5|c2e4eb65c9abfaec70f52db2,img|640545264,kegg|syr:SynRCC307_0341,locus|SynRCC307_0341,protein_id|YP_00122659…
78552	CK_00000477	fig|316278.3.peg.2221@Aspartate_carbamoyltransferase_(EC_2.1.3.2)@De_Novo_Pyrimidine_Synthesis@Nucleosides_and_Nucleotides@Pyrimidines@GO:0004070,GO:0006207,GO:0006221,GO:0006520,GO:0016597,emb|CAK29107.1,geneID|5157074,gene_name|pyrB,gi|147851613,gi|148243303,gi|172047893,gnl|md5|5e1d59004aad15fd43a54cc6,img|640547164,kegg|syr:SynRCC307_2204,locus|SynRCC307_2204,protein_id|YP_001228460.1,ref|YP_…
78557	CK_00000479	fig|316278.3.peg.2214@Phosphopantothenoylcysteine_decarboxylase_(EC_4.1.1.36)@Coenzyme_A_Biosynthesis@Cofactors,_Vitamins,_Prosthetic_Groups,_Pigments@Coenzyme_A@GO:0004632,GO:0004633,GO:0010181,GO:0015937,GO:0015941,emb|CAK29100.1,geneID|5158211,gene_name|dfp,gi|147851606,gi|148243296,gnl|md5|63ec3a909c1bee924135a3dc,img|640547156,kegg|syr:SynRCC307_2197,locus|SynRCC307_2197,protein_id|YP_001228…
78559	CK_00000480	fig|316278.3.peg.2212@Photosystem_II_manganese-stabilizing_protein_(PsbO)@Photosystem_II@Photosynthesis@Electron_transport_and_photophosphorylation@geneID|5158802,gene_name|psbO,gi|148243294,gnl|md5|9b8b457be609f4bbd98b46a0,locus|SynRCC307_2195,protein_id|YP_001228451.1
78561	CK_00008085	fig|180281.4.peg.596@Cell_division_protein_FtsH_(EC_3.4.24.-)@Bacterial_Cell_Division@Clustering-based_subsystems@@GO:0004222,GO:0005524,GO:0006508,GO:0008270,GO:0016021,GO:0017111,gb|EDY39239.1,gi|197626680,gi|254432227,gnl|md5|7131ba28c512a962aa4077bc,ref|ZP_05045930.1,tr|B5IPY6
78564	CK_00000093	fig|316278.3.peg.2551@Threonine_synthase_(EC_4.2.3.1)@Threonine_and_Homoserine_Biosynthesis@Amino_Acids_and_Derivatives@Lysine,_threonine,_methionine,_and_cysteine@GO:0004795,GO:0009088,GO:0030170,emb|CAK29438.1,geneID|5156765,gene_name|thrC,gi|147851944,gi|148243634,gnl|md5|9bf9adeee46f3b9f990f05a6,img|640547499,kegg|syr:SynRCC307_2535,locus|SynRCC307_2535,protein_id|YP_001228791.1,ref|YP_001228…
78572	CK_00056867	fig|59931.3.peg.1742@Possible_alpha/beta_hydrolase_superfamily,_slr1917_homolog@Synechocystis_experimental@Miscellaneous@Plant-Prokaryote_DOE_project@gnl|md5|df876a5408e7398766244f85
78597	CK_00000841	-
78622	CK_00001310	fig|316278.3.peg.471@glutamyl-Q-tRNA_synthetase@Queuosine-Archaeosine_Biosynthesis@RNA_Metabolism@RNA_processing_and_modification@GO:0004818,GO:0005524,GO:0005737,GO:0006418,emb|CAK27385.1,geneID|5157747,gi|147849891,gi|148241581,gnl|md5|fa8b025498c0969f61e92d55,img|640545414,kegg|syr:SynRCC307_0482,locus|SynRCC307_0482,protein_id|YP_001226738.1,ref|YP_001226738.1,tr|A5GR76
78645	CK_00001053	fig|180281.4.peg.1473@NO_HIERARCHY@gnl|md5|6676bd262ad9fa7a81671b40
78648	CK_00001055	-
78650	CK_00001056	fig|180281.4.peg.1468@NO_HIERARCHY@GO:0005488,gb|EDY37385.1,gi|197624826,gi|254430373,gnl|md5|011ddba8879d4adfcb4569ba,ref|ZP_05044076.1,tr|B5ILY8
78652	NaN	fig|180281.4.peg.1464@Ribosomal_RNA_large_subunit_methyltransferase_N_(EC_2.1.1.-)@Conserved_gene_cluster_associated_with_Met-tRNA_formyltransferase@Clustering-based_subsystems@@gnl|md5|43866b3659d87687c056d75c
78661	CK_00001175	-
78670	CK_00000650	fig|316278.3.peg.874@Adenylosuccinate_synthetase_(EC_6.3.4.4)@Purine_conversions@Nucleosides_and_Nucleotides@Purines@GO:0000287,GO:0004019,GO:0005525,GO:0005737,GO:0006164,emb|CAK27782.1,geneID|5158779,gene_name|purA,gi|147850288,gi|148241978,gi|166234005,gnl|md5|c505c93003666b4e1e873152,img|640545819,kegg|syr:SynRCC307_0879,locus|SynRCC307_0879,protein_id|YP_001227135.1,ref|YP_001227135.1,sp|A5G…
78678	NaN	fig|316278.3.peg.883@Helicase_PriA_essential_for_oriC/DnaA-independent_DNA_replication@Conserved_gene_cluster_associated_with_Met-tRNA_formyltransferase@Clustering-based_subsystems@@GO:0003677,GO:0005524,GO:0006260,GO:0008026,emb|CAK27791.1,geneID|5156611,gene_name|priA,gi|147850297,gi|148241987,gnl|md5|12b1b89fa758b6076d01f56d,img|640545828,kegg|syr:SynRCC307_0888,locus|SynRCC307_0888,protein_id…
78684	CK_00000503	fig|508765.6.peg.2128@NLP/P60_family_protein@CBSS-393121.3.peg.2760@Clustering-based_subsystems@Protein_export?@gb|ACD22921.1,geneID|6294104,gi|187721700,gi|187933547,gnl|md5|d694ebf3d52907ca0d707707,img|641731136,kegg|cbk:CLL_A2215,locus|CLL_A2215,protein_id|YP_001886404.1,ref|YP_001886404.1,tr|B2TRY3
78685	CK_00000504	fig|1140.7.peg.961@Beta-lactamase_class_A@Beta-lactamase@Virulence,_Disease_and_Defense@Resistance_to_antibiotics_and_toxic_compounds@cmr|NT03SE0916,cmr|NT04SE0845,dbj|BAD78903.1,gb|ABB56858.1,geneID|3776004,gi|56685681,gi|56750722,gi|81168518,gi|81299637,gnl|md5|dab6950c5bbf3f5e568d3e23,img|637616362,img|637799243,kegg|syc:syc0713_c,kegg|syf:Synpcc7942_0826,locus|Synpcc7942_0826,protein_id|YP_39…
78690	NaN	-
78701	CK_00000439	fig|316278.3.peg.2260@Histidinol-phosphate_aminotransferase_(EC_2.6.1.9)@Histidine_Biosynthesis@Amino_Acids_and_Derivatives@Histidine_Metabolism@GO:0004400,GO:0009058,GO:0030170,emb|CAK29145.1,geneID|5158037,gene_name|hisC,gi|147851651,gi|148243341,gnl|md5|c30dc3a9ca59fd3615ef9584,img|640547203,kegg|syr:SynRCC307_2242,locus|SynRCC307_2242,protein_id|YP_001228498.1,ref|YP_001228498.1,tr|A5GW86
78704	CK_00000441	fig|316278.3.peg.2262@Anthranilate_synthase,_amidotransferase_component_(EC_4.1.3.27)@Chorismate:_Intermediate_for_synthesis_of_PAPA_antibiotics,_PABA,_anthranilate,_3-hydroxyanthranilate_and_more.@Amino_Acids_and_Derivatives@Aromatic_amino_acids_and_derivatives@GO:0004049,GO:0006541,GO:0009058,GO:0016874,emb|CAK29147.1,geneID|5157862,gene_name|pabA,gi|147851653,gi|148243343,gnl|md5|8d755796b8ab7…
78718	CK_00044017	fig|316278.3.peg.2345@Undecaprenyl-phosphate_N-acetylglucosaminyl_1-phosphate_transferase_(EC_2.7.8.-)@Methicillin_resistance_in_Staphylococci@Virulence,_Disease_and_Defense@Resistance_to_antibiotics_and_toxic_compounds@GO:0008963,GO:0016021,emb|CAK29232.1,geneID|5157721,gene_name|rfe,gi|147851738,gi|148243428,gnl|md5|7264823d5cbd93d05c788b15,img|640547292,kegg|syr:SynRCC307_2329,locus|SynRCC307_…
78719	NaN	fig|316278.3.peg.2346@NO_HIERARCHY@GO:0006777,emb|CAK29233.1,geneID|5158092,gene_name|cinA,gi|147851739,gi|148243429,gi|189082438,gnl|md5|6c29cf4455b032fd06213738,img|640547293,kegg|syr:SynRCC307_2330,locus|SynRCC307_2330,protein_id|YP_001228586.1,ref|YP_001228586.1,sp|A5GWH4,sp|CINAL_SYNR3
78721	CK_00000980	fig|316278.3.peg.992@3-isopropylmalate_dehydrogenase_(EC_1.1.1.85)@Branched-Chain_Amino_Acid_Biosynthesis@Amino_Acids_and_Derivatives@Branched-chain_amino_acids@GO:0000287,GO:0003862,GO:0005737,GO:0009098,GO:0030145,GO:0051287,GO:0055114,emb|CAK27900.1,geneID|5157635,gene_name|leuB,gi|147850406,gi|148242096,gnl|md5|c91af88caecfc1588caa08a0,img|640545939,kegg|syr:SynRCC307_0997,locus|SynRCC307_099…
78722	CK_00000981	fig|69042.12.peg.1230@UDP-3-O-[3-hydroxymyristoyl]_glucosamine_N-acyltransferase_(EC_2.3.1.-)@KDO2-Lipid_A_biosynthesis@Cell_Wall_and_Capsule@Gram-Negative_cell_wall_components@GO:0008415,GO:0009245,gb|EAQ73862.1,gi|87281899,gi|87303486,gnl|md5|13c75a6d7f13f09abc5242f2,img|638960698,ref|ZP_01086269.1,tr|A3Z1T8
78727	CK_00001626	-
78728	CK_00000986	fig|479433.4.peg.1962@Asparagine_synthetase_[glutamine-hydrolyzing]_(EC_6.3.5.4)@Glutamine,_Glutamate,_Aspartate_and_Asparagine_Biosynthesis@Amino_Acids_and_Derivatives@Glutamine,_glutamate,_aspartate,_asparagine;_ammonia_assimilation@gnl|md5|c4bda7499e89e3f4e8cf4c16
78748	CK_00000948	fig|316278.3.peg.1204@Glutathione_reductase_(EC_1.8.1.7)@Glutathione:_Redox_cycle@Stress_Response@Oxidative_stress@GO:0004362,GO:0005737,GO:0009055,GO:0045454,GO:0050660,GO:0055114,emb|CAK28105.1,geneID|5156981,gene_name|gor,gi|147850611,gi|148242301,gnl|md5|5551d1f8774b9a89d3a68f5e,img|640546144,kegg|syr:SynRCC307_1202,locus|SynRCC307_1202,protein_id|YP_001227458.1,ref|YP_001227458.1,tr|A5GT96
78750	NaN	fig|59931.3.peg.1798@NO_HIERARCHY@GO:0016740,gb|EAR17680.1,gi|88786521,gi|88809302,gnl|md5|c9e580dc50e1c18f3eafc264,img|639021583,ref|ZP_01124810.1,tr|A4CWN0
78753	CK_00000325	fig|316278.3.peg.66@ATP-dependent_Clp_protease_ATP-binding_subunit_ClpX@Proteolysis_in_bacteria,_ATP-dependent@Protein_Metabolism@Protein_degradation@GO:0005524,GO:0006457,GO:0008270,GO:0015031,GO:0016887,GO:0046983,GO:0051082,emb|CAK26968.1,geneID|5158297,gene_name|clpX,gi|147849474,gi|148241164,gi|166215217,gnl|md5|0312146672903a8aebd86e91,img|640544982,kegg|syr:SynRCC307_0065,locus|SynRCC307_0…
78754	CK_00008038	fig|180281.4.peg.1007@ATP-dependent_Clp_protease_proteolytic_subunit_(EC_3.4.21.92)@cAMP_signaling_in_bacteria@Regulation_and_Cell_signaling@@GO:0004252,GO:0006508,gb|EDY39376.1,gi|197626817,gi|254432364,gnl|md5|eea15c3adc19b8c14fe8bb9c,ref|ZP_05046067.1,tr|B5IJD8
78774	CK_00000303	fig|180281.4.peg.1060@Adenosylhomocysteinase_(EC_3.3.1.1)@Methionine_Biosynthesis@Amino_Acids_and_Derivatives@Lysine,_threonine,_methionine,_and_cysteine@GO:0004013,GO:0005488,GO:0006730,gb|EDY39740.1,gi|197627181,gi|254432728,gnl|md5|824fb64d622e0a8027591ac8,ref|ZP_05046431.1,tr|B5IJJ2
78776	CK_00000301	fig|316278.3.peg.109@Single-stranded_DNA-binding_protein@DNA_repair,_bacterial@DNA_Metabolism@DNA_repair@GO:0003697,GO:0006260,emb|CAK27011.1,geneID|5158249,gene_name|ssb,gi|147849517,gi|148241207,gnl|md5|24e33f3913b677e423f089a4,img|640545026,kegg|syr:SynRCC307_0108,locus|SynRCC307_0108,protein_id|YP_001226364.1,ref|YP_001226364.1,tr|A5GQ52
78779	CK_00000517	fig|316278.3.peg.2151@Adenylate_kinase_(EC_2.7.4.3)@Purine_conversions@Nucleosides_and_Nucleotides@Purines@GO:0004017,GO:0005524,GO:0005737,GO:0009165,emb|CAK29038.1,geneID|5156595,gene_name|adk,gi|147851544,gi|148243234,gi|166980530,gnl|md5|f3f41c13e803cad2c690733f,img|640547092,kegg|syr:SynRCC307_2135,locus|SynRCC307_2135,protein_id|YP_001228391.1,ref|YP_001228391.1,sp|A5GVX9,sp|KAD_SYNR3
78781	CK_00000514	fig|180281.4.peg.534@SSU_ribosomal_protein_S11p_(S14e)@Ribosome_SSU_bacterial@Protein_Metabolism@Protein_biosynthesis@GO:0003735,GO:0005840,GO:0006412,gb|EDY38860.1,gi|197626301,gi|254431848,gnl|md5|ac0b8a70e8f733c3e6a836fc,ref|ZP_05045551.1,tr|B5IPS5
78782	CK_00000513	fig|69042.12.peg.2865@DNA-directed_RNA_polymerase_alpha_subunit_(EC_2.7.7.6)@RNA_polymerase_bacterial@RNA_Metabolism@Transcription@GO:0003677,GO:0003899,GO:0006281,GO:0006351,GO:0046983,gb|EAQ76713.1,gi|87284761,gi|87300890,gnl|md5|f08a20d3b189cc9f2dd5d4d2,img|638958113,ref|ZP_01083732.1,tr|A3YUJ6
78783	CK_00000512	fig|84588.1.peg.2084@LSU_ribosomal_protein_L17p@Ribosome_LSU_bacterial@Protein_Metabolism@Protein_biosynthesis@GO:0003735,GO:0005840,GO:0006412,GeneID:1731032,NP_898182.1,SYNW2091,cmr|NT03SC2322,emb|CAE08606.1,gi|33633401,gi|33866623,gi|81712233,gnl|md5|74630ad7f93399aff0b53bb7,img|637446226,kegg|syw:SYNW2091,ref|NP_898182.1,rpl17,sp|Q7U4H6,sp|RL17_SYNPX
78791	NaN	fig|316278.3.peg.1751@Sulfur_carrier_protein_ThiS@Thiamin_biosynthesis@Cofactors,_Vitamins,_Prosthetic_Groups,_Pigments@@GO:0006790,emb|CAK28639.1,geneID|5157652,gene_name|thiS,gi|147851145,gi|148242835,gnl|md5|45b7220d44a8b85a258c97b4,img|640546686,kegg|syr:SynRCC307_1736,locus|SynRCC307_1736,protein_id|YP_001227992.1,ref|YP_001227992.1,tr|A5GUT0
78792	CK_00000727	fig|316278.3.peg.1752@Thiamin-phosphate_pyrophosphorylase_(EC_2.5.1.3)@5-FCL-like_protein@Cofactors,_Vitamins,_Prosthetic_Groups,_Pigments@Folate_and_pterines@GO:0004789,GO:0009228,emb|CAK28640.1,geneID|5157622,gene_name|thiE,gi|147851146,gi|148242836,gnl|md5|341919305ce5d7556f198271,img|640546687,kegg|syr:SynRCC307_1737,locus|SynRCC307_1737,protein_id|YP_001227993.1,ref|YP_001227993.1,tr|A5GUT1
78797	CK_00000732	fig|316278.3.peg.1759@NAD_kinase_(EC_2.7.1.23)@NAD_and_NADP_cofactor_biosynthesis_global@Cofactors,_Vitamins,_Prosthetic_Groups,_Pigments@NAD_and_NADP@GO:0003951,GO:0008152,emb|CAK28646.1,geneID|5158681,gene_name|ppnK,gi|147851152,gi|148242842,gnl|md5|a1475b2ffaf61775d6ab6eb3,img|640546693,kegg|syr:SynRCC307_1743,locus|SynRCC307_1743,protein_id|YP_001227999.1,ref|YP_001227999.1,tr|A5GUT7
78803	CK_00000427	fig|316278.3.peg.2373@LSU_ribosomal_protein_L1p_(L10Ae)@Ribosome_LSU_bacterial@Protein_Metabolism@Protein_biosynthesis@GO:0000049,GO:0003735,GO:0006396,GO:0006412,GO:0006417,GO:0015934,GO:0019843,emb|CAK29260.1,geneID|5158798,gene_name|rplA,gi|147851766,gi|148243456,gi|160174528,gnl|md5|3b46d1193d6d4e08bfaea1a5,img|640547320,kegg|syr:SynRCC307_2357,locus|SynRCC307_2357,protein_id|YP_001228613.1,r…
78804	CK_00000426	fig|316278.3.peg.2374@LSU_ribosomal_protein_L11p_(L12e)@Ribosome_LSU_bacterial@Protein_Metabolism@Protein_biosynthesis@GO:0003735,GO:0005840,GO:0006412,GO:0019843,emb|CAK29261.1,geneID|5156717,gene_name|rplK,gi|147851767,gi|148243457,gi|166230942,gnl|md5|16d1fd6e3b7731711e0586fd,img|640547321,kegg|syr:SynRCC307_2358,locus|SynRCC307_2358,protein_id|YP_001228614.1,ref|YP_001228614.1,sp|A5GWK2,sp|RL…
78805	NaN	fig|316278.3.peg.2375@Transcription_antitermination_protein_NusG@Transcription_factors_bacterial@RNA_Metabolism@Transcription@geneID|5156805,gene_name|nusG,gi|148243458,gnl|md5|e206fbb693a1573ab6caa8c8,locus|SynRCC307_2359,protein_id|YP_001228615.1
78807	CK_00000423	fig|316278.3.peg.2378@Lactoylglutathione_lyase_(EC_4.4.1.5)@Glutathione:_Non-redox_reactions@Stress_Response@Oxidative_stress@GO:0004462,GO:0046872,emb|CAK29265.1,geneID|5158634,gene_name|gloA,gi|147851771,gi|148243461,gnl|md5|83f545f60eb0c094a257c30b,img|640547325,kegg|syr:SynRCC307_2362,locus|SynRCC307_2362,protein_id|YP_001228618.1,ref|YP_001228618.1,tr|A5GWK6
78808	NaN	fig|316278.3.peg.2379@Enolase_(EC_4.2.1.11)@Entner-Doudoroff_Pathway@Carbohydrates@Central_carbohydrate_metabolism@GO:0000015,GO:0000287,GO:0004634,GO:0006096,emb|CAK29266.1,geneID|5158215,gene_name|eno,gi|147851772,gi|148243462,gnl|md5|38d9da4144dd77d1c67897fa,img|640547326,kegg|syr:SynRCC307_2363,locus|SynRCC307_2363,protein_id|YP_001228619.1,ref|YP_001228619.1,tr|A5GWK7
78818	CK_00000639	fig|59931.3.peg.2734@NO_HIERARCHY@GO:0005215,GO:0005886,GO:0006810,GO:0016021,gb|EAR20011.1,gi|88788856,gi|88807642,gnl|md5|6f6ece4081db613763408a72,img|639019893,ref|ZP_01123154.1,tr|A4CRX4
78819	NaN	fig|118168.3.peg.5976@Ferric_iron_ABC_transporter,_iron-binding_protein@Iron_acquisition_in_Streptococcus@Iron_acquisition_and_metabolism@@GO:0005215,GO:0006810,gb|EDX72306.1,gi|196177299,gi|254415872,gnl|md5|69d09eda9cef25d88db92a0e,ref|ZP_05029629.1,tr|B4W0D4
78825	CK_00000942	fig|316278.3.peg.1632@Phosphoribosyl-AMP_cyclohydrolase_(EC_3.5.4.19)@Zinc_regulated_enzymes@Regulation_and_Cell_signaling@@geneID|5157608,gene_name|hisIE,gi|148242718,gnl|md5|8b8d292bd2f7c40006bfd2b7,locus|SynRCC307_1619,protein_id|YP_001227875.1
78831	CK_00037785	fig|63737.11.peg.570@ABC-type_multidrug_transport_system,_permease_component@CBSS-196164.1.peg.1690@Clustering-based_subsystems@Cytochrome_biogenesis@GO:0005524,GO:0006810,GO:0016020,GO:0042626,InterPro:IPR000412,InterPro:IPR013525,InterPro:IPR013526,gb|ACC79268.1,geneID|6249960,gi|186463467,gi|186681015,gnl|md5|2d4c765d440c668957010a9d,img|638386318,img|642599807,kegg|npu:Npun_F0491,locus|Npun_F…
78858	CK_00000177	-
78859	CK_00000963	-
78860	CK_00000962	fig|316278.3.peg.974@Carbamoyl-phosphate_synthase_large_chain_(EC_6.3.5.5)@De_Novo_Pyrimidine_Synthesis@Nucleosides_and_Nucleotides@Pyrimidines@geneID|5156976,gene_name|carB,gi|148242079,gnl|md5|ac6225554af529892df75c16,locus|SynRCC307_0980,protein_id|YP_001227236.1
78861	CK_00000961	fig|316278.3.peg.975@FIG017608:_hypothetical_membrane_protein,_specific_for_cyanobacteria@CBSS-316279.3.peg.746@Clustering-based_subsystems@@geneID|5157487,gi|148242080,gnl|md5|e6eb92ccbd036605855d3e53,locus|SynRCC307_0981,protein_id|YP_001227237.1
78897	CK_00000187	fig|316278.3.peg.344@Peptide_deformylase_(EC_3.5.1.88)@Conserved_gene_cluster_associated_with_Met-tRNA_formyltransferase@Clustering-based_subsystems@@geneID|5156497,gene_name|def,gi|148241454,gnl|md5|07d7e0687fcb5c1b2825258e,locus|SynRCC307_0355,protein_id|YP_001226611.1
78898	CK_00001647	-
78904	CK_00008063	fig|340099.6.peg.1077@Cell_division_transporter,_ATP-binding_protein_FtsE_(TC_3.A.5.1.1)@CBSS-393121.3.peg.2760@Clustering-based_subsystems@Protein_export?@GO:0005524,GO:0016887,InterPro:IPR003439,InterPro:IPR003593,gb|ABY94687.1,gb|EER83049.1,geneID|5873327,gi|166856279,gi|167037445,gi|241883743,gi|241903864,gnl|md5|7b94f7d8a863b23bbfb403b7,img|638725123,img|641543808,kegg|tpd:Teth39_1032,locus|…
78909	CK_00000358	-
78912	CK_00000360	-
78931	CK_00000198	fig|316278.3.peg.287@Ribosomal_protein_S12p_Asp88_(E._coli)_methylthiotransferase@Methylthiotransferases@RNA_Metabolism@RNA_processing_and_modification@geneID|5157105,gi|148241399,gnl|md5|3e9895a97b18cc1c9efec184,locus|SynRCC307_0300,protein_id|YP_001226556.1
78936	CK_00042847	fig|316278.3.peg.283@NO_HIERARCHY@geneID|5156533,gi|148241394,gnl|md5|6b7d8e89fc4e9c1d006ca210,locus|SynRCC307_0295,protein_id|YP_001226551.1
78982	NaN	fig|316278.3.peg.10@Transcription_termination_protein_NusB@Transcription_factors_bacterial@RNA_Metabolism@Transcription@GO:0003715,GO:0003723,GO:0006353,GO:0006355,emb|CAK26913.1,geneID|5157712,gene_name|nusB,gi|147849419,gi|148241109,gnl|md5|9942123e22c23ca3857595e3,img|640544926,kegg|syr:SynRCC307_0010,locus|SynRCC307_0010,protein_id|YP_001226266.1,ref|YP_001226266.1,tr|A5GPV4
79001	CK_00000074	-
79002	CK_00001069	fig|323261.3.peg.2933@Uncharacterized_ABC_transporter,_permease_component_YrbE@Lipopolysaccharide_assembly@Cell_Wall_and_Capsule@Gram-Negative_cell_wall_components@GeneID:3705515,LocusTag:Noc_2785,YP_344762.1,cmr|NT01NO3176,gb|ABA59232.1,gb|EDZ65600.1,gi|207088328,gi|254435217,gi|76884551,gi|77166237,gnl|md5|65fcd8f5a739084e50753563,img|637739261,kegg|noc:Noc_2785,ref|YP_344762.1,ref|ZP_05048724.…
79021	CK_00000265	fig|316278.3.peg.202@NO_HIERARCHY@geneID|5157814,gi|148241315,gnl|md5|b52294bb933782622546aae3,locus|SynRCC307_0216,protein_id|YP_001226472.1
79022	CK_00000266	fig|69042.12.peg.2562@NAD(P)H-quinone_oxidoreductase_chain_J_(EC_1.6.5.2)@Respiratory_Complex_I@Respiration@Electron_donating_reactions@GO:0008137,GO:0048038,GO:0055114,gb|EAQ76396.1,gi|87284444,gi|87300573,gnl|md5|ac3b85fafdafde142fc617df,img|638957792,ref|ZP_01083415.1,tr|A3YTN5
79023	CK_00000267	fig|316278.3.peg.200@NAD(P)H-quinone_oxidoreductase_chain_K_(EC_1.6.5.2)@Respiratory_Complex_I@Respiration@Electron_donating_reactions@GO:0005506,GO:0006810,GO:0008137,GO:0019684,GO:0042651,GO:0048038,GO:0051539,GO:0055114,emb|CAK27117.1,geneID|5156588,gi|147849623,gi|148241313,gi|218527933,gnl|md5|d2dcccbca1ec0e14605e7ad1,img|640545134,kegg|syr:SynRCC307_0214,locus|SynRCC307_0214,protein_id|YP_0…
79024	CK_00000268	fig|110662.3.peg.738@NAD(P)H-quinone_oxidoreductase_subunit_3_(EC_1.6.5.2)@Respiratory_Complex_I@Respiration@Electron_donating_reactions@GO:0006810,GO:0008137,GO:0016021,GO:0019684,GO:0042651,GO:0048038,GO:0055114,GeneID:3736150,LocusTag:Syncc9605_0203,YP_380534.1,cmr|NT06SC0220,gb|ABB33979.1,gi|123770819,gi|78196214,gi|78211755,gnl|md5|f70d19a44d4c842ff3acbcbc,img|637774783,kegg|syd:Syncc9605_02…
79026	NaN	fig|313625.3.peg.141@Photosystem_II_stability/assembly_factor_HCF136/Ycf48@Photosystem_II@Photosynthesis@Electron_transport_and_photophosphorylation@gb|EAU70959.1,gi|116065201,gi|116071578,gnl|md5|cf7a943aa6ab83be47afcaa7,img|639885819,ref|ZP_01468846.1,tr|Q063E3
79028	CK_00001093	fig|316278.3.peg.1860@Ribonuclease_Z_(EC_3.1.26.11)@tRNA_processing@RNA_Metabolism@RNA_processing_and_modification@GO:0016891,GO:0042779,emb|CAK28742.1,geneID|5157970,gene_name|rnz,gi|147851248,gi|148242938,gnl|md5|a2934b6593f87b147429bf28,img|640546790,kegg|syr:SynRCC307_1839,locus|SynRCC307_1839,protein_id|YP_001228095.1,ref|YP_001228095.1,tr|A5GV33
79053	CK_00001141	fig|316278.3.peg.2029@Cysteine_desulfurase_(EC_2.8.1.7),_SufS_subfamily@Alanine_biosynthesis@Amino_Acids_and_Derivatives@Alanine,_serine,_and_glycine@geneID|5158430,gene_name|csdB,gi|148243114,gnl|md5|608d9ac913e966ef4e090248,locus|SynRCC307_2015,protein_id|YP_001228271.1
79057	CK_00000468	fig|316278.3.peg.2360@Global_nitrogen_regulatory_protein,_CRP_family_of_transcriptional_regulators@Ammonia_assimilation@Nitrogen_Metabolism@@GO:0003700,GO:0005622,GO:0006350,GO:0006355,emb|CAK29247.1,geneID|5158264,gene_name|ntcA,gi|147851753,gi|148243443,gnl|md5|c3775e44572c1ff26219fd57,img|640547307,kegg|syr:SynRCC307_2344,locus|SynRCC307_2344,protein_id|YP_001228600.1,ref|YP_001228600.1,tr|A5G…
79058	CK_00000467	-
79068	CK_00000317	fig|316278.3.peg.75@Excinuclease_ABC_subunit_B@DNA_repair,_UvrABC_system@DNA_Metabolism@DNA_repair@GO:0003677,GO:0004386,GO:0005524,GO:0005737,GO:0006289,GO:0009380,GO:0009381,GO:0009432,emb|CAK26977.1,geneID|5156634,gene_name|uvrB,gi|147849483,gi|148241173,gnl|md5|7822b2396d0fb93745e30644,img|640544991,kegg|syr:SynRCC307_0074,locus|SynRCC307_0074,protein_id|YP_001226330.1,ref|YP_001226330.1,tr|A…
79091	NaN	fig|316278.3.peg.4@Amidophosphoribosyltransferase_(EC_2.4.2.14)@De_Novo_Purine_Biosynthesis@Nucleosides_and_Nucleotides@Purines@GO:0004044,GO:0009113,GO:0009116,emb|CAK26907.1,geneID|5157422,gene_name|purF,gi|147849413,gi|148241103,gnl|md5|2b77d916e15cbd914c056b81,img|640544920,kegg|syr:SynRCC307_0004,locus|SynRCC307_0004,protein_id|YP_001226260.1,ref|YP_001226260.1,tr|A5GPU8
79149	CK_00000997	fig|316278.3.peg.749@OpcA,_an_allosteric_effector_of_glucose-6-phosphate_dehydrogenase,_cyanobacterial@Entner-Doudoroff_Pathway@Carbohydrates@Central_carbohydrate_metabolism@emb|CAK27661.1,geneID|5157240,gi|147850167,gi|148241857,gnl|md5|50e2419c2fcaab70a94c66c0,img|640545697,kegg|syr:SynRCC307_0758,locus|SynRCC307_0758,protein_id|YP_001227014.1,ref|YP_001227014.1,tr|A5GS02
79177	CK_00001334	-
79190	CK_00000408	-
79196	CK_00000978	fig|316278.3.peg.988@Acetyl-coenzyme_A_carboxyl_transferase_beta_chain_(EC_6.4.1.2)@Fatty_Acid_Biosynthesis_FASII@Fatty_Acids,_Lipids,_and_Isoprenoids@Fatty_acids@GO:0003989,GO:0005524,GO:0006633,GO:0008270,GO:0009317,emb|CAK27896.1,geneID|5158694,gene_name|accD,gi|147850402,gi|148242092,gi|221271902,gnl|md5|50aa38eab3f64f606918fd93,img|640545935,kegg|syr:SynRCC307_0993,locus|SynRCC307_0993,prote…
79198	CK_00000977	fig|318586.4.peg.1565@Myo-inositol_2-dehydrogenase_(EC_1.1.1.18)@Inositol_catabolism@Carbohydrates@Sugar_alcohols@GO:0005488,GO:0008152,GO:0009055,GO:0016491,GeneID:4580088,InterPro:IPR000683,InterPro:IPR004104,Pden_1680,YP_915473.1,gb|ABL69777.1,gi|119374184,gi|119384417,gnl|md5|04a20ecc3d4d37b17bc3be63,img|639768994,kegg|pde:Pden_1680,ref|YP_915473.1,tr|A1B2N3
79233	CK_00000224	fig|316278.3.peg.230@Inactive_homolog_of_metal-dependent_proteases,_putative_molecular_chaperone@YjeE@Cell_Wall_and_Capsule@@GO:0004222,GO:0006508,emb|CAK27147.1,geneID|5157352,gi|147849653,gi|148241343,gnl|md5|900a82421bd258a702e37ee5,img|640545164,kegg|syr:SynRCC307_0244,locus|SynRCC307_0244,protein_id|YP_001226500.1,ref|YP_001226500.1,tr|A5GQI8
79235	NaN	fig|316278.3.peg.232@1-acyl-sn-glycerol-3-phosphate_acyltransferase_(EC_2.3.1.51)@Phosphate_metabolism@Phosphorus_Metabolism@@GO:0003841,GO:0008654,GO:0016020,emb|CAK27149.1,geneID|5156668,gene_name|plsC,gi|147849655,gi|148241345,gnl|md5|572c8019c6b685da94b35e82,img|640545166,kegg|syr:SynRCC307_0246,locus|SynRCC307_0246,protein_id|YP_001226502.1,ref|YP_001226502.1,tr|A5GQJ0
79246	CK_00001296	-
79247	CK_00000999	fig|441768.4.peg.1252@NO_HIERARCHY@gb|ABX81954.1,geneID|5803647,gi|161986305,gi|162448198,gnl|md5|6809f6ca83a8d3729555b883,img|641528536,kegg|acl:ACL_1362,locus|ACL_1362,protein_id|YP_001621330.1,ref|YP_001621330.1,tr|A9NHX4
79248	CK_00001000	fig|316278.3.peg.742@Geranyltranstransferase_(farnesyldiphosphate_synthase)_(EC_2.5.1.10)@Carotenoids@Fatty_Acids,_Lipids,_and_Isoprenoids@Isoprenoids@GO:0004311,GO:0008299,emb|CAK27654.1,geneID|5158754,gene_name|crtE,gi|147850160,gi|148241850,gnl|md5|c3bfba082502d2c1bd47316c,img|640545690,kegg|syr:SynRCC307_0751,locus|SynRCC307_0751,protein_id|YP_001227007.1,ref|YP_001227007.1,tr|A5GRZ5
79264	NaN	fig|221360.3.peg.1488@NO_HIERARCHY@gnl|md5|ad92ed2bbfabcd8f8b503154
79266	NaN	fig|69042.12.peg.1990@Tryptophan_synthase_beta_chain_(EC_4.2.1.20)@Tryptophan_synthesis@Amino_Acids_and_Derivatives@Aromatic_amino_acids_and_derivatives@GO:0000162,GO:0004834,GO:0030170,gb|EAQ75374.1,gi|87283419,gi|87301851,gnl|md5|43a38d2b6bf6455a7eefd168,img|638959087,ref|ZP_01084685.1,tr|A3YX79
79326	CK_00000706	-
79327	CK_00000707	fig|316278.3.peg.592@D-alanine--D-alanine_ligase_(EC_6.3.2.4)@Peptidoglycan_biosynthesis--gjo@Cell_Wall_and_Capsule@@GO:0000287,GO:0005524,GO:0005618,GO:0005737,GO:0007047,GO:0008360,GO:0008716,GO:0009252,GO:0030145,emb|CAK27506.1,geneID|5158400,gene_name|ddl,gi|147850012,gi|148241702,gi|190359214,gnl|md5|76c36009dd06f6d1f131a54b,img|640545538,kegg|syr:SynRCC307_0603,locus|SynRCC307_0603,protein_…
79336	CK_00051987	fig|316278.3.peg.2270@Isochorismate_synthase_(EC_5.4.4.2)@Chorismate:_Intermediate_for_synthesis_of_PAPA_antibiotics,_PABA,_anthranilate,_3-hydroxyanthranilate_and_more.@Amino_Acids_and_Derivatives@Aromatic_amino_acids_and_derivatives@geneID|5157113,gene_name|menF,gi|148243351,gnl|md5|b68544568218bba949cec4b1,locus|SynRCC307_2252,protein_id|YP_001228508.1
79341	CK_00000220	fig|316278.3.peg.235@Phosphate:acyl-ACP_acyltransferase_PlsX@Glycerolipid_and_Glycerophospholipid_Metabolism_in_Bacteria@Fatty_Acids,_Lipids,_and_Isoprenoids@Phospholipids@geneID|5158741,gene_name|plsX,gi|148241348,gnl|md5|5c92febeb6a555d48848a26b,locus|SynRCC307_0249,protein_id|YP_001226505.1
79376	NaN	fig|316278.3.peg.2542@Phospho-N-acetylmuramoyl-pentapeptide-transferase_(EC_2.7.8.13)@Peptidoglycan_Biosynthesis@Cell_Wall_and_Capsule@@GO:0005886,GO:0007047,GO:0007049,GO:0008360,GO:0008963,GO:0009252,GO:0016021,GO:0051301,emb|CAK29428.1,geneID|5158772,gene_name|mraY,gi|147851934,gi|148243624,gi|187609684,gnl|md5|7d29168d746d0380deff4c3e,img|640547489,kegg|syr:SynRCC307_2525,locus|SynRCC307_2525…
79377	CK_00033671	-
79406	CK_00001127	fig|316278.3.peg.1915@NADPH_dependent_preQ0_reductase@Queuosine-Archaeosine_Biosynthesis@RNA_Metabolism@RNA_processing_and_modification@GO:0003934,GO:0005737,GO:0008616,GO:0033739,GO:0046654,GO:0055114,emb|CAK28797.1,geneID|5156466,gi|147851303,gi|148242993,gnl|md5|263babed1fbafb7c9b4ff32a,img|640546846,kegg|syr:SynRCC307_1894,locus|SynRCC307_1894,protein_id|YP_001228150.1,ref|YP_001228150.1,tr|A…
79407	CK_00000186	fig|180281.4.peg.1513@Nitrogen_regulatory_protein_P-II@Ammonia_assimilation@Nitrogen_Metabolism@@GO:0006350,GO:0006355,GO:0006808,GO:0030234,gb|EDY37957.1,gi|197625398,gi|254430945,gnl|md5|a101c2c343e18359d1c73e48,ref|ZP_05044648.1,tr|B5IMF0
79455	CK_00000723	-
79456	CK_00000724	fig|316278.3.peg.1731@GTP-binding_protein_Era@Universal_GTPases@Protein_Metabolism@Protein_biosynthesis@GO:0003723,GO:0005525,GO:0005622,emb|CAK28620.1,geneID|5157749,gene_name|era,gi|147851126,gi|148242816,gnl|md5|075b6b62b9c7cc990e8180e2,img|640546667,kegg|syr:SynRCC307_1717,locus|SynRCC307_1717,protein_id|YP_001227973.1,ref|YP_001227973.1,tr|A5GUR1
79459	NaN	fig|69042.12.peg.2004@Translation_elongation_factor_G@Translation_elongation_factors_bacterial@Protein_Metabolism@Protein_biosynthesis@gnl|md5|d79744d9cb4a600474d476bb
79478	CK_00000495	fig|316278.3.peg.824@Chromosomal_replication_initiator_protein_DnaA@DNA-replication@DNA_Metabolism@DNA_replication@GO:0003688,GO:0005524,GO:0005737,GO:0006270,GO:0006275,GO:0017111,emb|CAK27734.1,geneID|5158517,gene_name|dnaA,gi|147850240,gi|148241930,gnl|md5|109be9b181d1dd8d55b33f2a,img|640545771,kegg|syr:SynRCC307_0831,locus|SynRCC307_0831,protein_id|YP_001227087.1,ref|YP_001227087.1,tr|A5GS75
79486	NaN	-
79487	CK_00001231	fig|69042.12.peg.1566@Possible_pterin-4_alpha-carbinolamine_dehydratase-like_protein@CO2_uptake,_carboxysome@Carbohydrates@CO2_fixation@GO:0006729,GO:0008124,gb|EAQ74792.1,gi|87282835,gi|87302491,gnl|md5|d89a42bf8ae6a2603b40a4f3,img|638959717,ref|ZP_01085308.1,tr|A3YZ34
79525	NaN	fig|316278.3.peg.2316@Phosphoglucosamine_mutase_(EC_5.4.2.10)@Sialic_Acid_Metabolism@Cell_Wall_and_Capsule@Capsular_and_extracellular_polysacchrides@GO:0000287,GO:0004615,GO:0005975,emb|CAK29201.1,geneID|5157506,gi|147851707,gi|148243397,gnl|md5|7b0d86193a44d358f1dab47c,img|640547259,kegg|syr:SynRCC307_2298,locus|SynRCC307_2298,protein_id|YP_001228554.1,ref|YP_001228554.1,tr|A5GWE2

## Sheet: soft-core-SEED-5-1-5-2-5-3
Additional Dataset 2. 5.1-5.2-5.3 meta-pangenome. Soft core category annotated genes with Cyanorak clusters (CK) and SEED.
Protein Id	Cyanorak Cluster	Protein Id	SEED cluster
16	CK_00001059	16	fig|180281.4.peg.1462@DNA-directed_RNA_polymerase_delta_(=_beta'')_subunit_(EC_2.7.7.6)@RNA_polymerase_bacterial@RNA_Metabolism@Transcription@GO:0003677,GO:0003899,GO:0006350,gb|EDY38215.1,gi|197625656,gi|254431203,gnl|md5|cbf8bfc0f92d763a203addc4,ref|ZP_05044906.1,tr|B5ILY1
80	CK_00001104	80	fig|180281.4.peg.1553@2,3-bisphosphoglycerate-independent_phosphoglycerate_mutase_(EC_5.4.2.1)@Entner-Doudoroff_Pathway@Carbohydrates@Central_carbohydrate_metabolism@GO:0004619,GO:0005737,GO:0006096,GO:0030145,gb|EDY39437.1,gi|197626878,gi|254432425,gnl|md5|0cf9c8584b62488ce8a2c30f,ref|ZP_05046128.1,tr|B5IMJ0
81	CK_00001103	81	fig|74547.1.peg.1439@NO_HIERARCHY@GO:0009116,GO:0016740,GeneID:1728008,NP_895272.1,PMT1445,cmr|NT04PM2005,emb|CAE21620.1,gi|33635295,gi|33863712,gnl|md5|c53b9623907aa0c84e18820a,img|637448143,kegg|pmt:PMT1445,ref|NP_895272.1,tr|Q7V5U6
82	CK_00001644	84	fig|167555.5.peg.1871@Chaperone_protein_DnaK@Heat_shock_dnaK_gene_cluster_extended@Stress_Response@Heat_shock@GO:0005524,gb|ABM76388.1,geneID|4780730,gi|123961605,gi|124026537,gnl|md5|752cac7f173853008e3ceb68,img|640085121,kegg|pme:NATL1_18321,locus|NATL1_18321,protein_id|YP_001015652.1,ref|YP_001015652.1,tr|A2C4H8
83	CK_00001643	85	fig|180281.4.peg.1558@DNA-directed_RNA_polymerase_omega_subunit_(EC_2.7.7.6)@RNA_polymerase_bacterial@RNA_Metabolism@Transcription@gb|EDY39277.1,gi|197626718,gi|254432265,gnl|md5|883a23b6b26228c1ff72bcda,ref|ZP_05045968.1,tr|B5IMJ5
84	CK_00001102	90	fig|180281.4.peg.1563@UDP-N-acetylmuramoylalanine--D-glutamate_ligase_(EC_6.3.2.9)@Peptidoglycan_biosynthesis--gjo@Cell_Wall_and_Capsule@@GO:0004326,GO:0005524,GO:0005737,GO:0007047,GO:0007049,GO:0008360,GO:0008764,GO:0009252,GO:0009396,GO:0051301,gb|EDY37918.1,gi|197625359,gi|254430906,gnl|md5|609d192b964c0b9cbf38b3a5,ref|ZP_05044609.1,tr|B5IMK0
85	CK_00001101	91	fig|110662.3.peg.1913@NO_HIERARCHY@GO:0003723,GeneID:3737215,LocusTag:Syncc9605_2152,YP_382446.1,cmr|NT06SC2508,gb|ABB35891.1,gi|78198126,gi|78213667,gnl|md5|50e74b8c762012647eb675fc,img|637776739,kegg|syd:Syncc9605_2152,ref|YP_382446.1,tr|Q3AHP1
86	CK_00001100	93	fig|180281.4.peg.1566@D-3-phosphoglycerate_dehydrogenase_(EC_1.1.1.95)@Pyridoxin_(Vitamin_B6)_Biosynthesis@Cofactors,_Vitamins,_Prosthetic_Groups,_Pigments@Pyridoxine@GO:0004617,GO:0006564,GO:0016597,GO:0051287,GO:0055114,gb|EDY37187.1,gi|197624628,gi|254430175,gnl|md5|f8809f265dec1c4d4724b5a2,ref|ZP_05043878.1,tr|B5IMK2
89	CK_00001099	225	fig|180281.4.peg.2178@Nucleoside_5-triphosphatase_RdgB_(dHAPTP,_dITP,_XTP-specific)_(EC_3.6.1.15)@Heat_shock_dnaK_gene_cluster_extended@Stress_Response@Heat_shock@GO:0017111,gb|EDY39295.1,gi|197626736,gi|254432283,gnl|md5|e208fbdfbac7c2ba6391db2f,ref|ZP_05045986.1,tr|B5ILM9
90	CK_00001098	263	fig|180281.4.peg.2138@Cell_division_protein_FtsI_[Peptidoglycan_synthetase]_(EC_2.4.1.129)@Bacterial_Cytoskeleton@Cell_Division_and_Cell_Cycle@@GO:0008658,GO:0008955,GO:0009273,gb|EDY37708.1,gi|197625149,gi|254430696,gnl|md5|468f51370c7da5dad628121c,ref|ZP_05044399.1,tr|B5ILJ1
91	CK_00001097	300	fig|180281.4.peg.2439@Ribosomal-protein-S18p-alanine_acetyltransferase_(EC_2.3.1.-)@Ribosome_biogenesis_bacterial@Protein_Metabolism@Protein_biosynthesis@GO:0006474,GO:0008080,gb|EDY38348.1,gi|197625789,gi|254431336,gnl|md5|447488741e69222ead55801b,ref|ZP_05045039.1,tr|B5INA2
92	CK_00001096	337	fig|180281.4.peg.2476@Methylenetetrahydrofolate_dehydrogenase_(NADP+)_(EC_1.5.1.5)@One-carbon_metabolism_by_tetrahydropterines@Carbohydrates@One-carbon_Metabolism@GO:0004477,GO:0005488,GO:0009396,gb|EDY37880.1,gi|197625321,gi|254430868,gnl|md5|fc618f8c4f98e87b23ebe022,ref|ZP_05044571.1,tr|B5IND6
93	CK_00000106	408	fig|502025.10.peg.510@Phage_shock_protein_A@Phage_shock_protein_(psp)_operon@Stress_Response@@InterPro:IPR007157,gb|EEJ01568.1,geneID|8542867,gi|227254967,gi|227395438,gi|262193811,gnl|md5|7268424bc37f85f799407e7e,locus|Hoch_0487,protein_id|YP_003265020.1,ref|ZP_03878762.1,tr|C1UT28
225	CK_00008108	410	fig|180281.4.peg.2587@Aspartate_aminotransferase_(EC_2.6.1.1)@Glutamine,_Glutamate,_Aspartate_and_Asparagine_Biosynthesis@Amino_Acids_and_Derivatives@Glutamine,_glutamate,_aspartate,_asparagine;_ammonia_assimilation@GO:0004069,GO:0009058,GO:0030170,gb|EDY38484.1,gi|197625925,gi|254431472,gnl|md5|bdeb0a8fed9e9b69294d777b,ref|ZP_05045175.1,tr|B5INS7
226	CK_00000680	418	fig|69042.12.peg.898@Nicotinate-nucleotide--dimethylbenzimidazole_phosphoribosyltransferase_(EC_2.4.2.21)@Cobalamin_synthesis@Cofactors,_Vitamins,_Prosthetic_Groups,_Pigments@Tetrapyrroles@GO:0008939,GO:0009236,gb|EAQ74496.1,gi|87282537,gi|87303041,gnl|md5|248d09c1d1a2eb36aacb983e,img|638960262,ref|ZP_01085845.1,tr|A3Z0K7
263	CK_00000659	427	fig|221359.3.peg.1491@Cytochrome_c_oxidase_polypeptide_II_(EC_1.9.3.1)@Terminal_cytochrome_C_oxidases@Respiration@Electron_accepting_reactions@GO:0004129,GO:0005507,GO:0006810,GO:0009055,GO:0016021,GO:0020037,GO:0022904,GO:0070469,gb|EAU74537.1,gi|116068785,gi|116073480,gnl|md5|9eab498cb5b2cac555b87aee,img|639887759,ref|ZP_01470742.1,tr|Q05WN3
300	CK_00001242	452	fig|316278.3.peg.700@photosystem_I_subunit_IX_(PsaJ)@Photosystem_I@Photosynthesis@Electron_transport_and_photophosphorylation@GO:0009522,GO:0015979,GO:0016021,GO:0042651,emb|CAK27612.1,geneID|5157443,gene_name|psaJ,gi|147850118,gi|148241808,gi|215275530,gnl|md5|c9694738f414b67e6f04f211,img|640545648,kegg|syr:SynRCC307_0709,locus|SynRCC307_0709,protein_id|YP_001226965.1,ref|YP_001226965.1,sp|A5GRV…
337	CK_00001001	518	fig|180281.4.peg.1270@DNA_repair_protein_RadA@DNA_repair,_bacterial@DNA_Metabolism@DNA_repair@GO:0003678,GO:0003684,GO:0005524,GO:0006260,GO:0006281,GO:0008270,gb|EDY38969.1,gi|197626410,gi|254431957,gnl|md5|4d1c6004939d1d0d89cbeaab,ref|ZP_05045660.1,tr|B5IKQ5
408	CK_00001408	521	fig|180281.4.peg.1267@3-oxoacyl-[acyl-carrier-protein]_synthase,_KASIII_(EC_2.3.1.41)@Fatty_Acid_Biosynthesis_FASII@Fatty_Acids,_Lipids,_and_Isoprenoids@Fatty_acids@gnl|md5|e87d766b38bf38ef006b5ae5
410	CK_00056717	632	fig|180281.4.peg.1732@NO_HIERARCHY@gnl|md5|1dfd0489c88650c1ce4cd748
418	CK_00000609	687	fig|221359.3.peg.1810@Methylthioribose-1-phosphate_isomerase_(EC_5.3.1.23)@Methionine_Salvage@Amino_Acids_and_Derivatives@Lysine,_threonine,_methionine,_and_cysteine@GO:0003743,GO:0044249,gb|EAU74877.1,gi|116069125,gi|116073820,gnl|md5|8d6c0077dbddfce0b1878e7f,img|639888105,ref|ZP_01471082.1,tr|Q05W60
419	CK_00000610	711	fig|279010.12.peg.2383@FIG001721:_Predicted_N6-adenine-specific_DNA_methylase@Control_of_cell_elongation_-_division_cycle_in_Bacilli@Cell_Division_and_Cell_Cycle@@GO:0003676,GO:0008168,GO:0032259,cmr|NT03BL2493,cmr|NT04BL2563,gb|AAU23877.1,gb|AAU41233.1,geneID|3101657,gene_name|ypsC,gi|52003935,gi|52080724,gi|52348599,gi|52786097,gnl|md5|d88b1377db6a415128eb9f69,img|639307249,img|639311505,kegg|b…
420	CK_00000611	713	fig|180281.4.peg.1432@DnaJ-class_molecular_chaperone_CbpA@Protein_chaperones@Protein_Metabolism@Protein_folding@GO:0006457,GO:0031072,GO:0051082,gb|EDY38275.1,gi|197625716,gi|254431263,gnl|md5|a18053b1c175a211beef5efc,ref|ZP_05044966.1,tr|B5ILV1
427	CK_00000614	723	fig|59920.3.peg.1219@Glutathione_S-transferase,_omega_(EC_2.5.1.18)@Glutathione:_Non-redox_reactions@Stress_Response@Oxidative_stress@GeneID:3606988,LocusTag:PMN2A_1590,YP_292781.1,gb|AAZ59078.1,gi|72003276,gi|72383426,gnl|md5|1f0c9eb2a3a6c9b84320dd68,img|637688468,kegg|pmn:PMN2A_1590,ref|YP_292781.1,tr|Q46HF0
452	CK_00001692	850	fig|84588.1.peg.1235@CobN_component_of_cobalt_chelatase_involved_in_B12_biosynthesis@Coenzyme_B12_biosynthesis@Cofactors,_Vitamins,_Prosthetic_Groups,_Pigments@Tetrapyrroles@CobN,GO:0009058,GeneID:1730894,NP_897333.1,SYNW1240,cmr|NT03SC1353,emb|CAE07755.1,gi|33632944,gi|33865774,gnl|md5|828242abf932cbcc28ff280d,img|637445353,kegg|syw:SYNW1240,ref|NP_897333.1,tr|Q7U6U6
518	CK_00000111	874	fig|110662.3.peg.1845@Thermostable_carboxypeptidase_1_(EC_3.4.17.19)@Metallocarboxypeptidases_(EC_3.4.17.-)@Protein_Metabolism@Protein_degradation@GO:0004181,GO:0006508,GeneID:3737342,LocusTag:Syncc9605_0676,YP_381005.1,cmr|NT06SC0759,gb|ABB34450.1,gi|78196685,gi|78212226,gnl|md5|aa99518cf8de6b9215733e7b,img|637775278,kegg|syd:Syncc9605_0676,ref|YP_381005.1,tr|Q3ALT2
521	CK_00000221	936	fig|221360.3.peg.790@Thymidylate_synthase_thyX_(EC_2.1.1.-)@Folate_Biosynthesis@Cofactors,_Vitamins,_Prosthetic_Groups,_Pigments@Folate_and_pterines@GO:0006231,GO:0050660,GO:0050797,gb|EAQ68662.1,gi|86167402,gi|87125082,gnl|md5|ff8d604e0fef8907075be088,img|638963220,ref|ZP_01080929.1,tr|A3Z8K3
632	CK_00000801	1005	fig|69042.12.peg.2003@SSU_ribosomal_protein_S7p_(S5e)@Ribosome_SSU_bacterial@Protein_Metabolism@Protein_biosynthesis@GO:0003735,GO:0006412,GO:0015935,GO:0019843,gb|EAQ75387.1,gi|87283432,gi|87301864,gnl|md5|a2132109da620570bff74ed8,img|638959100,ref|ZP_01084698.1,tr|A3YXL8
687	CK_00001403	1135	fig|221360.3.peg.518@SSU_ribosomal_protein_S4p_(S9e)@Ribosome_SSU_bacterial@Protein_Metabolism@Protein_biosynthesis@GO:0003735,GO:0006412,GO:0015935,GO:0019843,gb|EAQ68153.1,gi|86166891,gi|87125591,gnl|md5|27ba88fa01c7c07d216b813c,img|638963743,ref|ZP_01081436.1,tr|A3ZA20
710	CK_00001130	1167	fig|316278.3.peg.2391@Glycine_oxidase_ThiO_(EC_1.4.3.19)@Thiamin_biosynthesis@Cofactors,_Vitamins,_Prosthetic_Groups,_Pigments@@GO:0008152,GO:0016491,GO:0050660,emb|CAK29279.1,geneID|5156894,gi|147851785,gi|148243475,gnl|md5|c4b90d5a3421106b91b9b730,img|640547339,kegg|syr:SynRCC307_2376,locus|SynRCC307_2376,protein_id|YP_001228632.1,ref|YP_001228632.1,tr|A5GWM0
711	CK_00001129	1190	fig|180281.4.peg.738@Dihydroorotate_dehydrogenase_(EC_1.3.3.1)@De_Novo_Pyrimidine_Synthesis@Nucleosides_and_Nucleotides@Pyrimidines@GO:0004158,GO:0006207,GO:0006222,GO:0016020,GO:0055114,gb|EDY37921.1,gi|197625362,gi|254430909,gnl|md5|a8ef771a615e88f7490d3908,ref|ZP_05044612.1,tr|B5IQM6
713	CK_00001213	1243	fig|180281.4.peg.2408@Exodeoxyribonuclease_V_beta_chain_(EC_3.1.11.5)@DNA_repair,_bacterial_RecBCD_pathway@DNA_Metabolism@DNA_repair@GO:0003677,GO:0004003,GO:0005524,GO:0006281,GO:0008854,gb|EDY39671.1,gi|197627112,gi|254432659,gnl|md5|2f1d3391fd0035fa9e332791,ref|ZP_05046362.1,tr|B5IMW6
723	CK_00000140	1260	fig|74547.1.peg.370@Cobalt-precorrin-6y_C5-methyltransferase_(EC_2.1.1.-)@Coenzyme_B12_biosynthesis@Cofactors,_Vitamins,_Prosthetic_Groups,_Pigments@Tetrapyrroles@GO:0008276,GO:0009236,GO:0046025,GeneID:1728135,NP_894203.1,PMT0370,cobL,emb|CAE20545.1,gi|33634559,gi|33862643,gnl|md5|d9a31b4d0efcf48a8369c651,img|637447055,kegg|pmt:PMT0370,ref|NP_894203.1,tr|Q7V8H7
850	NaN	1272	fig|180281.4.peg.1653@Cell_division_protein_FtsH_(EC_3.4.24.-)@Bacterial_Cell_Division@Clustering-based_subsystems@@GO:0004222,GO:0005524,GO:0006508,GO:0008270,GO:0016021,GO:0017111,GO:0051301,gb|EDY37443.1,gi|197624884,gi|254430431,gnl|md5|d34b22157a20e4111e735061,ref|ZP_05044134.1,tr|B5IN48
874	CK_00000641	1273	fig|180281.4.peg.1652@Ornithine_carbamoyltransferase_(EC_2.1.3.3)@Arginine_Biosynthesis_extended@Amino_Acids_and_Derivatives@Arginine;_urea_cycle,_polyamines@GO:0004585,GO:0006520,GO:0009348,GO:0016597,gb|EDY38625.1,gi|197626066,gi|254431613,gnl|md5|09794375516b359539fdf4b0,ref|ZP_05045316.1,tr|B5IN47
936	CK_00001565	1274	fig|180281.4.peg.1651@SOS-response_repressor_and_protease_LexA_(EC_3.4.21.88)@DNA_repair,_bacterial_UmuCD_system@DNA_Metabolism@DNA_repair@GO:0004252,GO:0006350,GO:0006355,GO:0006508,gb|EDY39161.1,gi|197626602,gi|254432149,gnl|md5|962af92e9acfe2e37c1d3ec7,ref|ZP_05045852.1,tr|B5IN46
980	CK_00001347	1302	fig|1140.3.peg.1338@Lipid_A_export_ATP-binding/permease_protein_MsbA@ZZ_gjo_need_homes@Miscellaneous@@GO:0005524,GO:0006810,GO:0016021,GO:0042626,GeneID:3773799,LocusTag:Synpcc7942_0082,YP_399101.1,cmr|NT03SE0087,gb|ABB56114.1,gi|81167774,gi|81298893,gnl|md5|c13989f25148b7a84277b359,img|637798488,kegg|syf:Synpcc7942_0082,ref|YP_399101.1,tr|Q31S55
1005	CK_00000496	1313	fig|180281.4.peg.2355@Hypothetical_protein_of_L-Asparaginase_type_2-like_superfamily@CBSS-316279.3.peg.746@Clustering-based_subsystems@@gb|EDY38145.1,gi|197625586,gi|254431133,gnl|md5|18bd1dc40291ad7ea03efe9e,ref|ZP_05044836.1,tr|B5IMR6
1059	NaN	1314	fig|180281.4.peg.2363@Glucose-methanol-choline_(GMC)_oxidoreductase:NAD_binding_site@Respiratory_dehydrogenases_1@Respiration@Electron_donating_reactions@GO:0009055,GO:0016491,gb|EDY38872.1,gi|197626313,gi|254431860,gnl|md5|ac818005e6228d5f57b49292,ref|ZP_05045563.1,tr|B5IMS4
1135	CK_00000689	1317	fig|69042.12.peg.1347@NO_HIERARCHY@GO:0009236,GO:0016829,GO:0046872,gb|EAQ73990.1,gi|87282028,gi|87303380,gnl|md5|8616bbe8869e388d372fb5ef,img|638960596,ref|ZP_01086168.1,tr|A3Z1F1
1167	CK_00000417	1348	fig|180281.4.peg.1868@5-methyltetrahydrofolate--homocysteine_methyltransferase_(EC_2.1.1.13)@Methionine_Biosynthesis@Amino_Acids_and_Derivatives@Lysine,_threonine,_methionine,_and_cysteine@GO:0004156,GO:0005622,GO:0008705,GO:0008898,GO:0009086,GO:0009396,GO:0031419,GO:0050897,gb|EDY38775.1,gi|197626216,gi|254431763,gnl|md5|3c7ac7a1c0bf2bb8c1583b2c,ref|ZP_05045466.1,tr|B5IJV3
1190	CK_00000431	1355	fig|64471.10.peg.241@Photosystem_II_protein_PsbJ@Photosystem_II@Photosynthesis@Electron_transport_and_photophosphorylation@GO:0009539,GO:0015979,GO:0016021,GO:0042651,cmr|GSYN0252,gb|ABI45649.1,geneID|4261657,gene_name|psbJ,gi|113880691,gi|113953340,gi|122945854,gnl|md5|1d11c65b160dad0c0952e373,img|638113825,kegg|syg:sync_0236,locus|sync_0236,protein_id|YP_729472.1,ref|YP_729472.1,sp|PSBJ_SYNS3,s…
1243	CK_00000749	1358	fig|69042.12.peg.2557@Cytochrome_b559_alpha_chain_(PsbE)@Photosystem_II@Photosynthesis@Electron_transport_and_photophosphorylation@GO:0009536,GO:0009539,GO:0009579,GO:0009767,GO:0016021,GO:0020037,gb|EAQ76391.1,gi|87284439,gi|87300568,gnl|md5|bb16b974886dd89bbdb15218,img|638957787,ref|ZP_01083410.1,tr|A3YTN0
1260	NaN	1378	fig|180281.4.peg.729@Histidyl-tRNA_synthetase_(EC_6.1.1.21)@tRNA_aminoacylation,_His@Protein_Metabolism@Protein_biosynthesis@GO:0004821,GO:0005524,GO:0005737,GO:0006427,gb|EDY38564.1,gi|197626005,gi|254431552,gnl|md5|74208ca8bb72765cd5766f56,ref|ZP_05045255.1,tr|B5IQL7
1265	CK_00041109	1379	fig|167539.1.peg.1312@UDP-glucose_4-epimerase_(EC_5.1.3.2)@Lactose_and_Galactose_Uptake_and_Utilization@Carbohydrates@Di-_and_oligosaccharides@GO:0005975,GO:0016857,GO:0044237,GO:0050662,GeneID:1462696,NP_875706.1,Pro1315,gb|AAQ00359.1,gi|33238293,gi|33240764,gnl|md5|d4183ccda6a0da1d54e55fa1,img|637441738,kegg|pma:Pro1315,ref|NP_875706.1,tr|Q7VAY8,wcaG
1272	CK_00008086	1380	fig|180281.4.peg.731@dTDP-glucose_4,6-dehydratase_(EC_4.2.1.46)@Rhamnose_containing_glycans@Cell_Wall_and_Capsule@Capsular_and_extracellular_polysacchrides@GO:0044237,GO:0048040,GO:0050662,gb|EDY38340.1,gi|197625781,gi|254431328,gnl|md5|f5ba031cf091800f9606e936,ref|ZP_05045031.1,tr|B5IQL9
1273	CK_00000737	1402	fig|203124.1.peg.3832@TrkA-N:Sodium/hydrogen_exchanger@Potassium_homeostasis@Potassium_metabolism@@GO:0003824,GO:0005488,GO:0005886,GO:0006813,GO:0008152,GO:0015299,GO:0016021,cmr|NT02TE1031,gb|ABG50267.1,gi|110165727,gi|113474679,gnl|md5|7bb2800fc38e20d62faa3df2,img|638106128,kegg|ter:Tery_0859,ref|YP_720740.1,tr|Q117Q7
1274	CK_00000738	1411	fig|59931.3.peg.662@Cell_division_protein_FtsH_(EC_3.4.24.-)@Bacterial_Cell_Division@Clustering-based_subsystems@@GO:0004222,GO:0005524,GO:0006508,GO:0008270,GO:0016021,GO:0017111,GO:0051301,gb|EAR18855.1,gi|88787698,gi|88808710,gnl|md5|8afc61ae2c7d57a2b9118e6b,img|639020981,ref|ZP_01124220.1,tr|A4CUZ0
1302	CK_00008042	1415	fig|180281.4.peg.211@NO_HIERARCHY@GO:0008152,GO:0016787,gb|EDY39745.1,gi|197627186,gi|254432733,gnl|md5|4819b65bfbf437c1cf44c7dd,ref|ZP_05046436.1,tr|B5IIE4
1313	CK_00000959	1529	fig|59920.5.peg.1533@Light-dependent_protochlorophyllide_reductase_(EC_1.3.1.33)@Chlorophyll_Biosynthesis@Cofactors,_Vitamins,_Prosthetic_Groups,_Pigments@Tetrapyrroles@GO:0005488,GO:0008152,GO:0016491,InterPro:IPR002347,gb|AAZ58220.1,geneID|3606107,gi|72002418,gi|72382568,gnl|md5|df637c804adde874949a3480,img|637687592,kegg|pmn:PMN2A_0729,locus|PMN2A_0729,protein_id|YP_291923.1,ref|YP_291923.1,tr…
1314	CK_00001288	1536	fig|180281.4.peg.271@Fumarate_hydratase_class_II_(EC_4.2.1.2)@TCA_Cycle@Carbohydrates@Central_carbohydrate_metabolism@GO:0004333,GO:0006099,GO:0006106,GO:0045239,gb|EDY37270.1,gi|197624711,gi|254430258,gnl|md5|fdc02e996828dc25dd9a1a6f,ref|ZP_05043961.1,tr|B5IIK4
1317	CK_00001287	1544	fig|69042.12.peg.2464@Para-aminobenzoate_synthase,_aminase_component_(EC_2.6.1.85)@Chorismate:_Intermediate_for_synthesis_of_PAPA_antibiotics,_PABA,_anthranilate,_3-hydroxyanthranilate_and_more.@Amino_Acids_and_Derivatives@Aromatic_amino_acids_and_derivatives@GO:0009058,GO:0016833,gb|EAQ75877.1,gi|87283923,gi|87301706,gnl|md5|8cb0079549f8a135379ebc69,img|638958943,ref|ZP_01084546.1,tr|A3YWW3
1347	CK_00000839	1545	fig|180281.4.peg.863@Aminodeoxychorismate_lyase_(EC_4.1.3.38)@Chorismate:_Intermediate_for_synthesis_of_PAPA_antibiotics,_PABA,_anthranilate,_3-hydroxyanthranilate_and_more.@Amino_Acids_and_Derivatives@Aromatic_amino_acids_and_derivatives@GO:0008152,GO:0008483,gb|EDY39667.1,gi|197627108,gi|254432655,gnl|md5|4807148cb8e24c6d31742817,ref|ZP_05046358.1,tr|B5IID5
1348	CK_00000838	1563	fig|221360.3.peg.1286@NO_HIERARCHY@gb|EAQ70372.1,gi|86169116,gi|87123396,gnl|md5|66826fb0886418f5b56125ef,img|638961514,ref|ZP_01079247.1,tr|A3Z3P7
1355	CK_00000272	1674	fig|180281.4.peg.944@DNA_polymerase_III_beta_subunit_(EC_2.7.7.7)@DNA-replication@DNA_Metabolism@DNA_replication@GO:0003677,GO:0003887,GO:0005737,GO:0006260,GO:0008408,gb|EDY39571.1,gi|197627012,gi|254432559,gnl|md5|f311a1e7d39519d2aa9b58c3,ref|ZP_05046262.1,tr|B5IIX0
1358	CK_00000271	1701	fig|69042.12.peg.485@Glycosyltransferase@CBSS-258594.1.peg.3339@Clustering-based_subsystems@Biosynthesis_of_galactoglycans_and_related_lipopolysacharides@GO:0009058,GO:0016740,gb|EAQ76093.1,gi|87284140,gi|87301172,gnl|md5|c79000e485a6c89774f5ade6,img|638958403,ref|ZP_01084013.1,tr|A3YVE1
1366	CK_00000264	1724	fig|118168.3.peg.4799@Ferric_iron_ABC_transporter,_ATP-binding_protein@Iron_acquisition_in_Streptococcus@Iron_acquisition_and_metabolism@@GO:0005524,GO:0006810,GO:0016820,GO:0016887,GO:0043190,gb|EDX73622.1,gi|196178624,gi|254414394,gnl|md5|96a086c06809c5c71c07e6b3,locus|MC7420_6670,protein_id|ZP_05028160.1,ref|ZP_05028160.1,tr|B4VWF4
1378	CK_00000275	1737	fig|69042.12.peg.2927@Cytidylate_kinase_(EC_2.7.4.14)@pyrimidine_conversions@Nucleosides_and_Nucleotides@Pyrimidines@GO:0004127,GO:0004592,GO:0005524,GO:0005737,GO:0006139,GO:0015940,gb|EAQ76776.1,gi|87284824,gi|87300953,gnl|md5|f82b3f3d054bc252ba68af0c,img|638958179,ref|ZP_01083795.1,tr|A3YUQ8
1379	CK_00056768	1808	fig|180281.4.peg.1181@Glutathione_synthetase_(EC_6.3.2.3)@Heat_shock_dnaK_gene_cluster_extended@Stress_Response@Heat_shock@GO:0004363,GO:0005524,GO:0006750,gb|EDY37423.1,gi|197624864,gi|254430411,gnl|md5|11325c6f8e94ee13671b4f62,ref|ZP_05044114.1,tr|B5IK65
1380	CK_00000274	1811	fig|180281.4.peg.1186@O-succinylbenzoate-CoA_synthase_(EC_4.2.1.-)@Menaquinone_and_Phylloquinone_Biosynthesis@Cofactors,_Vitamins,_Prosthetic_Groups,_Pigments@Quinone_cofactors@gnl|md5|f6e413db7ce73646f6c8c211
1402	CK_00000628	1812	fig|180281.4.peg.1187@O-succinylbenzoic_acid--CoA_ligase_(EC_6.2.1.26)@Menaquinone_and_Phylloquinone_Biosynthesis@Cofactors,_Vitamins,_Prosthetic_Groups,_Pigments@Quinone_cofactors@gnl|md5|3d0ffb6025971bd22643cc6c
1411	CK_00008087	1815	fig|63737.11.peg.7576@4-hydroxybenzoyl-CoA_thioesterase_family_active_site@Ton_and_Tol_transport_systems@Membrane_Transport@@InterPro:IPR006683,gb|ACC84725.1,geneID|6255802,gi|186468924,gi|186686472,gi|239977212,gnl|md5|b7d5831ffec9fd049092911c,img|638392747,img|642605359,kegg|npu:Npun_F6457,locus|Npun_F6457,protein_id|YP_001869668.1,ref|YP_001869668.1,sp|B2IZ83,sp|DNCH_NOSP7
1415	CK_00000851	1861	fig|180281.4.peg.2000@Holliday_junction_DNA_helicase_RuvA@DNA-replication@DNA_Metabolism@DNA_replication@GO:0003677,GO:0005524,GO:0006281,GO:0006310,GO:0009378,GO:0009379,gb|EDY38598.1,gi|197626039,gi|254431586,gnl|md5|46fb3ff3c0b39b640b8671e5,ref|ZP_05045289.1,tr|B5IKU6
1509	CK_00001147	1869	fig|69042.12.peg.2301@D-amino_acid_dehydrogenase_small_subunit_(EC_1.4.99.1)@Respiratory_dehydrogenases_1@Respiration@Electron_donating_reactions@GO:0016491,gb|EAQ75701.1,gi|87283747,gi|87301530,gnl|md5|bb0dd61fe6cb60b86df1630c,img|638958765,ref|ZP_01084370.1,tr|A3YWE1
1529	CK_00000398	1950	fig|180281.4.peg.1727@Cysteinyl-tRNA_synthetase_(EC_6.1.1.16)@tRNA_aminoacylation,_Cys@Protein_Metabolism@Protein_biosynthesis@GO:0004817,GO:0005524,GO:0005737,GO:0006423,gb|EDY37951.1,gi|197625392,gi|254430939,gnl|md5|11ccfac4a51e4119a9a5cebc,ref|ZP_05044642.1,tr|B5INM8
1536	CK_00001047	1973	fig|180281.4.peg.50@Glutamate-1-semialdehyde_aminotransferase_(EC_5.4.3.8)@Heme_and_Siroheme_Biosynthesis@Cofactors,_Vitamins,_Prosthetic_Groups,_Pigments@Tetrapyrroles@GO:0005737,GO:0006779,GO:0008483,GO:0030170,GO:0042286,gb|EDY38627.1,gi|197626068,gi|254431615,gnl|md5|6e4a5fc17f011139424dc289,ref|ZP_05045318.1,tr|B5IQ98
1544	CK_00000386	1983	fig|180281.4.peg.787@Glycine_dehydrogenase_[decarboxylating]_(glycine_cleavage_system_P_protein)_(EC_1.4.4.2)@Photorespiration_(oxidative_C2_cycle)@Carbohydrates@CO2_fixation@GO:0004375,GO:0006544,GO:0030170,GO:0055114,gb|EDY38309.1,gi|197625750,gi|254431297,gnl|md5|49c3a538550639b021948238,ref|ZP_05045000.1,tr|B5II60
1545	CK_00000385	1998	fig|180281.4.peg.417@Aldehyde_dehydrogenase_(EC_1.2.1.3)@Methylglyoxal_Metabolism@Carbohydrates@Central_carbohydrate_metabolism@GO:0004029,GO:0004030,GO:0006081,GO:0055114,gb|EDY37605.1,gi|197625046,gi|254430593,gnl|md5|cd6a9bc8cc74897da506d0ba,ref|ZP_05044296.1,tr|B5IPG0
1563	CK_00055133	2031	fig|180281.4.peg.496@Cob(I)alamin_adenosyltransferase_(EC_2.5.1.17)@Cobalamin_synthesis@Cofactors,_Vitamins,_Prosthetic_Groups,_Pigments@Tetrapyrroles@GO:0005524,GO:0008817,GO:0009236,gb|EDY38407.1,gi|197625848,gi|254431395,gnl|md5|f31faf663c70fca4fe023e91,ref|ZP_05045098.1,tr|B5IPN8
1648	CK_00001468	2036	fig|180281.4.peg.491@Phosphoenolpyruvate_carboxylase_(EC_4.1.1.31)@Pyruvate_metabolism_I:_anaplerotic_reactions,_PEP@Carbohydrates@Central_carbohydrate_metabolism@GO:0006099,GO:0008964,GO:0015977,gb|EDY38290.1,gi|197625731,gi|254431278,gnl|md5|a344f7b5c927279ec82b9d76,ref|ZP_05044981.1,tr|B5IPN3
1674	CK_00000364	2181	fig|59931.3.peg.2311@Iron-sulfur_cluster_assembly_protein_SufB@Staphylococcal_phi-Mu50B-like_prophages@Phages,_Prophages,_Transposable_elements,_Plasmids@Phages,_Prophages@GO:0005515,GO:0016226,gb|EAR19572.1,gi|88788417,gi|88807203,gnl|md5|85f9f89e6a5c5009dcec1363,img|639019446,ref|ZP_01122715.1,tr|A4CQN5
1701	CK_00001040	2249	fig|180281.4.peg.595@2-dehydro-3-deoxyphosphogluconate_aldolase_(EC_4.1.2.14)@Entner-Doudoroff_Pathway@Carbohydrates@Central_carbohydrate_metabolism@GO:0003824,GO:0008152,gb|EDY38374.1,gi|197625815,gi|254431362,gnl|md5|3399ea9d74296fbb5e354cc1,ref|ZP_05045065.1,tr|B5IPY5
1724	CK_00008066	2254	fig|247633.3.peg.1869@Selenide,water_dikinase_(EC_2.7.9.3)@Selenocysteine_metabolism@Protein_Metabolism@Selenoproteins@GO:0004756,GO:0005524,GO:0016491,GO:0050660,gb|EAW31470.1,gi|119450235,gi|119476371,gnl|md5|3536d62c4e09e909312fe749,img|640012048,locus|GP2143_07969,protein_id|ZP_01616722.1,ref|ZP_01616722.1,tr|A0YCF1
1737	CK_00000564	2259	fig|180281.4.peg.1122@tRNA_nucleotidyltransferase,_A-adding_(EC_2.7.7.25)@tRNA_nucleotidyltransferase@RNA_Metabolism@RNA_processing_and_modification@GO:0003723,GO:0005524,GO:0006396,GO:0016779,gb|EDY39191.1,gi|197626632,gi|254432179,gnl|md5|4477bec02d3625f1ad7daef7,ref|ZP_05045882.1,tr|B5IK09
1808	CK_00000446	2260	fig|180281.4.peg.1121@ATP-dependent_DNA_helicase_UvrD/PcrA@DNA_repair,_bacterial_UvrD_and_related_helicases@DNA_Metabolism@DNA_repair@GO:0003677,GO:0004003,GO:0005524,GO:0005737,GO:0006268,GO:0006281,gb|EDY39156.1,gi|197626597,gi|254432144,gnl|md5|a059e17d39ee8526ed7a0f5e,ref|ZP_05045847.1,tr|B5IK08
1811	CK_00046249	2283	fig|180281.4.peg.2010@Anthranilate_phosphoribosyltransferase_(EC_2.4.2.18)@Tryptophan_synthesis@Amino_Acids_and_Derivatives@Aromatic_amino_acids_and_derivatives@gnl|md5|a7b33a60538fd2ba7f4ecac1
1812	CK_00037828	2295	fig|351348.5.peg.3239@Predicted_transcriptional_regulator_of_pyridoxine_metabolism@Pyridoxin_(Vitamin_B6)_Biosynthesis@Cofactors,_Vitamins,_Prosthetic_Groups,_Pigments@Pyridoxine@GeneID:4655536,InterPro:IPR000524,InterPro:IPR004839,Maqu_2951,YP_960212.1,gi|120555861,gnl|md5|ef3fd5da051bb52158f99912
1815	CK_00033660	2296	fig|69042.12.peg.2429@Translation_initiation_factor_3@Translation_initiation_factors_bacterial@Protein_Metabolism@Protein_biosynthesis@GO:0003743,GO:0005737,GO:0006413,gb|EAQ75841.1,gi|87283887,gi|87301670,gnl|md5|c0b11e84a0468b4ee10bf103,img|638958907,ref|ZP_01084510.1,tr|A3YWT1
1861	CK_00000790	2297	fig|180281.4.peg.1048@tRNA_delta(2)-isopentenylpyrophosphate_transferase_(EC_2.5.1.8)@tRNA_processing@RNA_Metabolism@RNA_processing_and_modification@gnl|md5|25e609e54dbcd9d37e7eca61
1869	CK_00000377	2298	fig|180281.4.peg.1049@DNA_gyrase_subunit_B_(EC_5.99.1.3)@Resistance_to_fluoroquinolones@Virulence,_Disease_and_Defense@Resistance_to_antibiotics_and_toxic_compounds@GO:0003918,GO:0005524,GO:0005694,GO:0006265,gb|EDY37590.1,gi|197625031,gi|254430578,gnl|md5|c5b106371b1a949209ef87ee,ref|ZP_05044281.1,tr|B5IJI2
1950	CK_00055130	2315	fig|69042.12.peg.421@Circadian_phase_modifier@Cyanobacterial_Circadian_Clock@Cell_Division_and_Cell_Cycle@@GO:0004638,GO:0006189,gb|EAQ76029.1,gi|87284076,gi|87301108,gnl|md5|b7abc8de4ae1a138ace94aff,img|638958338,ref|ZP_01083949.1,tr|A3YV77
1973	NaN	2387	fig|221360.4.peg.659@photosystem_I_P700_chlorophyll_a_apoprotein_subunit_Ib_(PsaB)@Photosystem_I@Photosynthesis@Electron_transport_and_photophosphorylation@GO:0000287,GO:0005506,GO:0006810,GO:0009522,GO:0009579,GO:0015979,GO:0016021,GO:0016168,GO:0018298,GO:0022900,GO:0051539,gb|EAQ68585.1,gi|86167325,gi|87125005,gnl|md5|b8ccfca2c9bcf53505ee5ea7,img|638963140,ref|ZP_01080852.1,tr|A3Z8T1
1983	CK_00000410	2388	fig|180281.4.peg.555@photosystem_I_P700_chlorophyll_a_apoprotein_subunit_Ia_(PsaA)@Photosystem_I@Photosynthesis@Electron_transport_and_photophosphorylation@GO:0000287,GO:0005506,GO:0006810,GO:0009522,GO:0009579,GO:0015979,GO:0016021,GO:0016168,GO:0018298,GO:0022900,GO:0051539,gb|EDY38006.1,gi|197625447,gi|254430994,gnl|md5|c9a7117d6f7825071cc31c08,ref|ZP_05044697.1,tr|B5IPU5
1998	CK_00000138	2494	fig|221360.3.peg.1335@DNA_ligase_(EC_6.5.1.2)@DNA_Repair_Base_Excision@DNA_Metabolism@DNA_repair@GO:0000287,GO:0003677,GO:0003911,GO:0005622,GO:0006260,GO:0006281,GO:0008270,gb|EAQ70423.1,gi|86169167,gi|87123447,gnl|md5|48da013aa852499ca3b2df0d,img|638961566,ref|ZP_01079298.1,tr|A3Z3J7
2031	CK_00000546	77305	fig|502025.10.peg.3811@Lipid_A_export_ATP-binding/permease_protein_MsbA@ZZ_gjo_need_homes@Miscellaneous@@InterPro:IPR001140,InterPro:IPR003439,InterPro:IPR003593,InterPro:IPR017871,InterPro:IPR017940,geneID|8546205,gi|262196996,gnl|md5|dd708462f3d967da22ea1ac1,locus|Hoch_3812,protein_id|YP_003268205.1
2036	CK_00000551	77307	fig|455488.3.peg.2102@Peptide_methionine_sulfoxide_reductase_MsrA_(EC_1.8.4.11)@Peptide_methionine_sulfoxide_reductase@Protein_Metabolism@Protein_processing_and_modification@GO:0008113,GO:0019538,GO:0055114,InterPro:IPR002569,gb|ACL65413.1,geneID|7295963,gi|219955029,gi|220917175,gnl|md5|1fdcd614f9574d4edf415ac2,img|642361967,kegg|acp:A2cp1_2072,locus|A2cp1_2072,protein_id|YP_002492479.1,ref|YP_0…
2181	CK_00001144	77311	fig|471852.4.peg.959@DNA_polymerase_III_epsilon_subunit_(EC_2.7.7.7)@DNA-replication@DNA_Metabolism@DNA_replication@GO:0003677,GO:0003887,GO:0004527,GO:0005622,GO:0006260,gb|EEJ94435.1,gi|227959070,gi|227985906,gnl|md5|381c492e73f01fbac1b5614e,ref|ZP_04033114.1,tr|C2AFC5
2249	CK_00001199	77312	fig|316278.3.peg.1343@Alkyl_hydroperoxide_reductase_subunit_C-like_protein@Oxidative_stress@Stress_Response@Oxidative_stress@GO:0016209,GO:0016491,GO:0045454,emb|CAK28245.1,geneID|5157427,gi|147850751,gi|148242441,gnl|md5|9863c230c50a15cdd0b10111,img|640546286,kegg|syr:SynRCC307_1342,locus|SynRCC307_1342,protein_id|YP_001227598.1,ref|YP_001227598.1,tr|A5GTN6
2254	CK_00000277	77314	fig|69042.12.peg.1105@Acetyl-coenzyme_A_synthetase_(EC_6.2.1.1)@Pyruvate_metabolism_II:_acetyl-CoA,_acetogenesis_from_pyruvate@Carbohydrates@Central_carbohydrate_metabolism@GO:0003987,GO:0008152,GO:0016208,gb|EAQ75176.1,gi|87283220,gi|87302295,gnl|md5|19f4233b71ff09948f8f80fe,img|638959527,ref|ZP_01085120.1,tr|A3YYI8
2259	CK_00000278	77315	fig|84588.1.peg.1007@NO_HIERARCHY@GO:0008152,GO:0016787,GeneID:1732060,NP_897105.1,SYNW1012,cmr|NT03SC1097,emb|CAE07527.1,gi|33632715,gi|33865546,gnl|md5|4341413316c887885313069e,img|637445122,kegg|syw:SYNW1012,ref|NP_897105.1,tr|Q7U7H2
2260	CK_00000116	77317	fig|316278.3.peg.1348@Glucose-6-phosphate_isomerase_(EC_5.3.1.9)@Glycolysis_and_Gluconeogenesis@Carbohydrates@Central_carbohydrate_metabolism@geneID|5157053,gene_name|pgi,gi|148242446,gnl|md5|2b76ebc8c348d316eb3a49c0,locus|SynRCC307_1347,protein_id|YP_001227603.1
2283	NaN	77319	fig|316278.4.peg.1350@Negative_regulator_of_beta-lactamase_expression@Beta-lactamase@Virulence,_Disease_and_Defense@Resistance_to_antibiotics_and_toxic_compounds@geneID|5158721,gi|148242448,gnl|md5|bb9336ddc8ea1476d4a18eff,locus|SynRCC307_1349,protein_id|YP_001227605.1
2295	CK_00000312	77321	fig|316278.3.peg.1353@Phosphoribosylglycinamide_formyltransferase_(EC_2.1.2.2)@5-FCL-like_protein@Cofactors,_Vitamins,_Prosthetic_Groups,_Pigments@Folate_and_pterines@geneID|5157359,gene_name|purN,gi|148242451,gnl|md5|56fb3b23cdeaf7a022a670a1,locus|SynRCC307_1352,protein_id|YP_001227608.1
2296	CK_00000311	77322	fig|316278.3.peg.1354@N-acetyl-gamma-glutamyl-phosphate_reductase_(EC_1.2.1.38)@Arginine_Biosynthesis_extended@Amino_Acids_and_Derivatives@Arginine;_urea_cycle,_polyamines@geneID|5157320,gene_name|argC,gi|148242452,gnl|md5|6e1373ef7c7ae921cc11e059,locus|SynRCC307_1353,protein_id|YP_001227609.1
2297	CK_00000310	77323	fig|316278.3.peg.1355@GTP_cyclohydrolase_II_(EC_3.5.4.25)@Molybdenum_cofactor_biosynthesis@Cofactors,_Vitamins,_Prosthetic_Groups,_Pigments@Folate_and_pterines@GO:0003935,GO:0005525,GO:0008270,GO:0008686,GO:0009231,emb|CAK28257.1,geneID|5157340,gene_name|ribA,gi|147850763,gi|148242453,gnl|md5|23edc1a1c16a70fe0f59faa8,img|640546298,kegg|syr:SynRCC307_1354,locus|SynRCC307_1354,protein_id|YP_0012276…
2298	CK_00000309	77324	fig|316278.4.peg.1356@Peptidyl-prolyl_cis-trans_isomerase_(EC_5.2.1.8)@Queuosine-Archaeosine_Biosynthesis@RNA_Metabolism@RNA_processing_and_modification@geneID|5156344,gene_name|ppiB,gi|148242454,gnl|md5|d658efb31401b4fb5a28c7b9,locus|SynRCC307_1355,protein_id|YP_001227611.1
2315	CK_00000726	77325	fig|316278.3.peg.1357@5'-methylthioadenosine_phosphorylase_(EC_2.4.2.28)@Methionine_Salvage@Amino_Acids_and_Derivatives@Lysine,_threonine,_methionine,_and_cysteine@geneID|5156631,gi|148242455,gnl|md5|f5765387bca8146cc2a0ccdc,locus|SynRCC307_1356,protein_id|YP_001227612.1
2387	CK_00000032	77326	fig|166314.3.peg.1794@N-acetylmuramic_acid_6-phosphate_etherase_(EC_4.2.-.-)@Recycling_of_Peptidoglycan_Amino_Sugars@Cell_Wall_and_Capsule@@gnl|md5|a9a89db160fffbc5ea8b65d9
2388	CK_00007993	77328	fig|316278.3.peg.1360@DnaJ-class_molecular_chaperone_CbpA@Protein_chaperones@Protein_Metabolism@Protein_folding@geneID|5157318,gene_name|dnaJ,gi|148242458,gnl|md5|56c9a43306c9b644a8397109,locus|SynRCC307_1359,protein_id|YP_001227615.1
2436	CK_00000457	77329	fig|316278.3.peg.1361@Chaperone_protein_DnaK@Heat_shock_dnaK_gene_cluster_extended@Stress_Response@Heat_shock@GO:0005524,emb|CAK28263.1,geneID|5157430,gene_name|dnaK,gi|147850769,gi|148242459,gnl|md5|fece1e72d686b0fc6b4896f9,img|640546304,kegg|syr:SynRCC307_1360,locus|SynRCC307_1360,protein_id|YP_001227616.1,ref|YP_001227616.1,tr|A5GTQ4
2442	CK_00001236	77332	fig|316278.3.peg.1364@Phosphate_transport_system_permease_protein_PstC_(TC_3.A.1.7.1)@Phosphate_metabolism@Phosphorus_Metabolism@@GO:0005315,GO:0005886,GO:0006817,GO:0016021,emb|CAK28266.1,geneID|5158877,gene_name|pstC,gi|147850772,gi|148242462,gnl|md5|666f71c2ab46e495ed4bf4a2,img|640546307,kegg|syr:SynRCC307_1363,locus|SynRCC307_1363,protein_id|YP_001227619.1,ref|YP_001227619.1,tr|A5GTQ7
2456	NaN	77333	fig|316278.3.peg.1365@Phosphate_transport_system_permease_protein_PstA_(TC_3.A.1.7.1)@Phosphate_metabolism@Phosphorus_Metabolism@@GO:0005315,GO:0005886,GO:0006817,GO:0009276,GO:0016021,emb|CAK28267.1,geneID|5158317,gene_name|pstA,gi|147850773,gi|148242463,gnl|md5|be2f1e850a16eec1878032e3,img|640546308,kegg|syr:SynRCC307_1364,locus|SynRCC307_1364,protein_id|YP_001227620.1,ref|YP_001227620.1,tr|A5G…
2494	NaN	77334	fig|316278.3.peg.1366@Phosphate_transport_ATP-binding_protein_PstB_(TC_3.A.1.7.1)@Phosphate_metabolism@Phosphorus_Metabolism@@GO:0005315,GO:0005524,GO:0005886,GO:0006817,GO:0015415,emb|CAK28268.1,geneID|5158333,gene_name|pstB,gi|147850774,gi|148242464,gnl|md5|0d23f7e4d29125e809055081,img|640546309,kegg|syr:SynRCC307_1365,locus|SynRCC307_1365,protein_id|YP_001227621.1,ref|YP_001227621.1,tr|A5GTQ9
77304	CK_00001091	77336	fig|316278.3.peg.1368@soluble_[2Fe-2S]_ferredoxin@Soluble_cytochromes_and_functionally_related_electron_carriers@Respiration@@GO:0005506,GO:0009055,GO:0051536,emb|CAK28270.1,geneID|5156409,gene_name|petF,gi|147850776,gi|148242466,gnl|md5|e1fb8da472d65bb9db09994a,img|640546312,kegg|syr:SynRCC307_1367,locus|SynRCC307_1367,protein_id|YP_001227623.1,ref|YP_001227623.1,tr|A5GTR1
77305	CK_00008041	77337	fig|110662.3.peg.879@NO_HIERARCHY@GO:0005975,GO:0008934,GeneID:3737120,LocusTag:Syncc9605_1401,YP_381710.1,cmr|NT06SC1605,gb|ABB35155.1,gi|78197390,gi|78212931,gnl|md5|bc6880ecfdc9bdaecc634e6f,img|637775994,kegg|syd:Syncc9605_1401,ref|YP_381710.1,tr|Q3AJS7
77306	CK_00001249	77338	fig|316278.3.peg.1370@ATP_phosphoribosyltransferase_regulatory_subunit_(EC_2.4.2.17)@Histidine_Biosynthesis@Amino_Acids_and_Derivatives@Histidine_Metabolism@GO:0000105,GO:0004821,GO:0005524,GO:0005737,GO:0006427,emb|CAK28272.1,geneID|5156780,gene_name|hisZ,gi|147850778,gi|148242468,gi|166219846,gnl|md5|8a278fa6e113a53165e472a2,img|640546314,kegg|syr:SynRCC307_1369,locus|SynRCC307_1369,protein_id|…
77307	CK_00000160	77339	fig|316278.3.peg.1371@Ferredoxin@Soluble_cytochromes_and_functionally_related_electron_carriers@Respiration@@GO:0005506,GO:0009055,GO:0051539,emb|CAK28273.1,geneID|5158683,gene_name|petF,gi|147850779,gi|148242469,gnl|md5|2f7a972686b364ad2739844e,img|640546315,kegg|syr:SynRCC307_1370,locus|SynRCC307_1370,protein_id|YP_001227626.1,ref|YP_001227626.1,tr|A5GTR4
77311	CK_00000781	77340	fig|69042.12.peg.182@Chaperone_protein_HtpG@Protein_chaperones@Protein_Metabolism@Protein_folding@GO:0005524,GO:0006457,GO:0006950,GO:0051082,gb|EAQ74560.1,gi|87282602,gi|87302719,gnl|md5|031771cec0497ab71e6c7c54,img|638959941,ref|ZP_01085530.1,tr|A3YZQ4
77312	CK_00008024	77345	fig|316278.3.peg.1389@photosystem_I_subunit_X_(PsaK,_PsaK1)@Photosystem_I@Photosynthesis@Electron_transport_and_photophosphorylation@GO:0009522,GO:0015979,emb|CAK28291.1,geneID|5157073,gene_name|psaK,gi|147850797,gi|148242487,gnl|md5|bfe9094b245023d01bc1c386,img|640546333,kegg|syr:SynRCC307_1388,locus|SynRCC307_1388,protein_id|YP_001227644.1,ref|YP_001227644.1,tr|A5GTT2
77313	CK_00000780	77347	fig|316278.3.peg.1391@1-deoxy-D-xylulose_5-phosphate_synthase_(EC_2.2.1.7)@Pyridoxin_(Vitamin_B6)_Biosynthesis@Cofactors,_Vitamins,_Prosthetic_Groups,_Pigments@Pyridoxine@GO:0008661,GO:0009228,GO:0016114,emb|CAK28293.1,geneID|5157220,gene_name|dxs,gi|147850799,gi|148242489,gi|166201543,gnl|md5|4d0db411022e5a432d30db27,img|640546335,kegg|syr:SynRCC307_1390,locus|SynRCC307_1390,protein_id|YP_001227…
77314	CK_00000779	77348	fig|316278.3.peg.1392@Threonine_dehydratase_biosynthetic_(EC_4.3.1.19)@Branched-Chain_Amino_Acid_Biosynthesis@Amino_Acids_and_Derivatives@Branched-chain_amino_acids@geneID|5157217,gene_name|ilvA,gi|148242490,gnl|md5|e2b9c41c47ccdcb0d6438b2f,locus|SynRCC307_1391,protein_id|YP_001227647.1
77315	CK_00001246	77349	fig|188937.1.peg.4221@Segregation_and_condensation_protein_B@Two_cell_division_clusters_relating_to_chromosome_partitioning@Cell_Division_and_Cell_Cycle@@GeneID:1476226,MA4332,NP_619195.1,gb|AAM07675.1,gi|19918457,gi|20093120,gnl|md5|90c1d970a995464af8cb9c2a,kegg|mac:MA4332,ref|NP_619195.1,tr|Q8TI25
77317	CK_00000827	77352	fig|205919.3.peg.5120@NO_HIERARCHY@cmr|BAAU0464,cmr|BACN0594,cmr|BAKB0582,cmr|BAVO0624,cmr|BAWN0479,cmr|BA_0443,cmr|GBAA0443,cmr|NT05BA0489,gb|AAP24471.1,gb|AAT29542.1,gb|AAT52760.1,gb|ACP13128.1,gb|ACQ46400.1,gb|EDR19055.1,gb|EDR86585.1,gb|EDR92671.1,gb|EDS96753.1,gb|EDT18212.1,gb|EDT65429.1,gb|EDV15271.1,gi|164713531,gi|165870697,gi|167511198,gi|167529923,gi|167634849,gi|167640804,gi|170127882,…
77318	CK_00001457	77353	fig|316278.3.peg.1400@Pyruvate_kinase_(EC_2.7.1.40)@Glycerate_metabolism@Carbohydrates@Organic_acids@GO:0000287,GO:0004743,GO:0006096,GO:0016310,GO:0030955,emb|CAK28302.1,geneID|5158285,gene_name|pykF,gi|147850808,gi|148242498,gnl|md5|98afb66f416c96683214f29f,img|640546344,kegg|syr:SynRCC307_1399,locus|SynRCC307_1399,protein_id|YP_001227655.1,ref|YP_001227655.1,tr|A5GTU3
77319	CK_00043141	77354	fig|316278.3.peg.1401@Cell_division_protein_FtsX@Bacterial_Cell_Division@Clustering-based_subsystems@@geneID|5158618,gene_name|salY,gi|148242499,gnl|md5|97677635ab5fd3e08b2ade5f,locus|SynRCC307_1400,protein_id|YP_001227656.1
77320	CK_00001456	77356	fig|180281.4.peg.1741@Cell_division_protein_FtsH_(EC_3.4.24.-)@Bacterial_Cell_Division@Clustering-based_subsystems@@GO:0004222,GO:0005524,GO:0006508,GO:0008270,GO:0016021,GO:0017111,GO:0051301,gb|EDY39512.1,gi|197626953,gi|254432500,gnl|md5|a6d0493de0b09cc6777d7836,ref|ZP_05046203.1,tr|B5IJ77
77321	CK_00000825	77358	fig|316278.3.peg.1405@ATP-dependent_Clp_protease_proteolytic_subunit_(EC_3.4.21.92)@Proteolysis_in_bacteria,_ATP-dependent@Protein_Metabolism@Protein_degradation@GO:0004252,GO:0006508,emb|CAK28307.1,geneID|5158303,gene_name|clpP,gi|147850813,gi|148242503,gnl|md5|fc9417f9bb6a07289812ebf0,img|640546349,kegg|syr:SynRCC307_1404,locus|SynRCC307_1404,protein_id|YP_001227660.1,ref|YP_001227660.1,tr|A5GT…
77322	CK_00000824	77363	fig|316278.3.peg.1417@Phosphoribosylaminoimidazole_carboxylase_ATPase_subunit_(EC_4.1.1.21)@De_Novo_Purine_Biosynthesis@Nucleosides_and_Nucleotides@Purines@GO:0004638,GO:0005524,GO:0006189,emb|CAK28320.1,geneID|5157358,gene_name|purK,gi|147850826,gi|148242516,gnl|md5|453550ecefd4e830cfc6b454,img|640546362,kegg|syr:SynRCC307_1417,locus|SynRCC307_1417,protein_id|YP_001227673.1,ref|YP_001227673.1,tr…
77323	CK_00000823	77364	fig|197221.1.peg.757@NO_HIERARCHY@GO:0005215,GO:0005886,GO:0006810,GO:0016021,GeneID:1011829,NP_681548.1,dbj|BAC08310.1,gi|22294480,gi|22298301,gnl|md5|e70f5dfd5fe614886928cbc9,img|637313375,kegg|tel:tll0759,ref|NP_681548.1,tll0759,tr|Q8DKU6
77324	CK_00000822	77365	fig|316278.3.peg.1419@3-dehydroquinate_synthase_(EC_4.2.3.4)@Common_Pathway_For_Synthesis_of_Aromatic_Compounds_(DAHP_synthase_to_chorismate)@Amino_Acids_and_Derivatives@Aromatic_amino_acids_and_derivatives@geneID|5158900,gene_name|aroB,gi|148242518,gnl|md5|6246887c4227576ae120de58,locus|SynRCC307_1419,protein_id|YP_001227675.1
77325	CK_00000821	77366	fig|221360.3.peg.2600@COG1565:_Uncharacterized_conserved_protein@Pterin_metabolism_3@Cofactors,_Vitamins,_Prosthetic_Groups,_Pigments@Folate_and_pterines@gb|EAQ69228.1,gi|86167970,gi|87124398,gnl|md5|60f505217ee9f011d3aa5ff2,img|638962523,ref|ZP_01080247.1,tr|A3Z6Z2
77326	CK_00001254	77369	fig|43989.3.peg.135@Galactokinase_(EC_2.7.1.6)@Lactose_and_Galactose_Uptake_and_Utilization@Carbohydrates@Di-_and_oligosaccharides@GO:0016740,gb|ACB49502.1,gi|171696521,gi|172035067,gnl|md5|d79e3a2732f0117dc3ae89b8,img|641674613,kegg|cyt:cce_0150,ref|YP_001801568.1,tr|B1WZD6
77327	CK_00000820	77371	fig|316278.3.peg.1431@Quinolinate_synthetase_(EC_2.5.1.72)@NAD_and_NADP_cofactor_biosynthesis_global@Cofactors,_Vitamins,_Prosthetic_Groups,_Pigments@NAD_and_NADP@GO:0005506,GO:0005737,GO:0008987,GO:0009435,GO:0016740,GO:0051539,emb|CAK28333.1,geneID|5157380,gene_name|nadA,gi|147850839,gi|148242529,gnl|md5|388d599f439ebbdf5452a3b5,img|640546375,kegg|syr:SynRCC307_1430,locus|SynRCC307_1430,protein…
77328	CK_00000819	77373	fig|316278.3.peg.1008@Inosine-5'-monophosphate_dehydrogenase_(EC_1.1.1.205)@Purine_conversions@Nucleosides_and_Nucleotides@Purines@emb|CAK27916.1,geneID|5158202,gi|147850422,gi|148242112,gnl|md5|d3395bbebc00f959b821c082,img|640545955,kegg|syr:SynRCC307_1013,locus|SynRCC307_1013,protein_id|YP_001227269.1,ref|YP_001227269.1,tr|A5GSQ7
77329	CK_00008052	77375	fig|382464.3.peg.4014@UDP-glucose_4-epimerase_(EC_5.1.3.2)@Rhamnose_containing_glycans@Cell_Wall_and_Capsule@Capsular_and_extracellular_polysacchrides@GO:0003824,GO:0044237,GO:0050662,gb|EDY84425.1,gi|198260117,gi|254445809,gnl|md5|2cb064ac96f7255849043e87,ref|ZP_05059285.1,tr|B5JPM2
77332	CK_00000818	77376	fig|74547.1.peg.520@Phosphoribosylformimino-5-aminoimidazole_carboxamide_ribotide_isomerase_(EC_5.3.1.16)@Histidine_Biosynthesis@Amino_Acids_and_Derivatives@Histidine_Metabolism@GO:0000105,GO:0003949,GO:0005737,GeneID:1727987,NP_894353.1,PMT0520,cmr|NT04PM0683,emb|CAE20695.1,gi|33634709,gi|33862793,gi|39931365,gnl|md5|b8c2d23e5e0e81beef1df0d2,hisA,img|637447208,kegg|pmt:PMT0520,ref|NP_894353.1,sp…
77333	CK_00000165	77377	fig|59931.3.peg.613@Peroxide_stress_regulator@Oxidative_stress@Stress_Response@Oxidative_stress@GO:0003700,GO:0006355,gb|EAR18801.1,gi|88787644,gi|88808656,gnl|md5|849962ed0f9c81f97265a95d,img|639020926,ref|ZP_01124166.1,tr|A4CUT6
77334	CK_00000817	77384	fig|316278.3.peg.1150@UDP-N-acetylmuramoylalanyl-D-glutamyl-2,6-diaminopimelate--D-alanyl-D-alanine_ligase_(EC_6.3.2.10)@Peptidoglycan_biosynthesis--gjo@Cell_Wall_and_Capsule@@GO:0005524,GO:0005737,GO:0007047,GO:0007049,GO:0008360,GO:0008766,GO:0009252,GO:0047480,GO:0051301,emb|CAK28049.1,geneID|5157164,gene_name|murF,gi|147850555,gi|148242245,gnl|md5|4ed5ffcc20a4ce25b4a4096d,img|640546088,kegg|s…
77336	CK_00000816	77386	fig|316278.3.peg.1148@Glycogen_synthase,_ADP-glucose_transglucosylase_(EC_2.4.1.21)@Glycogen_metabolism@Carbohydrates@Polysaccharides@GO:0005978,GO:0009011,emb|CAK28047.1,geneID|5157256,gene_name|glgA,gi|147850553,gi|148242243,gi|166225989,gnl|md5|eeb7ccfda07af3c555fc4cf4,img|640546086,kegg|syr:SynRCC307_1144,locus|SynRCC307_1144,protein_id|YP_001227400.1,ref|YP_001227400.1,sp|A5GT38,sp|GLGA_SYNR3
77337	CK_00000815	77389	fig|316278.3.peg.1145@Naphthoate_synthase_(EC_4.1.3.36)@Menaquinone_and_Phylloquinone_Biosynthesis@Cofactors,_Vitamins,_Prosthetic_Groups,_Pigments@Quinone_cofactors@GO:0008935,GO:0009234,emb|CAK28044.1,geneID|5158428,gene_name|menB,gi|147850550,gi|148242240,gnl|md5|7420417ba61793e0d058017b,img|640546083,kegg|syr:SynRCC307_1141,locus|SynRCC307_1141,protein_id|YP_001227397.1,ref|YP_001227397.1,tr|…
77338	CK_00000164	77390	fig|316278.3.peg.1144@2-succinyl-5-enolpyruvyl-6-hydroxy-3-cyclohexene-1-carboxylic-acid_synthase_(EC_2.2.1.9)@Menaquinone_and_Phylloquinone_Biosynthesis@Cofactors,_Vitamins,_Prosthetic_Groups,_Pigments@Quinone_cofactors@GO:0000287,GO:0008683,GO:0009234,GO:0030145,GO:0030976,GO:0070204,emb|CAK28043.1,geneID|5158463,gene_name|menD,gi|147850549,gi|148242239,gi|193806129,gnl|md5|73b494f8ed8ccc6ae01f…
77339	CK_00001253	77391	fig|110662.3.peg.91@Signal_peptidase_I_(EC_3.4.21.89)@Signal_peptidase@Protein_Metabolism@Protein_processing_and_modification@GO:0006508,GO:0008236,GO:0016020,GeneID:3735674,LocusTag:Syncc9605_1121,YP_381433.1,cmr|NT06SC1303,gb|ABB34878.1,gi|78197113,gi|78212654,gnl|md5|0bc4517b754f521b7b2a1684,img|637775712,kegg|syd:Syncc9605_1121,ref|YP_381433.1,tr|Q3AKK4
77340	CK_00000814	77394	fig|69042.12.peg.1725@Inorganic_pyrophosphatase_(EC_3.6.1.1)@Phosphate_metabolism@Phosphorus_Metabolism@@GO:0000287,GO:0004427,GO:0005737,GO:0006796,gb|EAQ74952.1,gi|87282995,gi|87302651,gnl|md5|5147de1363de2df55829e9dd,img|638959878,ref|ZP_01085468.1,tr|A3YZI0
77342	CK_00001452	77395	fig|1140.3.peg.1084@NO_HIERARCHY@GO:0016491,GeneID:3773551,LocusTag:Synpcc7942_1262,YP_400279.1,cmr|NT03SE1409,cmr|NT04SE0347,dbj|BAD78479.1,gb|ABB57292.1,gi|56685257,gi|56750298,gi|81168952,gi|81300071,gnl|md5|50a52efc1df9db86256d57b8,img|637615932,img|637799692,kegg|syc:syc0289_d,kegg|syf:Synpcc7942_1262,ref|YP_170999.1,ref|YP_400279.1,tr|Q31NS7,tr|Q5N5D9
77344	CK_00000810	77399	fig|221360.3.peg.2244@Tryptophanyl-tRNA_synthetase_(EC_6.1.1.2)@tRNA_aminoacylation,_Trp@Protein_Metabolism@Protein_biosynthesis@GO:0004830,GO:0005524,GO:0005737,GO:0006436,gb|EAQ69881.1,gi|86168624,gi|87124055,gnl|md5|9358ae2f282efadadbb9a45b,img|638962180,ref|ZP_01079905.1,tr|A3Z537
77345	CK_00000809	77402	fig|32051.4.peg.794@Threonyl-tRNA_synthetase_(EC_6.1.1.3)@tRNA_aminoacylation,_Thr@Protein_Metabolism@Protein_biosynthesis@GO:0004829,GO:0005524,GO:0005737,GO:0006435,GO:0008270,emb|CAK23202.1,geneID|5147024,gene_name|thrS,gi|147847651,gi|148239112,gi|166225511,gnl|md5|ee7a635ed14b8ffe43451671,img|640543129,kegg|syx:SynWH7803_0776,locus|SynWH7803_0776,protein_id|YP_001224499.1,ref|YP_001224499.1,…
77347	CK_00047195	77403	fig|316278.3.peg.937@Glucokinase_(EC_2.7.1.2)@Entner-Doudoroff_Pathway@Carbohydrates@Central_carbohydrate_metabolism@GO:0004340,GO:0005524,GO:0006096,emb|CAK27847.1,geneID|5157890,gene_name|glk,gi|147850353,gi|148242043,gnl|md5|27d2bfd7c7a005daf7be86d7,img|640545884,kegg|syr:SynRCC307_0944,locus|SynRCC307_0944,protein_id|YP_001227200.1,ref|YP_001227200.1,tr|A5GSI8
77348	CK_00000808	77404	fig|316278.3.peg.936@Homoserine_kinase_(EC_2.7.1.39)@Methionine_Biosynthesis@Amino_Acids_and_Derivatives@Lysine,_threonine,_methionine,_and_cysteine@GO:0004413,GO:0005524,GO:0005737,GO:0009088,GO:0016310,emb|CAK27846.1,geneID|5157619,gene_name|thrB,gi|147850352,gi|148242042,gi|166220755,gnl|md5|9f5647e6ef5867aaed552071,img|640545883,kegg|syr:SynRCC307_0943,locus|SynRCC307_0943,protein_id|YP_00122…
77349	CK_00000807	77405	fig|316278.3.peg.935@NADH_dehydrogenase_I_subunit_4,_Involved_in_photosystem-1_cyclic_electron_flow@Respiratory_Complex_I@Respiration@Electron_donating_reactions@GO:0008137,GO:0042773,GO:0048038,emb|CAK27845.1,geneID|5158656,gene_name|ndhD,gi|147850351,gi|148242041,gnl|md5|ff83c61ed7debac9b9b70a0b,img|640545882,kegg|syr:SynRCC307_0942,locus|SynRCC307_0942,protein_id|YP_001227198.1,ref|YP_00122719…
77352	CK_00000805	77406	fig|316278.4.peg.933@Oligopeptidase_A_(EC_3.4.24.70)@Protein_degradation@Protein_Metabolism@Protein_degradation@GO:0004222,GO:0006508,GO:0008270,emb|CAK27844.1,geneID|5158094,gene_name|prlC,gi|147850350,gi|148242040,gnl|md5|ea77eb16c00b9f3e5577e2fe,img|640545881,kegg|syr:SynRCC307_0941,locus|SynRCC307_0941,protein_id|YP_001227197.1,ref|YP_001227197.1,tr|A5GSI5
77353	CK_00000804	77407	fig|316278.3.peg.921@Dihydroneopterin_aldolase_(EC_4.1.2.25)@Folate_Biosynthesis@Cofactors,_Vitamins,_Prosthetic_Groups,_Pigments@Folate_and_pterines@GO:0004150,GO:0006760,emb|CAK27830.1,geneID|5158720,gene_name|folB,gi|147850336,gi|148242026,gnl|md5|5882f3c76226799455e66e42,img|640545867,kegg|syr:SynRCC307_0927,locus|SynRCC307_0927,protein_id|YP_001227183.1,ref|YP_001227183.1,tr|A5GSH1
77354	CK_00000803	77408	fig|316278.3.peg.920@Gamma-glutamyl_phosphate_reductase_(EC_1.2.1.41)@Proline_Synthesis@Amino_Acids_and_Derivatives@Proline_and_4-hydroxyproline@emb|CAK27829.1,geneID|5158165,gene_name|proA,gi|147850335,gi|148242025,gnl|md5|981bf74f01024b4adbbeae59,img|640545866,kegg|syr:SynRCC307_0926,locus|SynRCC307_0926,protein_id|YP_001227182.1,ref|YP_001227182.1
77356	CK_00000007	77409	fig|59931.3.peg.39@N-acetylmannosamine_kinase_(EC_2.7.1.60)@Sialic_Acid_Metabolism@Cell_Wall_and_Capsule@Capsular_and_extracellular_polysacchrides@GO:0016301,gb|EAR17491.1,gi|88786331,gi|88809581,gnl|md5|223e3d06385e3882a970ce6b,img|639021864,ref|ZP_01125088.1,tr|A4CXF8
77358	CK_00008037	77414	fig|316278.3.peg.914@1,4-alpha-glucan_(glycogen)_branching_enzyme,_GH-13-type_(EC_2.4.1.18)@Glycogen_metabolism@Carbohydrates@Polysaccharides@GO:0003844,GO:0004553,GO:0005978,GO:0043169,emb|CAK27823.1,geneID|5157792,gi|147850329,gi|148242019,gi|166226024,gnl|md5|24723f228566fbe1660034dd,img|640545860,kegg|syr:SynRCC307_0920,locus|SynRCC307_0920,protein_id|YP_001227176.1,ref|YP_001227176.1,sp|A5GS…
77359	CK_00000802	77415	fig|69042.12.peg.1807@Uroporphyrinogen_III_decarboxylase_(EC_4.1.1.37)@Heme_and_Siroheme_Biosynthesis@Cofactors,_Vitamins,_Prosthetic_Groups,_Pigments@Tetrapyrroles@GO:0004853,GO:0005737,GO:0006779,gb|EAQ74139.1,gi|87282178,gi|87303283,gnl|md5|499592683b0549bef28e1df8,img|638960503,ref|ZP_01086076.1,tr|A3Z191
77363	CK_00000800	77416	fig|74547.1.peg.446@NO_HIERARCHY@GO:0003824,GO:0044237,GO:0050662,GeneID:1729703,NP_894279.1,PMT0446,cmr|NT04PM0582,emb|CAE20621.1,gi|33634635,gi|33862719,gnl|md5|e7678a2fb18ee90ad2df1c37,img|637447132,kegg|pmt:PMT0446,ref|NP_894279.1,tr|Q7V8B3
77364	CK_00001450	77417	fig|316278.3.peg.911@Cytochrome_C553_(soluble_cytochrome_f)@Soluble_cytochromes_and_functionally_related_electron_carriers@Respiration@@GO:0009055,GO:0020037,emb|CAK27820.1,geneID|5158661,gene_name|petJ,gi|147850326,gi|148242016,gnl|md5|73cf56cab22ab5664a9e9cbb,img|640545857,kegg|syr:SynRCC307_0917,locus|SynRCC307_0917,protein_id|YP_001227173.1,ref|YP_001227173.1,tr|A5GSG1
77365	CK_00000799	77420	fig|316278.3.peg.900@ClpB_protein@Protein_chaperones@Protein_Metabolism@Protein_folding@GO:0005515,GO:0005524,GO:0005737,GO:0006950,GO:0017111,GO:0019538,emb|CAK27809.1,geneID|5157455,gene_name|clpB,gi|147850315,gi|148242005,gnl|md5|9b3353e7dbf07a1ad474c9af,img|640545846,kegg|syr:SynRCC307_0906,locus|SynRCC307_0906,protein_id|YP_001227162.1,ref|YP_001227162.1,tr|A5GSF0
77366	CK_00000798	77424	fig|180281.4.peg.2112@Porphobilinogen_deaminase_(EC_2.5.1.61)@Heme_and_Siroheme_Biosynthesis@Cofactors,_Vitamins,_Prosthetic_Groups,_Pigments@Tetrapyrroles@GO:0004418,GO:0006779,gb|EDY38341.1,gi|197625782,gi|254431329,gnl|md5|d57078f536060b4f685836df,ref|ZP_05045032.1,tr|B5ILG5
77367	CK_00000797	77432	fig|316278.3.peg.2084@Phosphoribosylformylglycinamidine_cyclo-ligase_(EC_6.3.3.1)@De_Novo_Purine_Biosynthesis@Nucleosides_and_Nucleotides@Purines@GO:0004641,GO:0005524,GO:0005737,GO:0006189,emb|CAK28974.1,geneID|5157709,gene_name|purM,gi|147851480,gi|148243170,gi|166229523,gnl|md5|23cda3d72ad127db095ca71d,img|640547025,kegg|syr:SynRCC307_2071,locus|SynRCC307_2071,protein_id|YP_001228327.1,ref|YP_…
77369	CK_00001449	77439	fig|59931.3.peg.1320@Phycocyanin_beta_chain@Phycobilisome@Photosynthesis@Light-harvesting_complexes@GO:0015797,GO:0015979,GO:0018298,GO:0022900,GO:0030089,gb|EAR19033.1,gi|88787877,gi|88807838,gnl|md5|e5d4ce71777cdfc5759e182e,img|639020094,ref|ZP_01123349.1,tr|A4CSG9
77371	CK_00000796	77456	fig|59931.3.peg.1302@Phycobilisome_phycoerythrin-associated_linker_polypeptide@Phycobilisome@Photosynthesis@Light-harvesting_complexes@gnl|md5|92729ca63c672152d449e741
77373	CK_00001493	77458	fig|166314.3.peg.47@Phycobilisome_rod-core_linker_polypeptide,_phycocyanin-associated@Phycobilisome@Photosynthesis@Light-harvesting_complexes@gnl|md5|94eed0682b8e6a3e6f7bd4e0
77375	CK_00000990	77464	fig|316278.3.peg.2042@Competence_protein_F_homolog,_phosphoribosyltransferase_domain@Glutaredoxins@Stress_Response@Oxidative_stress@GO:0009116,GO:0016740,emb|CAK28932.1,geneID|5157419,gi|147851438,gi|148243128,gnl|md5|67707a7cf8c605f4b8c8ea92,img|640546982,kegg|syr:SynRCC307_2029,locus|SynRCC307_2029,protein_id|YP_001228285.1,ref|YP_001228285.1,tr|A5GVM3
77376	NaN	77465	fig|64471.10.peg.531@NO_HIERARCHY@cmr|GSYN0547,gb|ABI46387.1,geneID|4259529,gi|113881429,gi|113954078,gnl|md5|f7bef267d8bb09d235263d00,img|638114115,kegg|syg:sync_0526,locus|sync_0526,protein_id|YP_729752.1,ref|YP_729752.1,tr|Q0ICS0
77377	CK_00001492	77467	fig|375451.6.peg.3376@Xylulose_kinase_(EC_2.7.1.17)@Xylose_utilization@Carbohydrates@Monosaccharides@GO:0004856,GO:0005975,cmr|NT01RD3583,gb|ABG33106.1,gi|109456901,gi|110680785,gnl|md5|9fe1d6891d7edceabea8e782,img|639636945,kegg|rde:RD1_3629,ref|YP_683792.1,tr|Q162I7,xylB
77378	CK_00000988	77468	fig|316278.3.peg.405@S-adenosylmethionine_synthetase_(EC_2.5.1.6)@Methionine_Biosynthesis@Amino_Acids_and_Derivatives@Lysine,_threonine,_methionine,_and_cysteine@GO:0000287,GO:0004478,GO:0005524,GO:0005737,GO:0006730,GO:0030955,GO:0050897,emb|CAK27316.1,geneID|5157642,gene_name|metK,gi|147849822,gi|148241512,gi|166201415,gnl|md5|472ef2454c0dee052b9c85fa,img|640545341,kegg|syr:SynRCC307_0413,locus…
77379	CK_00000987	77469	fig|246197.19.peg.6110@Phosphoglycolate_phosphatase_(EC_3.1.3.18)@Glycolate,_glyoxylate_interconversions@Carbohydrates@Central_carbohydrate_metabolism@gene_name|gph,gi|108462613,gnl|md5|b214e00acc70cc5fd74d8d8c,locus|MXAN_6859,protein_id|ABF87798.1
77384	CK_00000158	77470	fig|316278.3.peg.407@SSU_ribosomal_protein_S1p@Ribosome_SSU_bacterial@Protein_Metabolism@Protein_biosynthesis@GO:0003723,GO:0003735,GO:0005840,GO:0006412,emb|CAK27318.1,geneID|5157177,gene_name|rpsA,gi|147849824,gi|148241514,gnl|md5|90591a8d7bf02e047d6b7cb3,img|640545343,kegg|syr:SynRCC307_0415,locus|SynRCC307_0415,protein_id|YP_001226671.1,ref|YP_001226671.1,tr|A5GR09
77386	CK_00000771	77471	fig|316278.3.peg.408@Ribonucleotide_reductase_transcriptional_regulator_NrdR@Ribonucleotide_reduction@Nucleosides_and_Nucleotides@@geneID|5156413,gi|148241515,gnl|md5|17d43bac7c69042a446a5a32,locus|SynRCC307_0416,protein_id|YP_001226672.1
77389	CK_00000769	77473	fig|316278.3.peg.409@Photosystem_II_CP47_protein_(PsbB)@Photosystem_II@Photosynthesis@Electron_transport_and_photophosphorylation@GO:0009522,GO:0009579,GO:0009767,GO:0016021,GO:0016168,emb|CAK27321.1,geneID|5158450,gene_name|psbB,gi|147849827,gi|148241517,gnl|md5|05897b8a1ec56fce9a9e8bb1,img|640545346,kegg|syr:SynRCC307_0418,locus|SynRCC307_0418,protein_id|YP_001226674.1,ref|YP_001226674.1,tr|A5G…
77390	CK_00000768	77475	fig|1148.1.peg.128@Universal_stress_protein_family@Universal_stress_protein_family@Stress_Response@@GO:0006950,GeneID:953322,NP_440027.1,cmr|NT01SS0157,dbj|BAA16707.1,gi|16329299,gi|1651780,gnl|md5|b0210b747d6e600ac2f5adb9,img|637009558,kegg|syn:slr0244,ref|NP_440027.1,slr0244,tr|P72700
77391	CK_00000767	77477	fig|316278.3.peg.415@NO_HIERARCHY@GO:0003676,GO:0004729,GO:0006479,GO:0008276,GO:0055114,emb|CAK27327.1,geneID|5158560,gene_name|hemK,gi|147849833,gi|148241523,gnl|md5|132290ef72d0c08531e90df6,img|640545352,kegg|syr:SynRCC307_0424,locus|SynRCC307_0424,protein_id|YP_001226680.1,ref|YP_001226680.1,tr|A5GR18
77392	CK_00000766	77478	fig|316278.3.peg.416@YrdC/Sua5_family_protein,_required_for_threonylcarbamoyladenosine_(t(6)A)_formation_in_tRNA@tRNA_modification_Archaea@RNA_Metabolism@RNA_processing_and_modification@emb|CAK27328.1,geneID|5157753,gi|147849834,gi|148241524,gnl|md5|2ccc856ab025e6806bcbbfac,img|640545353,kegg|syr:SynRCC307_0425,locus|SynRCC307_0425,protein_id|YP_001226681.1,ref|YP_001226681.1,tr|A5GR19
77393	CK_00000765	77481	fig|316278.3.peg.750@Glucose-6-phosphate_1-dehydrogenase_(EC_1.1.1.49)@Pentose_phosphate_pathway@Carbohydrates@Central_carbohydrate_metabolism@GO:0004345,GO:0005488,GO:0006006,GO:0055114,emb|CAK27662.1,geneID|5156406,gene_name|zwf,gi|147850168,gi|148241858,gnl|md5|ca844d09b867dfc21aa4fe68,img|640545698,kegg|syr:SynRCC307_0759,locus|SynRCC307_0759,protein_id|YP_001227015.1,ref|YP_001227015.1,tr|A5…
77394	CK_00000642	77482	fig|59931.4.peg.1611@Ferredoxin-NADP(+)_reductase_(EC_1.18.1.2)@Cytochrome_B6-F_complex@Respiration@@GO:0004324,GO:0009055,GO:0030089,GO:0042651,GO:0050660,GO:0050661,GO:0055114,gb|EAR18038.1,gi|88786880,gi|88808938,gnl|md5|647c4b846ea873f7d4ba5b4d,img|639021213,ref|ZP_01124447.1,tr|A4CVL7
77395	CK_00001420	77484	fig|316278.3.peg.753@Clock-associated_two-component_sensor_histidine_kinase_SasA@Cyanobacterial_Circadian_Clock@Cell_Division_and_Cell_Cycle@@GO:0000155,GO:0005524,GO:0007165,GO:0016020,GO:0018106,GO:0048511,emb|CAK27665.1,geneID|5157384,gene_name|sasA,gi|147850171,gi|148241861,gnl|md5|0b715c5c5438c6745cd69769,img|640545702,kegg|syr:SynRCC307_0762,locus|SynRCC307_0762,protein_id|YP_001227018.1,re…
77396	CK_00000925	77487	fig|316278.3.peg.758@Membrane_alanine_aminopeptidase_N_(EC_3.4.11.2)@Aminopeptidases_(EC_3.4.11.-)@Protein_Metabolism@Protein_degradation@GO:0004177,GO:0006508,GO:0008237,GO:0008270,emb|CAK27670.1,geneID|5157104,gene_name|pepN,gi|147850176,gi|148241866,gnl|md5|e696e170c12d1662b0a32b8f,img|640545707,kegg|syr:SynRCC307_0767,locus|SynRCC307_0767,protein_id|YP_001227023.1,ref|YP_001227023.1,tr|A5GS11
77399	CK_00000927	77488	fig|395962.3.peg.1693@COG1649_predicted_glycoside_hydrolase@Predicted_carbohydrate_hydrolases@Carbohydrates@Glycoside_hydrolases@InterPro:IPR003790,gi|196244565,gnl|md5|c63ed0a41dabe95cce82a1ab,locus|,protein_id|
77402	CK_00000928	77489	fig|316278.3.peg.763@Ribose-phosphate_pyrophosphokinase_(EC_2.7.6.1)@Pentose_phosphate_pathway@Carbohydrates@Central_carbohydrate_metabolism@GO:0000287,GO:0004749,GO:0009116,GO:0009156,GO:0016301,emb|CAK27674.1,geneID|5156824,gene_name|prs,gi|147850180,gi|148241870,gnl|md5|35c876a93a06a15992eb45cd,img|640545711,kegg|syr:SynRCC307_0771,locus|SynRCC307_0771,protein_id|YP_001227027.1,ref|YP_00122702…
77403	CK_00000930	77493	fig|316278.3.peg.767@4-alpha-glucanotransferase_(amylomaltase)_(EC_2.4.1.25)@Glycogen_metabolism@Carbohydrates@Polysaccharides@GO:0004134,GO:0005975,GO:0016798,GO:0043169,emb|CAK27678.1,geneID|5157345,gene_name|malQ,gi|147850184,gi|148241874,gnl|md5|c706bbb7a3b91a0c19c17a28,img|640545715,kegg|syr:SynRCC307_0775,locus|SynRCC307_0775,protein_id|YP_001227031.1,ref|YP_001227031.1,tr|A5GS19
77404	CK_00000931	77495	fig|251221.1.peg.4397@Ribosomal_small_subunit_pseudouridine_synthase_A_(EC_4.2.1.70)@rRNA_modification_Bacteria@RNA_Metabolism@RNA_processing_and_modification@GO:0001522,GO:0003723,GO:0009982,GeneID:2602800,NP_927343.1,cmr|NT01GV4538,dbj|BAC92338.1,gi|35214972,gi|37523966,glr4397,gnl|md5|ec2b2f2d45cd61b9dd688d7c,img|637461814,kegg|gvi:glr4397,ref|NP_927343.1,tr|Q7ND39
77405	NaN	77497	fig|316278.3.peg.771@Phosphate_regulon_transcriptional_regulatory_protein_PhoB_(SphR)@Phosphate_metabolism@Phosphorus_Metabolism@@GO:0000156,GO:0000160,GO:0003677,GO:0006355,emb|CAK27682.1,geneID|5156919,gene_name|phoB,gi|147850188,gi|148241878,gnl|md5|fc2fa9720104db8bc18178bc,img|640545719,kegg|syr:SynRCC307_0779,locus|SynRCC307_0779,protein_id|YP_001227035.1,ref|YP_001227035.1,tr|A5GS23
77406	CK_00000932	77499	fig|316278.3.peg.773@Ubiquinone_biosynthesis_monooxygenase_UbiB@Ubiquinone_Biosynthesis@Cofactors,_Vitamins,_Prosthetic_Groups,_Pigments@Quinone_cofactors@geneID|5158205,gi|148241880,gnl|md5|ba03c351e03a57085e790ff3,locus|SynRCC307_0781,protein_id|YP_001227037.1
77407	CK_00000933	77502	fig|316278.3.peg.776@Phosphatidate_cytidylyltransferase_(EC_2.7.7.41)@Glycerolipid_and_Glycerophospholipid_Metabolism_in_Bacteria@Fatty_Acids,_Lipids,_and_Isoprenoids@Phospholipids@GO:0004605,GO:0016021,emb|CAK27687.1,geneID|5157161,gene_name|cdsA,gi|147850193,gi|148241883,gnl|md5|18e1b4c878e8912770845ca1,img|640545724,kegg|syr:SynRCC307_0784,locus|SynRCC307_0784,protein_id|YP_001227040.1,ref|YP_…
77408	CK_00000083	77504	fig|84588.1.peg.935@Possible_alpha/beta_hydrolase_superfamily,_sll1129_homolog@Synechocystis_experimental@Miscellaneous@Plant-Prokaryote_DOE_project@GO:0016787,GeneID:1730593,NP_897033.1,SYNW0940,emb|CAE07455.1,gi|33632643,gi|33865474,gnl|md5|4dbc06e8c22f1f5e7df31ec5,img|637445050,kegg|syw:SYNW0940,ref|NP_897033.1,tr|Q7U7P1
77409	CK_00001273	77505	fig|316278.3.peg.779@Glycerol_dehydrogenase_(EC_1.1.1.6)@Respiratory_dehydrogenases_1@Respiration@Electron_donating_reactions@GO:0016614,GO:0046872,GO:0055114,emb|CAK27690.1,geneID|5156855,gene_name|gldA,gi|147850196,gi|148241886,gnl|md5|d4e0b77453d4fb0efe818a21,img|640545727,kegg|syr:SynRCC307_0787,locus|SynRCC307_0787,protein_id|YP_001227043.1,ref|YP_001227043.1,tr|A5GS31
77410	CK_00000934	77506	fig|69042.12.peg.1387@ATP-dependent_Clp_protease,_ATP-binding_subunit_ClpC@Proteolysis_in_bacteria,_ATP-dependent@Protein_Metabolism@Protein_degradation@GO:0003677,GO:0004518,GO:0005515,GO:0005524,GO:0006289,GO:0017111,GO:0019538,gb|EAQ74030.1,gi|87282068,gi|87303420,gnl|md5|920424e81ab468049cf7fc2e,img|638960637,ref|ZP_01086208.1,tr|A3Z1M8
77411	CK_00000935	77508	fig|316278.3.peg.782@Diaminopimelate_decarboxylase_(EC_4.1.1.20)@Lysine_Biosynthesis_DAP_Pathway@Amino_Acids_and_Derivatives@Lysine,_threonine,_methionine,_and_cysteine@GO:0008836,GO:0009089,emb|CAK27693.1,geneID|5158161,gene_name|lysA,gi|147850199,gi|148241889,gnl|md5|d7cc6b7c93cfe274524eeb84,img|640545730,kegg|syr:SynRCC307_0790,locus|SynRCC307_0790,protein_id|YP_001227046.1,ref|YP_001227046.1,…
77413	CK_00000937	77509	fig|316278.3.peg.783@NO_HIERARCHY@geneID|5156889,gi|148241890,gnl|md5|4f5a7ea5214c3fb1c5345db3,locus|SynRCC307_0791,protein_id|YP_001227047.1
77414	NaN	77510	fig|316278.3.peg.784@Undecaprenyl_pyrophosphate_synthetase_(EC_2.5.1.31)@CBSS-83331.1.peg.3039@Clustering-based_subsystems@Isoprenoid/cell_wall_biosynthesis:_PREDICTED_UNDECAPRENYL_DIPHOSPHATE_PHOSPHATASE@GO:0008834,emb|CAK27695.1,geneID|5157543,gene_name|uppS,gi|147850201,gi|148241891,gnl|md5|dc997b2a5feb4f844718be74,img|640545732,kegg|syr:SynRCC307_0792,locus|SynRCC307_0792,protein_id|YP_001227…
77415	CK_00000939	77511	fig|316278.3.peg.785@Biotin_synthase_(EC_2.8.1.6)@Biotin_biosynthesis@Cofactors,_Vitamins,_Prosthetic_Groups,_Pigments@Biotin@GO:0004076,GO:0009102,GO:0051536,emb|CAK27696.1,geneID|5156357,gene_name|bioB,gi|147850202,gi|148241892,gi|254811598,gnl|md5|31fdb18336c58e3c2ce1b714,img|640545733,kegg|syr:SynRCC307_0793,locus|SynRCC307_0793,protein_id|YP_001227049.1,ref|YP_001227049.1,sp|A5GS37,sp|BIOB_S…
77416	CK_00000940	77516	fig|180281.4.peg.2420@Lipoate_synthase,_cyanobacterial_paralog@Lipoic_acid_metabolism@Cofactors,_Vitamins,_Prosthetic_Groups,_Pigments@Lipoic_acid@GO:0005506,GO:0005737,GO:0009107,GO:0016992,GO:0051539,gb|EDY37366.1,gi|197624807,gi|254430354,gnl|md5|7568cc322cb5d43387311097,ref|ZP_05044057.1,tr|B5IMX7
77417	CK_00056848	77517	fig|316278.3.peg.794@Recombination_protein_RecR@DNA_processing_cluster@DNA_Metabolism@DNA_uptake,_competence@GO:0003677,GO:0006281,GO:0006310,GO:0008270,emb|CAK27704.1,geneID|5156827,gene_name|recR,gi|147850210,gi|148241900,gi|172047803,gnl|md5|0fff93754018e0985f5b6ffa,img|640545741,kegg|syr:SynRCC307_0801,locus|SynRCC307_0801,protein_id|YP_001227057.1,ref|YP_001227057.1,sp|A5GS45,sp|RECR_SYNR3
77420	CK_00000011	77518	fig|316278.3.peg.795@Photosystem_II_oxygen_evolving_complex_protein_PsbP@Photosystem_II@Photosynthesis@Electron_transport_and_photophosphorylation@geneID|5157631,gene_name|psbP,gi|148241901,gnl|md5|e30c3a914c1874d3422398eb,locus|SynRCC307_0802,protein_id|YP_001227058.1
77424	CK_00000643	77520	fig|221360.3.peg.2506@NO_HIERARCHY@GO:0016740,gb|EAQ69138.1,gi|86167880,gi|87124308,gnl|md5|51e35c568c00a1e6a48a1fd1,img|638962433,ref|ZP_01080157.1,tr|A3Z781
77425	CK_00000929	77521	fig|69042.12.peg.270@SSU_ribosomal_protein_S2p_(SAe)@Ribosome_SSU_bacterial@Protein_Metabolism@Protein_biosynthesis@gnl|md5|e62c2e8c0f75d28a1c9eb97b
77431	CK_00000562	77522	fig|316278.3.peg.1273@Translation_elongation_factor_Ts@Translation_elongation_factors_bacterial@Protein_Metabolism@Protein_biosynthesis@GO:0003746,GO:0005737,GO:0006414,emb|CAK28176.1,geneID|5156665,gene_name|tsf,gi|147850682,gi|148242372,gi|166222687,gnl|md5|ac8f013da9babb386cbe77c3,img|640546216,kegg|syr:SynRCC307_1273,locus|SynRCC307_1273,protein_id|YP_001227529.1,ref|YP_001227529.1,sp|A5GTG7,…
77432	CK_00000563	77524	fig|316278.3.peg.1271@ATP-dependent_DNA_helicase_RecG_(EC_3.6.1.-)@DNA-replication@DNA_Metabolism@DNA_replication@GO:0003676,GO:0004003,GO:0005524,GO:0006281,GO:0006310,emb|CAK28174.1,geneID|5157171,gene_name|recG,gi|147850680,gi|148242370,gnl|md5|af831a58e2273dfdc1677a53,img|640546214,kegg|syr:SynRCC307_1271,locus|SynRCC307_1271,protein_id|YP_001227527.1,ref|YP_001227527.1,tr|A5GTG5
77439	CK_00007999	77526	fig|84588.1.peg.1090@Ferredoxin--sulfite_reductase_(EC_1.8.7.1)@Inorganic_Sulfur_Assimilation@Sulfur_Metabolism@Inorganic_sulfur_assimilation@GO:0009055,GO:0020037,GO:0050311,GO:0051539,GO:0055114,GeneID:1730592,NP_897188.1,SYNW1095,emb|CAE07610.1,gi|33632799,gi|33865629,gnl|md5|ffe99de1155e4e3418fc220f,img|637445206,kegg|syw:SYNW1095,ref|NP_897188.1,sir,tr|Q7U790
77456	CK_00001760	77527	fig|59922.7.peg.1717@Glycyl-tRNA_synthetase_beta_chain_(EC_6.1.1.14)@tRNA_aminoacylation,_Gly@Protein_Metabolism@Protein_biosynthesis@GO:0004814,GO:0004820,GO:0005524,GO:0005737,GO:0006420,GO:0006426,gb|ABM78416.1,geneID|4776404,gene_name|glyS,gi|123963660,gi|124023374,gnl|md5|2d0142f5c94d314545b04928,img|640087181,kegg|pmf:P9303_16721,locus|P9303_16721,protein_id|YP_001017681.1,ref|YP_001017681.…
77458	CK_00000044	77528	fig|316278.3.peg.1267@Geranylgeranyl_hydrogenase_BchP@Chlorophyll_Biosynthesis@Cofactors,_Vitamins,_Prosthetic_Groups,_Pigments@Tetrapyrroles@GO:0005488,GO:0009228,GO:0015979,GO:0015995,GO:0045550,emb|CAK28170.1,geneID|5156693,gene_name|chlP,gi|147850676,gi|148242366,gnl|md5|20b71fbebcffd65213b04a5f,img|640546210,kegg|syr:SynRCC307_1267,locus|SynRCC307_1267,protein_id|YP_001227523.1,ref|YP_001227…
77461	CK_00009109	77529	fig|316278.3.peg.1266@D-alanyl-D-alanine_carboxypeptidase_(EC_3.4.16.4)@Peptidoglycan_Biosynthesis@Cell_Wall_and_Capsule@@GO:0004180,GO:0006508,emb|CAK28169.1,geneID|5158707,gi|147850675,gi|148242365,gnl|md5|829cdb329650df0a13aa1cd5,img|640546209,kegg|syr:SynRCC307_1266,locus|SynRCC307_1266,protein_id|YP_001227522.1,ref|YP_001227522.1,tr|A5GTG0
77464	CK_00001399	77530	fig|316278.3.peg.1265@GTP-binding_protein_TypA/BipA@Universal_GTPases@Protein_Metabolism@Protein_biosynthesis@GO:0003924,GO:0005525,GO:0005622,emb|CAK28168.1,geneID|5158785,gene_name|typA,gi|147850674,gi|148242364,gnl|md5|2190d9b9ea55915b3f3c946b,img|640546208,kegg|syr:SynRCC307_1265,locus|SynRCC307_1265,protein_id|YP_001227521.1,ref|YP_001227521.1,tr|A5GTF9
77465	CK_00001208	77533	fig|1140.7.peg.611@Lipopolysaccharide_ABC_transporter,_ATP-binding_protein_LptB@KDO2-Lipid_A_biosynthesis@Cell_Wall_and_Capsule@Gram-Negative_cell_wall_components@GO:0005524,GO:0016887,InterPro:IPR001687,InterPro:IPR003439,InterPro:IPR003593,dbj|BAD79197.1,geneID|3774750,gi|56685975,gi|56751016,gi|81299324,gnl|md5|c7facb6c9fb1d34c86c1cb7f,img|637616667,kegg|syc:syc1007_d,locus|Synpcc7942_0513,pro…
77467	CK_00000566	77535	fig|316278.3.peg.1260@Cytochrome_c-type_biogenesis_protein_CcsA/ResC@Biogenesis_of_c-type_cytochromes@Respiration@@geneID|5158735,gene_name|ccmC,gi|148242359,gnl|md5|8d7b0936b0f2a37d748d690a,locus|SynRCC307_1260,protein_id|YP_001227516.1
77468	CK_00000567	77537	fig|69042.12.peg.286@Ribulose-phosphate_3-epimerase_(EC_5.1.3.1)@Conserved_gene_cluster_associated_with_Met-tRNA_formyltransferase@Clustering-based_subsystems@@gnl|md5|a923f18e5834e449e1bb8971
77469	CK_00001209	77538	fig|74547.1.peg.568@Sedoheptulose-1,7-bisphosphatase_(EC_3.1.3.37)@Calvin-Benson_cycle@Carbohydrates@CO2_fixation@GO:0006071,GO:0019253,GO:0042132,GO:0050278,GeneID:1728277,NP_894401.1,PMT0568,cmr|NT04PM0753,emb|CAE20743.1,gi|33634757,gi|33862841,gi|81577729,glpX,gnl|md5|296349f18f7df56bbb005309,img|637447256,kegg|pmt:PMT0568,ref|NP_894401.1,sp|FBSB_PROMM,sp|Q7V808
77470	CK_00000568	77539	fig|316278.3.peg.1255@NO_HIERARCHY@GO:0004764,GO:0005737,GO:0008883,GO:0015995,GO:0050661,GO:0055114,emb|CAK28157.1,geneID|5156390,gene_name|hemA,gi|147850663,gi|148242353,gi|166201489,gnl|md5|cf4ce776fd0ab6e5e557ba12,img|640546197,kegg|syr:SynRCC307_1254,locus|SynRCC307_1254,protein_id|YP_001227510.1,ref|YP_001227510.1,sp|A5GTE8,sp|HEM1_SYNR3
77471	CK_00000569	77540	fig|316278.3.peg.1254@Glucose-1-phosphate_adenylyltransferase_(EC_2.7.7.27)@Glycogen_metabolism@Carbohydrates@Polysaccharides@GO:0005978,GO:0008878,emb|CAK28156.1,geneID|5158298,gene_name|glgC,gi|147850662,gi|148242352,gnl|md5|164639c315e0fb91c4140bf6,img|640546196,kegg|syr:SynRCC307_1253,locus|SynRCC307_1253,protein_id|YP_001227509.1,ref|YP_001227509.1,tr|A5GTE7
77473	CK_00000570	77541	fig|59931.3.peg.472@6-phosphogluconate_dehydrogenase,_decarboxylating_(EC_1.1.1.44)@Pentose_phosphate_pathway@Carbohydrates@Central_carbohydrate_metabolism@GO:0004616,GO:0006098,GO:0019521,GO:0050661,GO:0055114,gb|EAR18664.1,gi|88787507,gi|88808519,gnl|md5|278c39bdf2eacf8eb39515c4,img|639020787,ref|ZP_01124029.1,tr|A4CUE9
77475	CK_00001573	77542	fig|316278.3.peg.1252@6-phosphogluconolactonase_(EC_3.1.1.31),_eukaryotic_type@Pentose_phosphate_pathway@Carbohydrates@Central_carbohydrate_metabolism@geneID|5157421,gene_name|pgl,gi|148242350,gnl|md5|71b6d2cdf60763a7372300c4,locus|SynRCC307_1251,protein_id|YP_001227507.1
77477	CK_00000573	77545	fig|316279.3.peg.2259@Dihydroxy-acid_dehydratase_(EC_4.2.1.9)@Branched-Chain_Amino_Acid_Biosynthesis@Amino_Acids_and_Derivatives@Branched-chain_amino_acids@GO:0004160,GO:0005506,GO:0009097,GO:0009099,GO:0051539,GeneID:3741814,LocusTag:Syncc9902_1222,YP_377230.1,cmr|NT05SS1423,gb|ABB26186.1,gi|123581436,gi|78169089,gi|78184795,gnl|md5|c0301217b5ccc81e36f7ebaf,img|637771402,kegg|sye:Syncc9902_1222,…
77478	CK_00000574	77547	fig|316278.4.peg.1247@Uracil_phosphoribosyltransferase_(EC_2.4.2.9)@pyrimidine_conversions@Nucleosides_and_Nucleotides@Pyrimidines@geneID|5158376,gene_name|upp,gi|148242345,gnl|md5|6aabcd5922b8ca3747c345d6,locus|SynRCC307_1246,protein_id|YP_001227502.1
77481	NaN	77550	fig|316278.3.peg.1244@Putative_metal_chaperone,_involved_in_Zn_homeostasis,_GTPase_of_COG0523_family@Zinc_regulated_enzymes@Regulation_and_Cell_signaling@@geneID|5158247,gi|148242342,gnl|md5|891a35e8c0b50dea0680d224,locus|SynRCC307_1243,protein_id|YP_001227499.1
77482	CK_00000995	77552	fig|316278.3.peg.1241@Phosphoribosylformylglycinamidine_synthase,_glutamine_amidotransferase_subunit_(EC_6.3.5.3)@De_Novo_Purine_Biosynthesis@Nucleosides_and_Nucleotides@Purines@GO:0004642,GO:0005737,GO:0006189,GO:0006541,GO:0009236,GO:0016740,emb|CAK28143.1,geneID|5158773,gene_name|purQ,gi|147850649,gi|148242339,gnl|md5|21d9737839e544e48c7e14cf,img|640546183,kegg|syr:SynRCC307_1240,locus|SynRCC3…
77483	CK_00000994	77553	fig|316278.4.peg.1239@Alkyl_hydroperoxide_reductase_subunit_C-like_protein@Oxidative_stress@Stress_Response@Oxidative_stress@GO:0016209,GO:0016491,GO:0045454,emb|CAK28141.1,geneID|5158309,gene_name|ahpC,gi|147850647,gi|148242337,gnl|md5|54001e0279a683cc1c61ed15,img|640546181,kegg|syr:SynRCC307_1238,locus|SynRCC307_1238,protein_id|YP_001227494.1,ref|YP_001227494.1,tr|A5GTD2
77484	CK_00000993	77555	fig|63737.4.peg.6332@NO_HIERARCHY@ACC84367.1,InterPro:IPR002482,InterPro:IPR002886,Npun_F6078,gi|186468566,gnl|md5|bc73a669607420ea094abc15,img|638393174
77487	CK_00001294	77556	fig|316278.4.peg.1236@NO_HIERARCHY@GO:0003723,GO:0006396,GO:0008173,emb|CAK28138.1,geneID|5156847,gi|147850644,gi|148242334,gnl|md5|77555d5d62ab62c2564a1ef0,img|640546177,kegg|syr:SynRCC307_1235,locus|SynRCC307_1235,protein_id|YP_001227491.1,ref|YP_001227491.1,tr|A5GTC9
77488	CK_00051069	77557	fig|316278.3.peg.1235@Adenosylcobinamide-phosphate_guanylyltransferase_(EC_2.7.7.62)@Coenzyme_B12_biosynthesis@Cofactors,_Vitamins,_Prosthetic_Groups,_Pigments@Tetrapyrroles@geneID|5158002,gene_name|cobU,gi|148242333,gnl|md5|aab9b7a28ac10bc1ac4b85d9,locus|SynRCC307_1234,protein_id|YP_001227490.1
77489	CK_00000764	77562	fig|316278.3.peg.2224@Creatinine_amidohydrolase_(EC_3.5.2.10)@Creatine_and_Creatinine_Degradation@Amino_Acids_and_Derivatives@@emb|CAK29110.1,geneID|5156586,gi|147851616,gi|148243306,gnl|md5|4ce43fda363cfc17f2eb9575,img|640547167,kegg|syr:SynRCC307_2207,locus|SynRCC307_2207,protein_id|YP_001228463.1,ref|YP_001228463.1,tr|A5GW51
77493	CK_00000763	77563	fig|59922.7.peg.2489@Aspartyl-tRNA(Asn)_amidotransferase_subunit_C_(EC_6.3.5.6)@tRNA_aminoacylation,_Asp_and_Asn@Protein_Metabolism@Protein_biosynthesis@GO:0005524,GO:0006412,GO:0006450,GO:0050567,gb|ABM79162.1,geneID|4776482,gene_name|gatC,gi|123964406,gi|124024120,gi|166199387,gnl|md5|199f38e8e51334a71e89cb02,img|640087950,kegg|pmf:P9303_24311,locus|P9303_24311,protein_id|YP_001018427.1,ref|YP_…
77495	CK_00000762	77564	fig|316278.3.peg.2226@Beta-carotene_hydroxylase@Myxoxanthophyll_biosynthesis_in_Cyanobacteria@Fatty_Acids,_Lipids,_and_Isoprenoids@Isoprenoids@geneID|5156373,gene_name|crtR,gi|148243308,gnl|md5|693c2539d09f6c99150e3cd5,locus|SynRCC307_2209,protein_id|YP_001228465.1
77497	CK_00008015	77566	fig|316278.3.peg.2229@Isoleucyl-tRNA_synthetase_(EC_6.1.1.5)@tRNA_aminoacylation,_Ile@Protein_Metabolism@Protein_biosynthesis@GO:0004822,GO:0005524,GO:0005737,GO:0006428,GO:0008270,emb|CAK29115.1,geneID|5157913,gene_name|ileS,gi|147851621,gi|148243311,gnl|md5|a8715183fcfbb61c55a44c86,img|640547173,kegg|syr:SynRCC307_2212,locus|SynRCC307_2212,protein_id|YP_001228468.1,ref|YP_001228468.1,tr|A5GW56
77498	CK_00046303	77567	fig|167539.1.peg.269@L-lactate_permease@Lactate_utilization@Carbohydrates@Organic_acids@GeneID:1461648,NP_874663.1,Pro0269,cmr|NT03PM0279,gb|AAP99315.1,gi|33237246,gi|33239721,gnl|md5|115f9368b55484d056f082cf,img|637440668,kegg|pma:Pro0269,ref|NP_874663.1,tr|Q7VDU9
77499	CK_00009006	77569	fig|3702.1.peg.23935@NO_HIERARCHY@At5g17660,GO:0006400,GO:0008176,GeneID:831632,NP_568355.1,gb|AAM67168.1,gb|AAO29957.1,gb|AAP42724.1,gi|18418385,gi|21618118,gi|28058819,gi|30984522,gnl|md5|bb3a98ed870f216488500dcd,img|639579985,kegg|ath:AT5G17660,ref|NP_568355.1,tr|Q8L8R4
77502	CK_00000760	77571	fig|59931.3.peg.1485@N-acetylglucosamine_kinase_of_eukaryotic_type_(EC_2.7.1.59)@Chitin_and_N-acetylglucosamine_utilization@Carbohydrates@Aminosugars@gnl|md5|2c566612c4c16aacab8ce758
77503	CK_00001436	77572	fig|316278.3.peg.2236@Phosphoglucosamine_mutase_(EC_5.4.2.10)@Sialic_Acid_Metabolism@Cell_Wall_and_Capsule@Capsular_and_extracellular_polysacchrides@GO:0000287,GO:0005975,GO:0008966,emb|CAK29122.1,geneID|5156579,gi|147851628,gi|148243318,gi|158705811,gnl|md5|b622ccf742545b499ed9dba9,img|640547180,kegg|syr:SynRCC307_2219,locus|SynRCC307_2219,protein_id|YP_001228475.1,ref|YP_001228475.1,sp|A5GW63,s…
77504	CK_00000759	77574	fig|316278.3.peg.2238@Soluble_lytic_murein_transglycosylase_precursor_(EC_3.2.1.-)@Murein_Hydrolases@Cell_Wall_and_Capsule@@GO:0004553,GO:0005488,GO:0008152,GO:0042597,emb|CAK29124.1,geneID|5156441,gi|147851630,gi|148243320,gnl|md5|92936d2e36fe3498cca02cde,img|640547182,kegg|syr:SynRCC307_2221,locus|SynRCC307_2221,protein_id|YP_001228477.1,ref|YP_001228477.1,tr|A5GW65
77505	CK_00000157	77577	fig|405948.11.peg.7405@Thioredoxin_reductase_(EC_1.8.1.9)@Thioredoxin-disulfide_reductase@Sulfur_Metabolism@@GO:0004791,GO:0006662,GO:0009055,GO:0015035,GO:0045454,GO:0055114,emb|CAM06541.1,geneID|4947115,gene_name|trxB,gi|133916428,gi|134103805,gnl|md5|0f352eefaf72e57051c84d54,img|640177998,kegg|sen:SACE_7385,locus|SACE_7385,protein_id|YP_001109466.1,ref|YP_001109466.1,tr|A4FR66
77506	CK_00008035	77578	fig|69042.12.peg.2782@UDP-N-acetylglucosamine--N-acetylmuramyl-(pentapeptide)_pyrophosphoryl-undecaprenol_N-acetylglucosamine_transferase_(EC_2.4.1.227)@Peptidoglycan_Biosynthesis@Cell_Wall_and_Capsule@@GO:0005886,GO:0007047,GO:0007049,GO:0008360,GO:0009252,GO:0009276,GO:0019277,GO:0030246,GO:0030259,GO:0050511,GO:0051301,gb|EAQ76626.1,gi|87284674,gi|87300803,gnl|md5|0293c69e385e0aab0ac326b9,img|…
77508	CK_00000758	77581	fig|69042.12.peg.2786@Phosphoglycerate_kinase_(EC_2.7.2.3)@Calvin-Benson_cycle@Carbohydrates@CO2_fixation@GO:0004618,GO:0005737,GO:0006096,gb|EAQ76630.1,gi|87284678,gi|87300807,gnl|md5|8b45cec9ec5261c0ea5de1d8,img|638958027,ref|ZP_01083649.1,tr|A3YUB5
77509	CK_00000757	77583	fig|180281.4.peg.1139@50S_ribosomal_subunit_maturation_GTPase_RbgA_(B._subtilis_YlqF)@Conserved_gene_cluster_associated_with_Met-tRNA_formyltransferase@Clustering-based_subsystems@@GO:0005525,GO:0005622,gb|EDY37876.1,gi|197625317,gi|254430864,gnl|md5|e3f941e507fca798f33209fa,ref|ZP_05044567.1,tr|B5IK26
77510	CK_00000756	77585	fig|69042.12.peg.2789@Ribosomal_large_subunit_pseudouridine_synthase_D_(EC_4.2.1.70)@Ribosome_biogenesis_bacterial@Protein_Metabolism@Protein_biosynthesis@GO:0001522,GO:0003723,GO:0009982,gb|EAQ76633.1,gi|87284681,gi|87300810,gnl|md5|d532932e177246b3cd025f60,img|638958030,ref|ZP_01083652.1,tr|A3YUB8
77511	CK_00000755	77586	fig|167555.5.peg.274@Cell_division_transporter,_ATP-binding_protein_FtsE_(TC_3.A.5.1.1)@Bacterial_Cell_Division@Clustering-based_subsystems@@GO:0005524,GO:0016887,gb|ABM74832.1,geneID|4779472,gi|123960049,gi|124024981,gnl|md5|dca8f1ec07043a645fc78ed3,img|640083533,kegg|pme:NATL1_02681,locus|NATL1_02681,protein_id|YP_001014097.1,ref|YP_001014097.1,tr|A2C022
77516	CK_00000031	77587	fig|316278.3.peg.2253@Guanosine-3',5'-bis(diphosphate)_3'-pyrophosphohydrolase_(EC_3.1.7.2)@CBSS-176299.4.peg.1292@Clustering-based_subsystems@Probably_GTP_or_GMP_signaling_related@GO:0000036,GO:0008893,GO:0015969,GO:0016597,emb|CAK29138.1,geneID|5156986,gene_name|spoT,gi|147851644,gi|148243334,gnl|md5|25bbada145631a183cfc685b,img|640547196,kegg|syr:SynRCC307_2235,locus|SynRCC307_2235,protein_id|…
77517	CK_00000751	77590	fig|316278.3.peg.2256@GTPase_and_tRNA-U34_5-formylation_enzyme_TrmE@Universal_GTPases@Protein_Metabolism@Protein_biosynthesis@GO:0000287,GO:0003924,GO:0005525,GO:0005737,GO:0006400,GO:0007264,GO:0030955,emb|CAK29141.1,geneID|5156628,gene_name|trmE,gi|147851647,gi|148243337,gi|205829180,gnl|md5|787fd3d2e18ac0ac8f050410,img|640547199,kegg|syr:SynRCC307_2238,locus|SynRCC307_2238,protein_id|YP_001228…
77518	NaN	77595	fig|316278.3.peg.968@Triosephosphate_isomerase_(EC_5.3.1.1)@Calvin-Benson_cycle@Carbohydrates@CO2_fixation@geneID|5157821,gene_name|tpiA,gi|148242073,gnl|md5|0d4ad8685d7e890de05f341c,locus|SynRCC307_0974,protein_id|YP_001227230.1
77520	CK_00000892	77596	fig|316278.3.peg.967@Dihydropteroate_synthase_(EC_2.5.1.15)@Folate_Biosynthesis@Cofactors,_Vitamins,_Prosthetic_Groups,_Pigments@Folate_and_pterines@GO:0004156,GO:0009396,emb|CAK27876.1,geneID|5157648,gi|147850382,gi|148242072,gnl|md5|7ade2f79a194020ce45fb83c,img|640545914,kegg|syr:SynRCC307_0973,locus|SynRCC307_0973,protein_id|YP_001227229.1,ref|YP_001227229.1,tr|A5GSL7
77521	CK_00000891	77598	fig|316278.3.peg.965@Dihydrodipicolinate_reductase_(EC_1.3.1.26)@Lysine_Biosynthesis_DAP_Pathway@Amino_Acids_and_Derivatives@Lysine,_threonine,_methionine,_and_cysteine@GO:0005488,GO:0005737,GO:0008839,GO:0019877,GO:0055114,emb|CAK27874.1,geneID|5158468,gene_name|dapB,gi|147850380,gi|148242070,gi|166224183,gnl|md5|5e2ab4f933c882647485f330,img|640545912,kegg|syr:SynRCC307_0971,locus|SynRCC307_0971…
77522	CK_00000890	77599	fig|316278.3.peg.964@Protoporphyrin_IX_Mg-chelatase_subunit_H_(EC_6.6.1.1)@Chlorophyll_Biosynthesis@Cofactors,_Vitamins,_Prosthetic_Groups,_Pigments@Tetrapyrroles@geneID|5157511,gene_name|chlH,gi|148242069,gnl|md5|ae453497540d97182a15cdb4,locus|SynRCC307_0970,protein_id|YP_001227226.1
77524	CK_00000889	77601	fig|316278.3.peg.962@2-octaprenyl-6-methoxyphenol_hydroxylase_(EC_1.14.13.-)@CBSS-87626.3.peg.3639@Clustering-based_subsystems@@GO:0006744,GO:0016709,GO:0050660,GO:0055114,emb|CAK27871.1,geneID|5157115,gene_name|ubiH,gi|147850377,gi|148242067,gnl|md5|1efb2b0f89fe514a06b07b30,img|640545909,kegg|syr:SynRCC307_0968,locus|SynRCC307_0968,protein_id|YP_001227224.1,ref|YP_001227224.1,tr|A5GSL2
77525	CK_00000888	77603	fig|316278.3.peg.960@Adenine_phosphoribosyltransferase_(EC_2.4.2.7)@Purine_conversions@Nucleosides_and_Nucleotides@Purines@GO:0003999,GO:0005737,GO:0006166,GO:0006168,emb|CAK27869.1,geneID|5157901,gene_name|apt,gi|147850375,gi|148242065,gi|172047805,gnl|md5|0fe7501d065204c9d3b1da85,img|640545907,kegg|syr:SynRCC307_0966,locus|SynRCC307_0966,protein_id|YP_001227222.1,ref|YP_001227222.1,sp|A5GSL0,sp…
77526	CK_00000887	77614	fig|69042.12.peg.1006@Ribonucleotide_reductase_of_class_II_(coenzyme_B12-dependent)_(EC_1.17.4.1)@Ribonucleotide_reduction@Nucleosides_and_Nucleotides@@GO:0000166,GO:0008998,GO:0016960,GO:0031419,GO:0055114,gb|EAQ75063.1,gi|87283107,gi|87302182,gnl|md5|40cb5b707b6e36f68f472332,img|638959413,ref|ZP_01085007.1,tr|A3YY81
77527	CK_00000886	77616	fig|316278.3.peg.944@Peptide_chain_release_factor_3@Translation_termination_factors_bacterial@Protein_Metabolism@Protein_biosynthesis@GO:0003924,GO:0005525,GO:0005634,GO:0005737,GO:0006415,GO:0016149,GO:0030528,GO:0045449,emb|CAK27854.1,geneID|5158806,gene_name|prfC,gi|147850360,gi|148242050,gnl|md5|5f053e4dbc8d46b21e5021a8,img|640545891,kegg|syr:SynRCC307_0951,locus|SynRCC307_0951,protein_id|YP_…
77528	CK_00000885	77623	fig|485916.5.peg.1383@Chaperonin_(heat_shock_protein_33)@Streptococcus_pyogenes_recombinatorial_zone@Virulence,_Disease_and_Defense@Adhesion@GO:0005737,GO:0006457,GO:0051082,InterPro:IPR000397,gb|ACV62250.1,geneID|8428323,gi|257778356,gi|258514651,gnl|md5|606f6b1fa1289ee51eeecc1d,kegg|dae:Dtox_1374,locus|Dtox_1374,protein_id|YP_003190873.1,ref|YP_003190873.1,tr|C1TA72
77529	CK_00000884	77624	fig|381764.6.peg.1246@ATPase_component_of_general_energizing_module_of_ECF_transporters@Folate_Biosynthesis@Cofactors,_Vitamins,_Prosthetic_Groups,_Pigments@Folate_and_pterines@ABS61119.1,Fnod_1272,GO:0005524,GO:0016887,InterPro:IPR003439,InterPro:IPR003593,gb|ABS61119.1,gi|154153887,gi|154249951,gnl|md5|e1d64ddb7338ab5eb92dc12f,img|639917932,img|640875048,kegg|fno:Fnod_1272,ref|YP_001410776.1,tr…
77530	CK_00000883	77626	fig|316278.3.peg.1452@Ribosomal_RNA_small_subunit_methyltransferase_E_(EC_2.1.1.-)@Heat_shock_dnaK_gene_cluster_extended@Stress_Response@Heat_shock@GO:0006364,GO:0008168,emb|CAK28353.1,geneID|5156880,gi|147850859,gi|148242549,gnl|md5|3ae778e951609b3b963a7280,img|640546395,kegg|syr:SynRCC307_1450,locus|SynRCC307_1450,protein_id|YP_001227706.1,ref|YP_001227706.1,tr|A5GTZ4
77531	CK_00000882	77630	fig|59931.3.peg.817@NO_HIERARCHY@gb|EAR17970.1,gi|88786812,gi|88808870,gnl|md5|fefce8cf365be390e11f0aa2,img|639021143,ref|ZP_01124379.1,tr|A4CVE9
77533	CK_00008065	77633	fig|643648.3.peg.696@Stage_II_sporulation_protein_D@Sporulation-related_Hypotheticals@Clustering-based_subsystems@Clustering-based_subsystems@geneID|9273453,gi|297616862,gnl|md5|0ebe8997a3fc2c039f22adf0,locus|Slip_0673,protein_id|YP_003702021.1
77534	CK_00000881	77635	fig|166314.3.peg.412@LSU_ribosomal_protein_L20p@Ribosome_LSU_bacterial@Protein_Metabolism@Protein_biosynthesis@gnl|md5|363da09f0812abcba55f27c8
77535	CK_00000880	77636	fig|316278.3.peg.59@photosystem_I_assembly_related_protein_Ycf37@Photosystem_I@Photosynthesis@Electron_transport_and_photophosphorylation@GO:0005488,emb|CAK26961.1,geneID|5156776,gi|147849467,gi|148241157,gnl|md5|b9a62b37e55a337df61cf18d,img|640544975,kegg|syr:SynRCC307_0058,locus|SynRCC307_0058,protein_id|YP_001226314.1,ref|YP_001226314.1,tr|A5GQ02
77537	CK_00000879	77638	fig|316278.3.peg.57@Thiazole_biosynthesis_protein_ThiG@Thiamin_biosynthesis@Cofactors,_Vitamins,_Prosthetic_Groups,_Pigments@@GO:0009228,emb|CAK26959.1,geneID|5158882,gene_name|thiG,gi|147849465,gi|148241155,gnl|md5|3545c57f37cbd675b1ac4ed6,img|640544973,kegg|syr:SynRCC307_0056,locus|SynRCC307_0056,protein_id|YP_001226312.1,ref|YP_001226312.1,tr|A5GQ00
77538	NaN	77639	fig|266779.1.peg.1712@NO_HIERARCHY@CDD:pfam01073,CDD:pfam01370,CDD:pfam03721,COG:_COG0451,GO:0044237,GO:0046507,GO:0050662,MBNC02001752,ZP_00194577.2,cmr|NT05MS2348,gb|ABG63520.1,gi|110285461,gi|110634477,gi|45915822,gnl|md5|9fd94c32e19265b6ceb55132,img|638068024,kegg|mes:Meso_2128,ref|YP_674685.1,tr|Q11GF5
77539	CK_00000877	77640	fig|69042.12.peg.2370@Glycosyltransferase@CBSS-258594.1.peg.3339@Clustering-based_subsystems@Biosynthesis_of_galactoglycans_and_related_lipopolysacharides@GO:0009058,gb|EAQ75771.1,gi|87283817,gi|87301600,gnl|md5|ab5f49419347eb549d30118a,img|638958836,ref|ZP_01084440.1,tr|A3YWL1
77540	CK_00000876	77641	fig|69042.12.peg.2369@Cell_division_protein_FtsI_[Peptidoglycan_synthetase]_(EC_2.4.1.129)@Bacterial_Cytoskeleton@Cell_Division_and_Cell_Cycle@@gnl|md5|6ec7d7e1e77dbafe1f22a51c
77541	CK_00000875	77644	fig|316278.3.peg.50@GMP_synthase_[glutamine-hydrolyzing]_(EC_6.3.5.2)@Purine_conversions@Nucleosides_and_Nucleotides@Purines@geneID|5158895,gene_name|guaA,gi|148241148,gnl|md5|f9a4c8b2263f2d4649a9270b,locus|SynRCC307_0049,protein_id|YP_001226305.1
77542	CK_00000874	77645	fig|316278.3.peg.49@Cobalt-precorrin-6_synthase,_anaerobic@Coenzyme_B12_biosynthesis@Cofactors,_Vitamins,_Prosthetic_Groups,_Pigments@Tetrapyrroles@geneID|5158760,gene_name|cbiD,gi|148241147,gnl|md5|12b74bd719baaf976f99b137,locus|SynRCC307_0048,protein_id|YP_001226304.1
77543	CK_00000873	77646	fig|316278.3.peg.48@Serine--glyoxylate_aminotransferase_(EC_2.6.1.45)@Glycerate_metabolism@Carbohydrates@Organic_acids@geneID|5157355,gi|148241146,gnl|md5|32c4f323d7abd1e9a53e5e23,locus|SynRCC307_0047,protein_id|YP_001226303.1
77545	CK_00000871	77650	fig|316278.3.peg.44@Error-prone,_lesion_bypass_DNA_polymerase_V_(UmuC)@DNA_repair,_bacterial_UmuCD_system@DNA_Metabolism@DNA_repair@GO:0003684,GO:0003887,GO:0006281,emb|CAK26946.1,geneID|5158137,gene_name|umuC,gi|147849452,gi|148241142,gnl|md5|5f6a36dcddfb652e25fcde53,img|640544959,kegg|syr:SynRCC307_0043,locus|SynRCC307_0043,protein_id|YP_001226299.1,ref|YP_001226299.1,tr|A5GPY7
77547	CK_00000870	77651	fig|221360.3.peg.2445@Error-prone_repair_protein_UmuD@DNA_repair,_bacterial_UmuCD_system@DNA_Metabolism@DNA_repair@gnl|md5|1c182fc6bd775f5313f60a8a
77550	CK_00000869	77657	fig|221360.3.peg.1203@Nucleoside-diphosphate-sugar_epimerases@CBSS-296591.1.peg.2330@Clustering-based_subsystems@@GO:0003824,GO:0044237,GO:0050662,gb|EAQ70290.1,gi|86169034,gi|87123314,gnl|md5|f6400b546ec1dd6183d59e44,img|638961432,ref|ZP_01079165.1,tr|A3Z3Y0
77552	CK_00000975	77660	fig|316278.3.peg.33@4-hydroxythreonine-4-phosphate_dehydrogenase_(EC_1.1.1.262)@Pyridoxin_(Vitamin_B6)_Biosynthesis@Cofactors,_Vitamins,_Prosthetic_Groups,_Pigments@Pyridoxine@GO:0005737,GO:0008615,GO:0042823,GO:0046872,GO:0050570,GO:0051287,GO:0055114,emb|CAK26936.1,geneID|5156516,gene_name|pdxA,gi|147849442,gi|148241132,gi|166219077,gnl|md5|908d864ac09a4641b3d94cd9,img|640544949,kegg|syr:SynRCC…
77553	CK_00000167	77661	fig|316278.3.peg.32@Biotin_carboxyl_carrier_protein_of_acetyl-CoA_carboxylase@Fatty_Acid_Biosynthesis_FASII@Fatty_Acids,_Lipids,_and_Isoprenoids@Fatty_acids@geneID|5158870,gene_name|accB,gi|148241131,gnl|md5|bf5999724b163c2a785eda6f,locus|SynRCC307_0032,protein_id|YP_001226288.1
77555	CK_00056791	77662	fig|316278.3.peg.31@Translation_elongation_factor_P@Translation_elongation_factors_bacterial@Protein_Metabolism@Protein_biosynthesis@GO:0003746,GO:0005737,GO:0006414,emb|CAK26934.1,geneID|5156353,gene_name|efp,gi|147849440,gi|148241130,gi|166221169,gnl|md5|d92f5a344fc0c91f2449e582,img|640544947,kegg|syr:SynRCC307_0031,locus|SynRCC307_0031,protein_id|YP_001226287.1,ref|YP_001226287.1,sp|A5GPX5,sp|…
77556	CK_00000849	77663	fig|65393.13.peg.610@Peptidyl-prolyl_cis-trans_isomerase_(EC_5.2.1.8)@Queuosine-Archaeosine_Biosynthesis@RNA_Metabolism@RNA_processing_and_modification@GO:0003755,GO:0006457,InterPro:IPR002130,gb|ACK69042.1,geneID|7108687,gi|218170309,gi|218437581,gnl|md5|7a0c37e5082c12c3f9e33e91,img|642477103,kegg|cyc:PCC7424_0581,locus|PCC7424_0581,protein_id|YP_002375910.1,ref|YP_002375910.1,tr|B7KEL7
77557	CK_00000848	77665	fig|180281.4.peg.971@NADPH-dependent_glyceraldehyde-3-phosphate_dehydrogenase_(EC_1.2.1.13)@Calvin-Benson_cycle@Carbohydrates@CO2_fixation@GO:0004365,GO:0006006,GO:0051287,GO:0055114,gb|EDY39183.1,gi|197626624,gi|254432171,gnl|md5|4bf460a8f3588fc595d37aa6,ref|ZP_05045874.1,tr|B5IIZ6
77562	CK_00001197	77666	fig|316278.3.peg.27@UDP-N-acetylmuramate--alanine_ligase_(EC_6.3.2.8)@Peptidoglycan_biosynthesis--gjo@Cell_Wall_and_Capsule@@GO:0005524,GO:0005737,GO:0007047,GO:0007049,GO:0008360,GO:0008763,GO:0009252,GO:0051301,emb|CAK26930.1,geneID|5158847,gene_name|murC,gi|147849436,gi|148241126,gi|189082508,gnl|md5|7b0dc702697f2972398bdc87,img|640544943,kegg|syr:SynRCC307_0027,locus|SynRCC307_0027,protein_id…
77563	CK_00000476	77667	fig|316278.3.peg.26@UDP-N-acetylenolpyruvoylglucosamine_reductase_(EC_1.1.1.158)@Peptidoglycan_Biosynthesis@Cell_Wall_and_Capsule@@GO:0005737,GO:0007047,GO:0007049,GO:0008360,GO:0008762,GO:0009252,GO:0050660,GO:0051301,GO:0055114,emb|CAK26929.1,geneID|5156476,gene_name|murB,gi|147849435,gi|148241125,gi|187609745,gnl|md5|899f785389b43a430ab2e2d6,img|640544942,kegg|syr:SynRCC307_0026,locus|SynRCC30…
77564	CK_00001196	77669	fig|316278.3.peg.24@Ribosome_small_subunit-stimulated_GTPase_EngC@Universal_GTPases@Protein_Metabolism@Protein_biosynthesis@GO:0003924,GO:0005525,GO:0008270,emb|CAK26927.1,geneID|5157375,gene_name|engC,gi|147849433,gi|148241123,gnl|md5|753a586d1cad1ade55e07544,img|640544940,kegg|syr:SynRCC307_0024,locus|SynRCC307_0024,protein_id|YP_001226280.1,ref|YP_001226280.1,tr|A5GPW8
77566	CK_00000475	77671	fig|316278.3.peg.715@NO_HIERARCHY@emb|CAK27627.1,geneID|5157897,gene_name|sufE,gi|147850133,gi|148241823,gnl|md5|7b8835ce804528bd2824df7c,img|640545663,kegg|syr:SynRCC307_0724,locus|SynRCC307_0724,protein_id|YP_001226980.1,ref|YP_001226980.1,tr|A5GRW8
77567	CK_00000474	77675	fig|69042.12.peg.956@Crossover_junction_endodeoxyribonuclease_RuvC_(EC_3.1.22.4)@DNA-replication@DNA_Metabolism@DNA_replication@GO:0000287,GO:0003676,GO:0004520,GO:0006281,GO:0006310,gb|EAQ75010.1,gi|87283054,gi|87302129,gnl|md5|f69d8912d5999385add356fb,img|638959360,ref|ZP_01084954.1,tr|A3YY35
77568	CK_00001386	77676	fig|180281.4.peg.2522@Protoporphyrin_IX_Mg-chelatase_subunit_I_(EC_6.6.1.1)@Chlorophyll_Biosynthesis@Cofactors,_Vitamins,_Prosthetic_Groups,_Pigments@Tetrapyrroles@GO:0005524,GO:0015979,GO:0015995,GO:0016851,GO:0017111,gb|EDY39705.1,gi|197627146,gi|254432693,gnl|md5|8e3c5859cf40b50754e5f99b,ref|ZP_05046396.1,tr|B5INI2
77569	CK_00000473	77678	fig|316278.3.peg.722@Beta-lactamase_(EC_3.5.2.6)@Beta-lactamase@Virulence,_Disease_and_Defense@Resistance_to_antibiotics_and_toxic_compounds@GO:0008800,emb|CAK27634.1,geneID|5156560,gi|147850140,gi|148241830,gnl|md5|584afaf9d328fe6ab966abdf,img|640545670,kegg|syr:SynRCC307_0731,locus|SynRCC307_0731,protein_id|YP_001226987.1,ref|YP_001226987.1,tr|A5GRX5
77570	CK_00001385	77679	fig|221360.4.peg.256@tRNA:Cm32/Um32_methyltransferase@tRNA_modification_Archaea@RNA_Metabolism@RNA_processing_and_modification@GO:0003723,GO:0006396,GO:0008173,gb|EAQ68951.1,gi|86167692,gi|87124813,gnl|md5|3ca73a04ff54e2de37f6e464,img|638962942,ref|ZP_01080661.1,tr|A3Z7S1
77571	CK_00001384	77681	fig|349161.4.peg.2050@Ribosomal_RNA_small_subunit_methyltransferase_D_(EC_2.1.1.-)@CBSS-269801.1.peg.1715@Clustering-based_subsystems@@ABO50602.1,Dred_2085,GO:0003676,GO:0008168,GO:0032259,InterPro:IPR002052,InterPro:IPR004398,gb|ABO50602.1,gi|134052631,gi|134299931,gnl|md5|6f439f820ef43506ac1a49b1,img|640181254,kegg|drm:Dred_2085,ref|YP_001113427.1,tr|A4J699
77572	CK_00000472	77682	fig|316278.3.peg.727@Imidazole_glycerol_phosphate_synthase_amidotransferase_subunit_(EC_2.4.2.-)@Histidine_Biosynthesis@Amino_Acids_and_Derivatives@Histidine_Metabolism@geneID|5157540,gene_name|hisH,gi|148241835,gnl|md5|cbfa48183a45c1e12b0c821e,locus|SynRCC307_0736,protein_id|YP_001226992.1
77574	CK_00001383	77684	fig|411464.8.peg.814@Thioredoxin@Glycine_reductase,_sarcosine_reductase_and_betaine_reductase@Protein_Metabolism@Selenoproteins@GO:0006662,GO:0009055,GO:0015035,GO:0045454,gb|EEB34056.1,gi|212673573,gi|212702985,gnl|md5|a16d89e6d9289ba92c0c78e7,ref|ZP_03311113.1,tr|B6WSN3
77577	CK_00000471	77685	fig|180281.4.peg.2512@Inosine-5'-monophosphate_dehydrogenase_(EC_1.1.1.205)@Purine_conversions@Nucleosides_and_Nucleotides@Purines@GO:0016491,GO:0055114,gb|EDY38580.1,gi|197626021,gi|254431568,gnl|md5|9691d7430701c2ac3180e68e,ref|ZP_05045271.1,tr|B5INH2
77578	CK_00000433	77688	fig|316278.3.peg.733@DNA_gyrase_subunit_A_(EC_5.99.1.3)@Resistance_to_fluoroquinolones@Virulence,_Disease_and_Defense@Resistance_to_antibiotics_and_toxic_compounds@GO:0003918,GO:0005524,GO:0005694,GO:0006265,emb|CAK27645.1,geneID|5157763,gene_name|gyrA,gi|147850151,gi|148241841,gnl|md5|a4fdad04f3a4702d3202c953,img|640545681,kegg|syr:SynRCC307_0742,locus|SynRCC307_0742,protein_id|YP_001226998.1,re…
77579	CK_00000434	77690	fig|1140.3.peg.2451@Lycopene_beta_cyclase_(EC_1.14.-.-)@Carotenoids@Fatty_Acids,_Lipids,_and_Isoprenoids@Isoprenoids@GO:0016117,GO:0016705,GO:0055114,GeneID:3774281,LocusTag:Synpcc7942_2062,YP_401079.1,cmr|NT03SE2292,emb|CAA52677.1,gb|ABB58092.1,gi|11133036,gi|587557,gi|81169752,gi|81300871,gnl|md5|e7a1b0846f0eee123dae6661,img|637800507,kegg|syf:Synpcc7942_2062,ref|YP_401079.1,sp|LCYB_SYNE7,sp|Q5…
77581	CK_00000127	77691	fig|69042.12.peg.2282@Molybdenum_cofactor_biosynthesis_protein_MoaA@Molybdenum_cofactor_biosynthesis@Cofactors,_Vitamins,_Prosthetic_Groups,_Pigments@Folate_and_pterines@GO:0003824,GO:0051536,gb|EAQ75682.1,gi|87283728,gi|87301511,gnl|md5|48c2de463c59bbaca997ebb3,img|638958746,ref|ZP_01084351.1,tr|A3YW41
77583	CK_00000435	77692	fig|316278.3.peg.736@Glycogen_branching_enzyme,_GH-57-type,_archaeal_(EC_2.4.1.18)@Glycogen_metabolism@Carbohydrates@Polysaccharides@GO:0003824,GO:0005975,emb|CAK27648.1,geneID|5158725,gi|147850154,gi|148241844,gnl|md5|191e852d9f75f09110694d55,img|640545684,kegg|syr:SynRCC307_0745,locus|SynRCC307_0745,protein_id|YP_001227001.1,ref|YP_001227001.1,tr|A5GRY9
77585	CK_00000053	77693	fig|316278.3.peg.737@2-isopropylmalate_synthase_(EC_2.3.3.13)@Branched-Chain_Amino_Acid_Biosynthesis@Amino_Acids_and_Derivatives@Branched-chain_amino_acids@GO:0003852,GO:0008415,GO:0009098,emb|CAK27649.1,geneID|5157699,gene_name|leuA,gi|147850155,gi|148241845,gi|254808534,gnl|md5|2a0443c7c7be3c219a302e8a,img|640545685,kegg|syr:SynRCC307_0746,locus|SynRCC307_0746,protein_id|YP_001227002.1,ref|YP_0…
77586	CK_00008059	77694	fig|74547.1.peg.1118@NO_HIERARCHY@GO:0005351,GO:0005886,GO:0008643,GO:0016021,GeneID:1729600,NP_894951.1,PMT1120,emb|CAE21295.1,gi|33640840,gi|33863391,gnl|md5|cbb29f62d278ffc93c9a4b09,img|637447814,kegg|pmt:PMT1120,ref|NP_894951.1,tr|Q7V6N2
77587	CK_00045979	77695	fig|329726.14.peg.5054@Membrane_protein_containing_HD_superfamily_hydrolase_domain,_YQFF_ortholog@CBSS-56780.10.peg.1536@Clustering-based_subsystems@@GO:0016787,gb|ABW30393.1,geneID|5684229,gi|158308776,gi|158338535,gnl|md5|357755621a984ff78bba7599,img|641254507,kegg|amr:AM1_5437,locus|AM1_5437,protein_id|YP_001519712.1,ref|YP_001519712.1,tr|B0CCV1
77588	CK_00001474	77698	fig|69042.12.peg.112@Ubiquinone/menaquinone_biosynthesis_methyltransferase_UbiE_(EC_2.1.1.-)@Menaquinone_and_Phylloquinone_Biosynthesis@Cofactors,_Vitamins,_Prosthetic_Groups,_Pigments@Quinone_cofactors@GO:0008168,GO:0009234,gb|EAQ74307.1,gi|87282347,gi|87303180,gnl|md5|92dacc99ee61fd8094bbf460,img|638960404,ref|ZP_01085978.1,tr|A3Z0Z0
77590	CK_00000436	77700	fig|316278.3.peg.569@Imidazole_glycerol_phosphate_synthase_cyclase_subunit_(EC_4.1.3.-)@Histidine_Biosynthesis@Amino_Acids_and_Derivatives@Histidine_Metabolism@GO:0000105,GO:0000107,GO:0005737,GO:0016829,emb|CAK27482.1,geneID|5157117,gene_name|hisF,gi|147849988,gi|148241678,gnl|md5|64f1b1ec82a464411d4e36d1,img|640545512,kegg|syr:SynRCC307_0579,locus|SynRCC307_0579,protein_id|YP_001226835.1,ref|YP…
77595	CK_00000965	77702	fig|316278.3.peg.567@Chlorophyll_a_synthase_ChlG_(EC_2.5.1.62)@Chlorophyll_Biosynthesis@Cofactors,_Vitamins,_Prosthetic_Groups,_Pigments@Tetrapyrroles@GO:0004659,GO:0016021,GO:0030494,GO:0043787,emb|CAK27480.1,geneID|5156399,gene_name|chlG,gi|147849986,gi|148241676,gnl|md5|80a26d0840312ec27be3c29f,img|640545510,kegg|syr:SynRCC307_0577,locus|SynRCC307_0577,protein_id|YP_001226833.1,ref|YP_00122683…
77596	CK_00000966	77703	fig|316278.3.peg.566@Multimodular_transpeptidase-transglycosylase_(EC_2.4.1.129)_(EC_3.4.-.-)@Peptidoglycan_Biosynthesis@Cell_Wall_and_Capsule@@GO:0007047,GO:0008233,GO:0008360,GO:0008658,GO:0009252,GO:0009274,GO:0016763,GO:0046677,emb|CAK27479.1,geneID|5156785,gi|147849985,gi|148241675,gnl|md5|bfe8ff3330c8f759af6358a1,img|640545509,kegg|syr:SynRCC307_0576,locus|SynRCC307_0576,protein_id|YP_00122…
77597	CK_00000968	77704	fig|316278.3.peg.564@Ribosomal_RNA_small_subunit_methyltransferase_B_(EC_2.1.1.-)@Conserved_gene_cluster_associated_with_Met-tRNA_formyltransferase@Clustering-based_subsystems@@geneID|5158702,gene_name|rsmB,gi|148241673,gnl|md5|279ace808755e79d0eea3d10,locus|SynRCC307_0574,protein_id|YP_001226830.1
77598	CK_00000967	77705	fig|167555.5.peg.487@TrmH_family_tRNA/rRNA_methyltransferase_YacO_(EC_2.1.1.-)@Conserved_gene_cluster_possibly_involved_in_RNA_metabolism@Miscellaneous@Plant-Prokaryote_DOE_project@GO:0003723,GO:0006396,GO:0009020,gb|ABM75042.1,geneID|4779133,gi|123960259,gi|124025191,gnl|md5|a54f5829729b6db8351531ab,img|640083755,kegg|pme:NATL1_04781,locus|NATL1_04781,protein_id|YP_001014307.1,ref|YP_001014307.1…
77599	CK_00000024	77707	fig|69042.12.peg.100@Oligopeptide_transport_system_permease_protein_OppC_(TC_3.A.1.5.1)@ABC_transporter_oligopeptide_(TC_3.A.1.5.1)@Membrane_Transport@ABC_transporters@GO:0005215,GO:0005886,GO:0006810,GO:0016021,gb|EAQ74295.1,gi|87282335,gi|87303168,gnl|md5|81baaf00e3bbcd9d0218e837,img|638960392,ref|ZP_01085966.1,tr|A3Z0X8
77600	CK_00000969	77713	fig|69042.12.peg.85@Translation_elongation_factor_LepA@Heat_shock_dnaK_gene_cluster_extended@Stress_Response@Heat_shock@GO:0003924,GO:0005525,gb|EAQ74279.1,gi|87282319,gi|87303152,gnl|md5|5206edb4fd7e65cee69500fc,img|638960376,ref|ZP_01085950.1,tr|A3Z0W2
77601	CK_00000970	77714	fig|316278.3.peg.541@NO_HIERARCHY@GO:0005506,GO:0016226,GO:0051536,emb|CAK27451.1,geneID|5157290,gi|147849957,gi|148241647,gnl|md5|bed100b4ac3fb8522c3330d5,img|640545481,kegg|syr:SynRCC307_0548,locus|SynRCC307_0548,protein_id|YP_001226804.1,ref|YP_001226804.1,tr|A5GRE2
77602	CK_00001290	77715	fig|316278.3.peg.540@Seryl-tRNA_synthetase_(EC_6.1.1.11)@tRNA_aminoacylation,_Ser@Protein_Metabolism@Protein_biosynthesis@GO:0004828,GO:0005524,GO:0005737,GO:0006434,GO:0016260,emb|CAK27450.1,geneID|5157122,gene_name|serS,gi|147849956,gi|148241646,gi|166223304,gnl|md5|7b2565048471ac7e1580a302,img|640545480,kegg|syr:SynRCC307_0547,locus|SynRCC307_0547,protein_id|YP_001226803.1,ref|YP_001226803.1,s…
77603	CK_00000971	77716	fig|316278.3.peg.539@Membrane-associated_zinc_metalloprotease@CBSS-83331.1.peg.3039@Clustering-based_subsystems@Isoprenoid/cell_wall_biosynthesis:_PREDICTED_UNDECAPRENYL_DIPHOSPHATE_PHOSPHATASE@GO:0004222,GO:0005515,GO:0005886,GO:0006508,GO:0008270,GO:0016021,emb|CAK27449.1,geneID|5158281,gi|147849955,gi|148241645,gnl|md5|1436edaf38d9ec27d38e1901,img|640545479,kegg|syr:SynRCC307_0546,locus|SynRCC…
77604	CK_00000972	77717	fig|69042.12.peg.78@SSU_ribosomal_protein_S14p_(S29e)@Ribosome_SSU_bacterial@Protein_Metabolism@Protein_biosynthesis@GO:0003735,GO:0005840,GO:0006412,gb|EAQ74272.1,gi|87282312,gi|87303145,gnl|md5|04bffdd400db23e538056967,img|638960369,ref|ZP_01085943.1,tr|A3Z0V5
77614	NaN	77718	fig|316278.3.peg.536@Polyribonucleotide_nucleotidyltransferase_(EC_2.7.7.8)@Bacterial_RNA-metabolizing_Zn-dependent_hydrolases@Clustering-based_subsystems@@GO:0000175,GO:0003723,GO:0004654,GO:0005737,GO:0006396,GO:0006402,emb|CAK27446.1,geneID|5158380,gene_name|pnp,gi|147849952,gi|148241642,gi|187611327,gnl|md5|fa2b9e9c8bc2709581f7d97b,img|640545476,kegg|syr:SynRCC307_0543,locus|SynRCC307_0543,pr…
77615	CK_00001691	77719	fig|74547.5.peg.1763@3'(2'),5'-bisphosphate_nucleotidase_(EC_3.1.3.7)@Inorganic_Sulfur_Assimilation@Sulfur_Metabolism@Inorganic_sulfur_assimilation@GO:0004437,GO:0005975,emb|CAE21553.1,geneID|1728594,gi|33635228,gi|33863645,gnl|md5|de949985a75563f4e579d1c5,img|637448073,kegg|pmt:PMT1378,locus|PMT1378,protein_id|NP_895205.1,ref|NP_895205.1,tr|Q7V605
77616	CK_00000865	77720	fig|316278.3.peg.534@rRNA_small_subunit_methyltransferase_I@Heat_shock_dnaK_gene_cluster_extended@Stress_Response@Heat_shock@GO:0008152,GO:0008168,emb|CAK27444.1,geneID|5157314,gi|147849950,gi|148241640,gnl|md5|0a110c90d94137c2020e5991,img|640545474,kegg|syr:SynRCC307_0541,locus|SynRCC307_0541,protein_id|YP_001226797.1,ref|YP_001226797.1,tr|A5GRD5
77617	CK_00001707	77727	fig|221360.3.peg.686@NO_HIERARCHY@GO:0015031,GO:0015450,GO:0016020,gb|EAQ68561.1,gi|86167301,gi|87124981,gnl|md5|cdb965e16dae231eccace3ad,img|638963115,ref|ZP_01080828.1,tr|A3Z8V6
77623	CK_00001263	77728	fig|316278.3.peg.2149@LSU_ribosomal_protein_L15p_(L27Ae)@Ribosome_LSU_bacterial@Protein_Metabolism@Protein_biosynthesis@GO:0003735,GO:0006412,GO:0015934,GO:0019843,emb|CAK29036.1,geneID|5158192,gene_name|rplO,gi|147851542,gi|148243232,gi|166234528,gnl|md5|c62d5bb30dc0d25ed21148ba,img|640547090,kegg|syr:SynRCC307_2133,locus|SynRCC307_2133,protein_id|YP_001228389.1,ref|YP_001228389.1,sp|A5GVX7,sp|R…
77624	CK_00001614	77730	fig|316278.3.peg.2147@LSU_ribosomal_protein_L18p_(L5e)@Ribosome_LSU_bacterial@Protein_Metabolism@Protein_biosynthesis@GO:0003735,GO:0005840,GO:0006412,GO:0019843,emb|CAK29034.1,geneID|5156741,gene_name|rplR,gi|147851540,gi|148243230,gi|166199479,gnl|md5|94c0c5a4bac94816f7292350,img|640547088,kegg|syr:SynRCC307_2131,locus|SynRCC307_2131,protein_id|YP_001228387.1,ref|YP_001228387.1,sp|A5GVX5,sp|RL1…
77625	CK_00000864	77731	fig|69042.12.peg.2874@LSU_ribosomal_protein_L6p_(L9e)@Ribosome_LSU_bacterial@Protein_Metabolism@Protein_biosynthesis@GO:0003735,GO:0005840,GO:0006412,GO:0019843,gb|EAQ76722.1,gi|87284770,gi|87300899,gnl|md5|8b302d10d7b7b97625eac897,img|638958122,ref|ZP_01083741.1,tr|A3YUK5
77626	CK_00000863	77732	fig|84588.1.peg.2073@SSU_ribosomal_protein_S8p_(S15Ae)@Ribosome_SSU_bacterial@Protein_Metabolism@Protein_biosynthesis@GO:0003735,GO:0005840,GO:0006412,GO:0019843,GeneID:1731519,NP_898171.1,SYNW2080,cmr|NT03SC2311,emb|CAE08595.1,gi|33633390,gi|33866612,gi|67461178,gnl|md5|50372c4e2eca5d29e24b6177,img|637446215,kegg|syw:SYNW2080,ref|NP_898171.1,rps8,sp|Q7U4I7,sp|RS8_SYNPX
77630	NaN	77733	fig|316278.3.peg.2144@LSU_ribosomal_protein_L5p_(L11e)@Ribosome_LSU_bacterial@Protein_Metabolism@Protein_biosynthesis@GO:0000049,GO:0003735,GO:0005840,GO:0006412,GO:0019843,emb|CAK29031.1,geneID|5157065,gene_name|rplE,gi|147851537,gi|148243227,gi|166218295,gnl|md5|4ea2015bd8b3553bc4370fdb,img|640547085,kegg|syr:SynRCC307_2128,locus|SynRCC307_2128,protein_id|YP_001228384.1,ref|YP_001228384.1,sp|A5…
77633	NaN	77734	fig|316278.3.peg.2143@LSU_ribosomal_protein_L24p_(L26e)@Ribosome_LSU_bacterial@Protein_Metabolism@Protein_biosynthesis@GO:0003735,GO:0005840,GO:0006412,GO:0019843,emb|CAK29030.1,geneID|5156948,gene_name|rplX,gi|147851536,gi|148243226,gi|166223648,gnl|md5|d5722ee3f9c0dfe2606e275c,img|640547084,kegg|syr:SynRCC307_2127,locus|SynRCC307_2127,protein_id|YP_001228383.1,ref|YP_001228383.1,sp|A5GVX1,sp|RL…
77635	CK_00000330	77735	fig|84588.1.peg.2070@LSU_ribosomal_protein_L14p_(L23e)@Ribosome_LSU_bacterial@Protein_Metabolism@Protein_biosynthesis@GO:0003735,GO:0006412,GO:0015934,GO:0019843,GeneID:1731202,NP_898168.1,SYNW2077,cmr|NT03SC2308,emb|CAE08592.1,gi|33633387,gi|33866609,gi|81712237,gnl|md5|89f2504b3a92ffe9ec64dde0,img|637446212,kegg|syw:SYNW2077,ref|NP_898168.1,rplN,sp|Q7U4J0,sp|RL14_SYNPX
77636	CK_00000331	77736	fig|316278.3.peg.2141@SSU_ribosomal_protein_S17p_(S11e)@Ribosome_SSU_bacterial@Protein_Metabolism@Protein_biosynthesis@GO:0003735,GO:0005840,GO:0006412,GO:0019843,emb|CAK29028.1,geneID|5156347,gene_name|rpsQ,gi|147851534,gi|148243224,gi|166220909,gnl|md5|940623b7b7a780b4a6521546,img|640547082,kegg|syr:SynRCC307_2125,locus|SynRCC307_2125,protein_id|YP_001228381.1,ref|YP_001228381.1,sp|A5GVW9,sp|RS…
77638	CK_00000332	77737	fig|316278.3.peg.2140@LSU_ribosomal_protein_L29p_(L35e)@Ribosome_LSU_bacterial@Protein_Metabolism@Protein_biosynthesis@GO:0003735,GO:0005840,GO:0006412,emb|CAK29027.1,geneID|5156550,gene_name|rpsQ,gi|147851533,gi|148243223,gi|166229140,gnl|md5|e1188c0df606c0782df86d33,img|640547081,kegg|syr:SynRCC307_2124,locus|SynRCC307_2124,protein_id|YP_001228380.1,ref|YP_001228380.1,sp|A5GVW8,sp|RL29_SYNR3
77639	CK_00000123	77738	fig|59931.3.peg.1376@LSU_ribosomal_protein_L16p_(L10e)@Ribosome_LSU_bacterial@Protein_Metabolism@Protein_biosynthesis@GO:0000049,GO:0003735,GO:0005840,GO:0006412,GO:0019843,gb|EAR19086.1,gi|88787930,gi|88807891,gnl|md5|d1d707192a20101eaf026069,img|639020150,ref|ZP_01123402.1,tr|A4CSM2
77640	NaN	77739	fig|316278.3.peg.2138@SSU_ribosomal_protein_S3p_(S3e)@Ribosome_SSU_bacterial@Protein_Metabolism@Protein_biosynthesis@GO:0003735,GO:0006412,GO:0015935,GO:0019843,emb|CAK29025.1,geneID|5156404,gene_name|rpsC,gi|147851531,gi|148243221,gi|189045341,gnl|md5|addca8330fbb46def3f62b97,img|640547079,kegg|syr:SynRCC307_2122,locus|SynRCC307_2122,protein_id|YP_001228378.1,ref|YP_001228378.1,sp|A5GVW6,sp|RS3_…
77641	CK_00000334	77740	fig|316278.3.peg.2137@LSU_ribosomal_protein_L22p_(L17e)@Ribosome_LSU_bacterial@Protein_Metabolism@Protein_biosynthesis@GO:0003735,GO:0006412,GO:0015934,GO:0019843,emb|CAK29024.1,geneID|5157234,gene_name|rplV,gi|147851530,gi|148243220,gi|215274873,gnl|md5|5b6cfb679110d7f0780817d1,img|640547078,kegg|syr:SynRCC307_2121,locus|SynRCC307_2121,protein_id|YP_001228377.1,ref|YP_001228377.1,sp|A5GVW5,sp|RL…
77643	CK_00000335	77741	fig|316278.3.peg.2136@SSU_ribosomal_protein_S19p_(S15e)@Ribosome_SSU_bacterial@Protein_Metabolism@Protein_biosynthesis@GO:0003735,GO:0006412,GO:0015935,GO:0019843,emb|CAK29023.1,geneID|5156605,gene_name|rpsS,gi|147851529,gi|148243219,gi|166199995,gnl|md5|1dcabe0d3ea10a692d449047,img|640547077,kegg|syr:SynRCC307_2120,locus|SynRCC307_2120,protein_id|YP_001228376.1,ref|YP_001228376.1,sp|A5GVW4,sp|RS…
77644	CK_00000336	77742	fig|316278.3.peg.2135@LSU_ribosomal_protein_L2p_(L8e)@Ribosome_LSU_bacterial@Protein_Metabolism@Protein_biosynthesis@GO:0003735,GO:0006412,GO:0015934,GO:0016740,GO:0019843,emb|CAK29022.1,geneID|5157046,gene_name|rplB,gi|147851528,gi|148243218,gi|160358629,gnl|md5|5e6461e0b737aaf7a3b4f462,img|640547076,kegg|syr:SynRCC307_2119,locus|SynRCC307_2119,protein_id|YP_001228375.1,ref|YP_001228375.1,sp|A5G…
77645	CK_00000337	77743	fig|316278.3.peg.2134@LSU_ribosomal_protein_L23p_(L23Ae)@Ribosome_LSU_bacterial@Protein_Metabolism@Protein_biosynthesis@GO:0000166,GO:0003735,GO:0005840,GO:0006412,GO:0019843,emb|CAK29021.1,geneID|5156744,gene_name|rplW,gi|147851527,gi|148243217,gi|166987871,gnl|md5|ac8e2d2d09e212a614792fe5,img|640547075,kegg|syr:SynRCC307_2118,locus|SynRCC307_2118,protein_id|YP_001228374.1,ref|YP_001228374.1,sp|…
77646	CK_00000338	77744	fig|316278.3.peg.2133@LSU_ribosomal_protein_L4p_(L1e)@Ribosome_LSU_bacterial@Protein_Metabolism@Protein_biosynthesis@GO:0003735,GO:0005840,GO:0006412,emb|CAK29020.1,geneID|5156554,gene_name|rplD,gi|147851526,gi|148243216,gnl|md5|18f7df48082e19e8914a521f,img|640547074,kegg|syr:SynRCC307_2117,locus|SynRCC307_2117,protein_id|YP_001228373.1,ref|YP_001228373.1,tr|A5GVW1
77650	CK_00000918	77745	fig|180281.4.peg.512@LSU_ribosomal_protein_L3p_(L3e)@Ribosome_LSU_bacterial@Protein_Metabolism@Protein_biosynthesis@gnl|md5|cddf2acc4b9887dfe922285d
77651	CK_00000917	77746	fig|316278.3.peg.2130@Putative_subunit_of_NAD(P)H:quinone_oxidoreductase@Respiratory_Complex_I@Respiration@Electron_donating_reactions@GO:0006810,GO:0016655,GO:0042651,GO:0048038,GO:0055114,emb|CAK29018.1,geneID|5158834,gi|147851524,gi|148243214,gi|209573139,gnl|md5|c7790f2e9e94c72bbe2bc0cb,img|640547072,kegg|syr:SynRCC307_2115,locus|SynRCC307_2115,protein_id|YP_001228371.1,ref|YP_001228371.1,sp|…
77655	CK_00001351	77747	fig|316278.3.peg.2129@Light_dependent_period_modulator_LdpA@Cyanobacterial_Circadian_Clock@Cell_Division_and_Cell_Cycle@@GO:0005506,GO:0009055,GO:0051539,emb|CAK29017.1,geneID|5157720,gi|147851523,gi|148243213,gnl|md5|7bd4f1ccdcc9935dd70bc21b,img|640547071,kegg|syr:SynRCC307_2114,locus|SynRCC307_2114,protein_id|YP_001228370.1,ref|YP_001228370.1,tr|A5GVV8
77657	CK_00000340	77748	fig|457570.14.peg.1757@Stage_III_sporulation_protein_AA@Sporulation_gene_orphans@Dormancy_and_Sporulation@@GO:0005315,GO:0005524,GO:0005886,GO:0006817,GO:0016887,InterPro:IPR003593,InterPro:IPR014217,gb|ACB85287.1,geneID|6316881,gi|179351017,gi|188586330,gnl|md5|345e440389325e07e3fc110b,img|642644089,kegg|nth:Nther_1713,locus|Nther_1713,protein_id|YP_001917875.1,ref|YP_001917875.1,tr|B2A545
77660	CK_00000341	77750	fig|316278.3.peg.2126@RecA_protein@DNA_repair,_bacterial_UmuCD_system@DNA_Metabolism@DNA_repair@GO:0003677,GO:0005524,GO:0006281,GO:0006310,GO:0008094,GO:0009432,emb|CAK29014.1,geneID|5158444,gene_name|recA,gi|147851520,gi|148243210,gnl|md5|81d95d444f612ddc4018ec7b,img|640547067,kegg|syr:SynRCC307_2111,locus|SynRCC307_2111,protein_id|YP_001228367.1,ref|YP_001228367.1,tr|A5GVV5
77661	CK_00000342	77754	fig|69042.12.peg.2897@Arogenate_dehydrogenase_(EC_1.3.1.43)@Chorismate_Synthesis@Amino_Acids_and_Derivatives@Aromatic_amino_acids_and_derivatives@gnl|md5|a2cbb02e2dd0f4a4da7eda22
77662	CK_00000343	77755	fig|316278.3.peg.2121@Neurosporene_desaturase_(EC_1.-.-.-)@Carotenoids@Fatty_Acids,_Lipids,_and_Isoprenoids@Isoprenoids@GO:0009055,GO:0016491,emb|CAK29009.1,geneID|5158880,gi|147851515,gi|148243205,gnl|md5|92550cad26db6bf785a599de,img|640547062,kegg|syr:SynRCC307_2106,locus|SynRCC307_2106,protein_id|YP_001228362.1,ref|YP_001228362.1,tr|A5GVV0
77663	CK_00000344	77756	fig|84588.1.peg.2048@NO_HIERARCHY@GeneID:1731787,NP_898146.1,SYNW2055,cmr|NT03SC2284,emb|CAE08570.1,gi|33633365,gi|33866587,gnl|md5|227d6ce1811c31e37d81daeb,img|637446189,kegg|syw:SYNW2055,ref|NP_898146.1,tr|Q7U4L2
77665	CK_00000017	77757	fig|316278.3.peg.2117@Sulfur_carrier_protein_adenylyltransferase_ThiF@Thiamin_biosynthesis@Cofactors,_Vitamins,_Prosthetic_Groups,_Pigments@@GO:0003824,GO:0005488,GO:0008152,emb|CAK29005.1,geneID|5158268,gene_name|moeB,gi|147851511,gi|148243201,gnl|md5|6f392835f08f7105749f170d,img|640547058,kegg|syr:SynRCC307_2102,locus|SynRCC307_2102,protein_id|YP_001228358.1,ref|YP_001228358.1,tr|A5GVU6
77666	NaN	77760	fig|316278.3.peg.1968@DNA-directed_RNA_polymerase_gamma_subunit_(EC_2.7.7.6)@RNA_polymerase_bacterial@RNA_Metabolism@Transcription@GO:0003677,GO:0003899,GO:0006351,emb|CAK28860.1,geneID|5157807,gene_name|rpoC1,gi|147851366,gi|148243056,gi|166229315,gnl|md5|0390f0c10a31303a6424daeb,img|640546909,kegg|syr:SynRCC307_1957,locus|SynRCC307_1957,protein_id|YP_001228213.1,ref|YP_001228213.1,sp|A5GVF1,sp|…
77667	CK_00000347	77761	fig|69042.12.peg.607@DNA-directed_RNA_polymerase_beta_subunit_(EC_2.7.7.6)@RNA_polymerase_bacterial@RNA_Metabolism@Transcription@GO:0003677,GO:0003899,GO:0006351,GO:0032549,gb|EAQ76215.1,gi|87284262,gi|87301294,gnl|md5|1bd6c62740e522aaa14b90a7,img|638958526,ref|ZP_01084135.1,tr|A3YVR3
77668	CK_00000348	77762	fig|316278.3.peg.1971@Putative_deoxyribonuclease_YcfH@YcfH@DNA_Metabolism@@GO:0016888,emb|CAK28863.1,geneID|5157118,gene_name|tatD,gi|147851369,gi|148243059,gnl|md5|dd5671b60a616c9970c83106,img|640546912,kegg|syr:SynRCC307_1960,locus|SynRCC307_1960,protein_id|YP_001228216.1,ref|YP_001228216.1,tr|A5GVF4
77669	CK_00000349	77763	fig|221359.3.peg.1730@SSU_ribosomal_protein_S20p@Ribosome_SSU_bacterial@Protein_Metabolism@Protein_biosynthesis@GO:0003723,GO:0003735,GO:0005840,GO:0006412,gb|EAU74792.1,gi|116069040,gi|116073735,gnl|md5|d307cc0def192ac8025f9b5b,img|639888017,ref|ZP_01470997.1,tr|Q05WE5
77671	CK_00001012	77764	fig|316278.3.peg.1973@Histidinol_dehydrogenase_(EC_1.1.1.23)@Histidine_Biosynthesis@Amino_Acids_and_Derivatives@Histidine_Metabolism@geneID|5156454,gene_name|hisD,gi|148243061,gnl|md5|3a8d4ba481ce6d118af9d6da,locus|SynRCC307_1962,protein_id|YP_001228218.1
77675	CK_00001010	77765	fig|69042.12.peg.611@Ribose_5-phosphate_isomerase_A_(EC_5.3.1.6)@Calvin-Benson_cycle@Carbohydrates@CO2_fixation@GO:0004751,GO:0009052,gb|EAQ76219.1,gi|87284266,gi|87301298,gnl|md5|0b8317cd9cf1a2b62ac1cdb7,img|638958530,ref|ZP_01084139.1,tr|A3YVR7
77676	CK_00001009	77766	fig|497965.5.peg.1823@HtrA_protease/chaperone_protein@Periplasmic_Stress_Response@Stress_Response@Periplasmic_Stress@GO:0004252,GO:0005515,GO:0006508,GO:0032440,GO:0055114,InterPro:IPR001254,InterPro:IPR001478,InterPro:IPR001940,InterPro:IPR008256,gb|EDX98090.1,gi|196203273,gi|196256093,gnl|md5|740103d8d2eda7d4cc3d1a7a,img|642884254,locus|Cyan7822DRAFT_1789,protein_id|ZP_03154631.1,ref|ZP_0315463…
77677	CK_00001501	77768	fig|316278.3.peg.1978@COG0779:_clustered_with_transcription_termination_protein_NusA@Transcription_factors_bacterial@RNA_Metabolism@Transcription@geneID|5157304,gi|148243066,gnl|md5|4dc5b1e2cb7190417d183c6e,locus|SynRCC307_1967,protein_id|YP_001228223.1
77678	CK_00001297	77769	fig|69042.12.peg.616@Transcription_termination_protein_NusA@Transcription_factors_bacterial@RNA_Metabolism@Transcription@GO:0003700,GO:0003723,GO:0003746,GO:0005515,GO:0031554,gb|EAQ76224.1,gi|87284271,gi|87301303,gnl|md5|192148b2c13886ba4f253d19,img|638958535,ref|ZP_01084144.1,tr|A3YVS2
77679	CK_00001008	77778	fig|59931.3.peg.2685@NO_HIERARCHY@gb|EAR19961.1,gi|88788806,gi|88807592,gnl|md5|99b8ed18ffd121eb1835dc9b,img|639019840,ref|ZP_01123104.1,tr|A4CRS4
77681	CK_00001006	77779	fig|316278.3.peg.675@2-C-methyl-D-erythritol_4-phosphate_cytidylyltransferase_(EC_2.7.7.60)@Isoprenoid_Biosynthesis@Fatty_Acids,_Lipids,_and_Isoprenoids@Isoprenoids@GO:0008299,GO:0050518,emb|CAK27587.1,geneID|5157660,gene_name|ispD,gi|147850093,gi|148241783,gnl|md5|d5db5ab7db6532989b1c9e99,img|640545622,kegg|syr:SynRCC307_0684,locus|SynRCC307_0684,protein_id|YP_001226940.1,ref|YP_001226940.1,tr|A…
77682	CK_00000075	77780	fig|316278.4.peg.676@Muramoyltetrapeptide_carboxypeptidase_(EC_3.4.17.13)@Recycling_of_Peptidoglycan_Amino_Acids@Cell_Wall_and_Capsule@@emb|CAK27588.1,geneID|5157295,gi|147850094,gi|148241784,gnl|md5|83fe4761572889223d664520,img|640545623,kegg|syr:SynRCC307_0685,locus|SynRCC307_0685,protein_id|YP_001226941.1,ref|YP_001226941.1,tr|A5GRS9
77684	CK_00008028	77781	fig|316278.3.peg.677@4-hydroxybenzoate_polyprenyltransferase_(EC_2.5.1.-)@Ubiquinone_Biosynthesis@Cofactors,_Vitamins,_Prosthetic_Groups,_Pigments@Quinone_cofactors@GO:0004659,GO:0016021,emb|CAK27589.1,geneID|5158530,gene_name|ubiA,gi|147850095,gi|148241785,gnl|md5|dad0f7db2693d2e7e498cc52,img|640545624,kegg|syr:SynRCC307_0686,locus|SynRCC307_0686,protein_id|YP_001226942.1,ref|YP_001226942.1,tr|A…
77685	CK_00001005	77782	fig|316278.3.peg.678@Exopolyphosphatase_(EC_3.6.1.11)@Phosphate_metabolism@Phosphorus_Metabolism@@geneID|5156937,gene_name|ppX,gi|148241786,gnl|md5|8524755479b8d5038fb429a7,locus|SynRCC307_0687,protein_id|YP_001226943.1
77688	CK_00000028	77785	fig|316278.3.peg.692@Cobalt-precorrin-4_C11-methyltransferase_(EC_2.1.1.133)@Coenzyme_B12_biosynthesis@Cofactors,_Vitamins,_Prosthetic_Groups,_Pigments@Tetrapyrroles@GO:0009236,GO:0046026,emb|CAK27604.1,geneID|5156515,gene_name|cobM,gi|147850110,gi|148241800,gnl|md5|4c53ea90cedce548617f176f,img|640545640,kegg|syr:SynRCC307_0701,locus|SynRCC307_0701,protein_id|YP_001226957.1,ref|YP_001226957.1,tr|…
77690	CK_00000086	77786	fig|316278.3.peg.693@Prolipoprotein_diacylglyceryl_transferase_(EC_2.4.99.-)@Lipoprotein_Biosynthesis@Protein_Metabolism@Protein_processing_and_modification@GO:0005886,GO:0009249,GO:0016021,GO:0016757,emb|CAK27605.1,geneID|5158265,gene_name|lgt,gi|147850111,gi|148241801,gnl|md5|8b126f8db8440d4eac9d2e93,img|640545641,kegg|syr:SynRCC307_0702,locus|SynRCC307_0702,protein_id|YP_001226958.1,ref|YP_001…
77691	NaN	77787	fig|69042.12.peg.928@Cytochrome_b6-f_complex_subunit,_apocytochrome_f@Cytochrome_B6-F_complex@Respiration@@GO:0009055,GO:0015979,GO:0020037,GO:0031361,gb|EAQ74980.1,gi|87283024,gi|87302099,gnl|md5|99cb2208a60c9a30597b32c9,img|638959330,ref|ZP_01084924.1,tr|A3YY13
77692	CK_00001004	77788	fig|84588.1.peg.1834@Cytochrome_b6-f_complex_iron-sulfur_subunit_PetC1_(Rieske_iron_sulfur_protein_EC_1.10.99.1)@Cytochrome_B6-F_complex@Respiration@@GO:0005506,GO:0006810,GO:0009496,GO:0015979,GO:0016021,GO:0022900,GO:0042651,GO:0045158,GO:0051537,GeneID:1730606,NP_897932.1,SYNW1841,cmr|NT03SC2064,emb|CAE08356.1,gi|33633151,gi|33866373,gi|68566133,gnl|md5|e670fafa7bfbc0eefe83de2f,img|637445961,k…
77693	CK_00001003	77790	fig|316278.3.peg.697@Twin-arginine_translocation_protein_TatC@Twin-arginine_translocation_system@Membrane_Transport@Protein_translocation_across_cytoplasmic_membrane@emb|CAK27609.1,geneID|5157238,gene_name|tatC,gi|147850115,gi|148241805,gnl|md5|5df65ec10f206e9994597e45,img|640545645,kegg|syr:SynRCC307_0706,locus|SynRCC307_0706,protein_id|YP_001226962.1,ref|YP_001226962.1,tr|A5GRV0
77694	CK_00001499	77792	fig|313625.3.peg.1045@Guanylate_kinase_(EC_2.7.4.8)@Purine_conversions@Nucleosides_and_Nucleotides@Purines@GO:0004385,GO:0005524,GO:0005737,GO:0006163,gb|EAU70110.1,gi|116064349,gi|116072823,gnl|md5|dfc9f63969f043ace9fd2ee1,img|639887090,ref|ZP_01470088.1,tr|Q05YQ1
77695	NaN	77793	fig|316278.3.peg.701@photosystem_I_subunit_III_precursor,_plastocyanin_(cyt_c553)_docking_protein_(PsaF)@Photosystem_I@Photosynthesis@Electron_transport_and_photophosphorylation@GO:0009538,GO:0015979,emb|CAK27613.1,geneID|5157308,gene_name|psaF,gi|147850119,gi|148241809,gnl|md5|c282c0aa9cc8d4cdef75e5b5,img|640545649,kegg|syr:SynRCC307_0710,locus|SynRCC307_0710,protein_id|YP_001226966.1,ref|YP_001…
77698	CK_00048631	77794	fig|316278.3.peg.702@YgjD/Kae1/Qri7_family,_required_for_threonylcarbamoyladenosine_(t(6)A)_formation_in_tRNA@Conserved_gene_cluster_associated_with_Met-tRNA_formyltransferase@Clustering-based_subsystems@@geneID|5158351,gene_name|gcp,gi|148241810,gnl|md5|4c6f16172f02629f5b64df18,locus|SynRCC307_0711,protein_id|YP_001226967.1
77700	CK_00000092	77796	fig|316278.3.peg.705@UDP-N-acetylglucosamine_2-epimerase_(EC_5.1.3.14)@Sialic_Acid_Metabolism@Cell_Wall_and_Capsule@Capsular_and_extracellular_polysacchrides@GO:0006047,GO:0008761,GO:0009103,emb|CAK27617.1,geneID|5158552,gene_name|nfrC,gi|147850123,gi|148241813,gnl|md5|78bac437979e1298cd9dbf32,img|640545653,kegg|syr:SynRCC307_0714,locus|SynRCC307_0714,protein_id|YP_001226970.1,ref|YP_001226970.1,…
77701	CK_00033672	77797	fig|167539.1.peg.1231@NO_HIERARCHY@GO:0008565,GO:0009306,GO:0016020,GeneID:1462615,NP_875625.1,Pro1233,acrA,gb|AAQ00278.1,gi|33238211,gi|33240683,gnl|md5|7c3c786dda88b6aa266719b9,img|637441655,kegg|pma:Pro1233,ref|NP_875625.1,tr|Q7VB65
77702	CK_00000698	77798	fig|316278.3.peg.707@GTP-binding_and_nucleic_acid-binding_protein_YchF@Universal_GTPases@Protein_Metabolism@Protein_biosynthesis@GO:0005525,GO:0005622,emb|CAK27619.1,geneID|5158456,gene_name|engD,gi|147850125,gi|148241815,gnl|md5|c897e52b221d0c638b3dd97d,img|640545655,kegg|syr:SynRCC307_0716,locus|SynRCC307_0716,protein_id|YP_001226972.1,ref|YP_001226972.1,tr|A5GRW0
77703	CK_00000054	77803	fig|321327.20.peg.1145@N-acetylglucosamine-1-phosphate_uridyltransferase_(EC_2.7.7.23)@Peptidoglycan_Biosynthesis@Cell_Wall_and_Capsule@@GO:0000287,GO:0000902,GO:0003977,GO:0005737,GO:0007047,GO:0008360,GO:0009103,GO:0009252,GO:0019134,cmr|CYA_1151,gb|ABC99339.1,geneID|3898860,gene_name|glmU,gi|109892124,gi|86554381,gi|86605839,gnl|md5|f8879ba245d1e99d809c97ca,img|637872717,kegg|cya:CYA_1151,locu…
77704	CK_00000697	77805	fig|69042.12.peg.185@Alkyl_hydroperoxide_reductase_subunit_C-like_protein@Oxidative_stress@Stress_Response@Oxidative_stress@GO:0005215,GO:0005488,GO:0006810,GO:0016209,GO:0016491,GO:0045454,gb|EAQ74563.1,gi|87282605,gi|87302722,gnl|md5|fce2c3c1fb3cd9bcbced1146,img|638959944,ref|ZP_01085533.1,tr|A3YZQ7
77705	CK_00000696	77813	fig|69042.12.peg.1683@Acetolactate_synthase_large_subunit_(EC_2.2.1.6)@Branched-Chain_Amino_Acid_Biosynthesis@Amino_Acids_and_Derivatives@Branched-chain_amino_acids@gnl|md5|97d1fec5f269f073315a83fd
77707	CK_00000695	77814	fig|316278.3.peg.848@NO_HIERARCHY@GO:0004325,GO:0005506,GO:0005737,GO:0006783,emb|CAK27757.1,geneID|5157571,gene_name|hemH,gi|147850263,gi|148241953,gi|166217874,gnl|md5|380e0a4c3bfa196310fefb76,img|640545794,kegg|syr:SynRCC307_0854,locus|SynRCC307_0854,protein_id|YP_001227110.1,ref|YP_001227110.1,sp|A5GS98,sp|HEMH_SYNR3
77713	CK_00000694	77817	fig|316278.3.peg.851@Cob(I)alamin_adenosyltransferase_(EC_2.5.1.17)@Coenzyme_B12_biosynthesis@Cofactors,_Vitamins,_Prosthetic_Groups,_Pigments@Tetrapyrroles@GO:0005524,GO:0008817,GO:0009236,emb|CAK27760.1,geneID|5157365,gene_name|cobO,gi|147850266,gi|148241956,gnl|md5|2f02d4e0b0ceb38e74e13628,img|640545797,kegg|syr:SynRCC307_0857,locus|SynRCC307_0857,protein_id|YP_001227113.1,ref|YP_001227113.1,t…
77714	CK_00000693	77818	fig|316278.3.peg.853@Uridylate_kinase_(EC_2.7.4.-)@CBSS-312309.3.peg.1965@Clustering-based_subsystems@@GO:0005524,GO:0005737,GO:0006207,GO:0006221,GO:0008652,GO:0033862,emb|CAK27762.1,geneID|5156688,gene_name|pyrH,gi|147850268,gi|148241958,gi|172047804,gnl|md5|3932e10527d7bba444ce8f65,img|640545799,kegg|syr:SynRCC307_0859,locus|SynRCC307_0859,protein_id|YP_001227115.1,ref|YP_001227115.1,sp|A5GSA3…
77715	CK_00000595	77819	fig|69042.12.peg.1690@Ribosome_recycling_factor@Translation_termination_factors_bacterial@Protein_Metabolism@Protein_biosynthesis@GO:0006412,gb|EAQ74918.1,gi|87282961,gi|87302617,gnl|md5|3728748ff1c8467423f3f779,img|638959844,ref|ZP_01085434.1,tr|A3YZE9
77716	CK_00000594	77820	fig|1140.3.peg.619@Geranylgeranyl_reductase_(EC_1.3.1.83)@Polyprenyl_Diphosphate_Biosynthesis@Fatty_Acids,_Lipids,_and_Isoprenoids@Isoprenoids@GO:0008152,GO:0016491,GeneID:3774745,LocusTag:Synpcc7942_0508,YP_399527.1,cmr|NT03SE0554,dbj|BAD79202.1,gb|ABB56540.1,gi|56685980,gi|56751021,gi|81168200,gi|81299319,gnl|md5|ec62e20e66c787b2121b7ab0,img|637616672,img|637798915,kegg|syc:syc1012_c,kegg|syf:S…
77717	CK_00000593	77822	fig|316278.3.peg.857@Transaldolase_(EC_2.2.1.2)@Fructose_utilization@Carbohydrates@Monosaccharides@GO:0004801,GO:0005509,GO:0005737,GO:0006098,emb|CAK27766.1,geneID|5157704,gene_name|tal,gi|147850272,gi|148241962,gnl|md5|65960e1b1e127f33460580ed,img|640545803,kegg|syr:SynRCC307_0863,locus|SynRCC307_0863,protein_id|YP_001227119.1,ref|YP_001227119.1,tr|A5GSA7
77718	CK_00000592	77825	fig|316278.3.peg.1578@Light-independent_protochlorophyllide_reductase_subunit_N_(EC_1.18.-.-)@Chlorophyll_Biosynthesis@Cofactors,_Vitamins,_Prosthetic_Groups,_Pigments@Tetrapyrroles@geneID|5158177,gene_name|chlN,gi|148242663,gnl|md5|ac292eef2a3eebaa25e70d67,locus|SynRCC307_1564,protein_id|YP_001227820.1
77719	CK_00000591	77826	fig|316278.3.peg.1579@Light-independent_protochlorophyllide_reductase_subunit_B_(EC_1.18.-.-)@Chlorophyll_Biosynthesis@Cofactors,_Vitamins,_Prosthetic_Groups,_Pigments@Tetrapyrroles@GO:0015995,GO:0016730,GO:0019685,GO:0055114,geneID|5158185,gene_name|chlB,gi|148242664,gi|172047909,gnl|md5|65dd71994106b44fe199336e,locus|SynRCC307_1565,protein_id|YP_001227821.1,sp|A5GUA9,sp|CHLB_SYNR3
77720	CK_00000590	77827	fig|180281.4.peg.2277@Light-independent_protochlorophyllide_reductase_iron-sulfur_ATP-binding_protein_ChlL_(EC_1.18.-.-)@Chlorophyll_Biosynthesis@Cofactors,_Vitamins,_Prosthetic_Groups,_Pigments@Tetrapyrroles@GO:0005506,GO:0005524,GO:0009399,GO:0015995,GO:0016163,GO:0016612,GO:0019685,GO:0051539,GO:0055114,gb|EDY38839.1,gi|197626280,gi|254431827,gnl|md5|687789de28444c720730ef72,ref|ZP_05045530.1,…
77727	NaN	77830	fig|221360.3.peg.1126@Adenosylmethionine-8-amino-7-oxononanoate_aminotransferase_(EC_2.6.1.62)@Biotin_biosynthesis@Cofactors,_Vitamins,_Prosthetic_Groups,_Pigments@Biotin@GO:0004015,GO:0009102,GO:0030170,gb|EAQ70213.1,gi|86168957,gi|87123237,gnl|md5|45e0dd0f40660d0b250df48f,img|638961353,ref|ZP_01079088.1,tr|A3Z457
77728	CK_00000135	77832	fig|180281.4.peg.124@Potassium_uptake_protein,_integral_membrane_component,_KtrB@Hyperosmotic_potassium_uptake@Potassium_metabolism@@GO:0006812,GO:0008324,gb|EDY38209.1,gi|197625650,gi|254431197,gnl|md5|2c7384ca058f7780c6affce0,ref|ZP_05044900.1,tr|B5IHV4
77730	CK_00000520	77833	fig|69042.12.peg.718@Potassium_uptake_protein,_integral_membrane_component,_KtrA@Hyperosmotic_potassium_uptake@Potassium_metabolism@@GO:0003824,GO:0005216,GO:0005488,GO:0006813,GO:0008152,GO:0008324,gb|EAQ76327.1,gi|87284374,gi|87301406,gnl|md5|35ec0054498b590f0888937a,img|638958640,ref|ZP_01084247.1,tr|A3YW15
77731	CK_00000521	77834	fig|316278.3.peg.1586@Light-dependent_protochlorophyllide_reductase_(EC_1.3.1.33)@Chlorophyll_Biosynthesis@Cofactors,_Vitamins,_Prosthetic_Groups,_Pigments@Tetrapyrroles@GO:0005488,GO:0016630,GO:0055114,emb|CAK28475.1,geneID|5157833,gene_name|por,gi|147850981,gi|148242671,gnl|md5|d2ad093f6c68aa7f24cfafd0,img|640546519,kegg|syr:SynRCC307_1572,locus|SynRCC307_1572,protein_id|YP_001227828.1,ref|YP_0…
77732	CK_00000522	77840	fig|316278.3.peg.1592@Lipoate-protein_ligase_A@Lipoic_acid_metabolism@Cofactors,_Vitamins,_Prosthetic_Groups,_Pigments@Lipoic_acid@GO:0006464,GO:0016874,emb|CAK28481.1,geneID|5157237,gene_name|lplA,gi|147850987,gi|148242677,gnl|md5|1d9688bc8b01a02936998517,img|640546525,kegg|syr:SynRCC307_1578,locus|SynRCC307_1578,protein_id|YP_001227834.1,ref|YP_001227834.1,tr|A5GUC2
77733	CK_00000523	77842	fig|316278.3.peg.1594@Phosphoribosylanthranilate_isomerase_(EC_5.3.1.24)@Tryptophan_synthesis@Amino_Acids_and_Derivatives@Aromatic_amino_acids_and_derivatives@GO:0000162,GO:0004640,emb|CAK28483.1,geneID|5157572,gene_name|trpF,gi|147850989,gi|148242679,gnl|md5|11e3cce3b77667d357bb48ab,img|640546527,kegg|syr:SynRCC307_1580,locus|SynRCC307_1580,protein_id|YP_001227836.1,ref|YP_001227836.1,tr|A5GUC4
77734	CK_00000524	77843	fig|316278.3.peg.130@Thiamin_biosynthesis_protein_ThiC@Thiamin_biosynthesis@Cofactors,_Vitamins,_Prosthetic_Groups,_Pigments@@GO:0009228,emb|CAK27032.1,geneID|5156435,gene_name|thiC,gi|147849538,gi|148241228,gi|166228064,gnl|md5|c68decaaf263d586e57b068b,img|640545047,kegg|syr:SynRCC307_0129,locus|SynRCC307_0129,protein_id|YP_001226385.1,ref|YP_001226385.1,sp|A5GQ73,sp|THIC_SYNR3
77735	CK_00000525	77844	fig|59931.3.peg.1694@Phycocyanin_alpha_phycocyanobilin_lyase_related_protein_NblB@Phycobilisome@Photosynthesis@Light-harvesting_complexes@GO:0005488,gb|EAR19397.1,gi|88788241,gi|88808202,gnl|md5|9075ee237afd1912078c4c5f,img|639020469,ref|ZP_01123713.1,tr|A4CTI3
77736	CK_00000526	77846	fig|387092.6.peg.1851@N-acetyl-L,L-diaminopimelate_deacetylase_(EC_3.5.1.47)@Lysine_Biosynthesis_DAP_Pathway@Amino_Acids_and_Derivatives@Lysine,_threonine,_methionine,_and_cysteine@GO:0004046,GO:0006508,GO:0008237,GO:0046983,dbj|BAF70873.1,geneID|5360764,gi|151423369,gi|152991508,gnl|md5|114dfe17a9f552a6f1f4580e,img|640821057,kegg|nis:NIS_1768,locus|NIS_1768,protein_id|YP_001357230.1,ref|YP_00135…
77737	CK_00001205	77848	fig|316278.3.peg.125@Holliday_junction_DNA_helicase_RuvB@DNA-replication@DNA_Metabolism@DNA_replication@GO:0003677,GO:0005524,GO:0006281,GO:0006310,GO:0009378,GO:0009432,emb|CAK27027.1,geneID|5156565,gene_name|ruvB,gi|147849533,gi|148241223,gi|166231565,gnl|md5|36c44601ab6fa0fa1f02ed91,img|640545042,kegg|syr:SynRCC307_0124,locus|SynRCC307_0124,protein_id|YP_001226380.1,ref|YP_001226380.1,sp|A5GQ6…
77738	CK_00000527	77849	fig|316278.3.peg.124@tmRNA-binding_protein_SmpB@Heat_shock_dnaK_gene_cluster_extended@Stress_Response@Heat_shock@GO:0003723,GO:0005737,GO:0006412,emb|CAK27026.1,geneID|5157925,gene_name|smpB,gi|147849532,gi|148241222,gi|166223469,gnl|md5|48f47065e5e2d0e55176d327,img|640545041,kegg|syr:SynRCC307_0123,locus|SynRCC307_0123,protein_id|YP_001226379.1,ref|YP_001226379.1,sp|A5GQ67,sp|SSRP_SYNR3
77739	CK_00000528	77858	fig|180281.4.peg.1067@Lysyl-tRNA_synthetase_(class_II)_(EC_6.1.1.6)@tRNA_aminoacylation,_Lys@Protein_Metabolism@Protein_biosynthesis@GO:0000287,GO:0003676,GO:0004824,GO:0005524,GO:0005737,GO:0006430,gb|EDY38526.1,gi|197625967,gi|254431514,gnl|md5|1ee0445431919c17d7100c0c,ref|ZP_05045217.1,tr|B5IJJ9
77740	CK_00000529	77859	fig|167539.1.peg.1777@Phosphate_regulon_transcriptional_regulatory_protein_PhoB@P_uptake_(cyanobacteria)@Phosphorus_Metabolism@@GO:0000156,GO:0000160,GO:0003677,GO:0006350,GO:0006355,GeneID:1463163,NP_876171.1,Pro1780,gb|AAQ00824.1,gi|33238759,gi|33241229,gnl|md5|cec7d518a2fb09e4209a35c3,img|637442215,kegg|pma:Pro1780,ref|NP_876171.1,tr|Q7V9P9
77741	CK_00000530	77860	fig|43989.3.peg.3155@N-Acetyl-D-glucosamine_ABC_transport_system,_sugar-binding_protein@Chitin_and_N-acetylglucosamine_utilization@Carbohydrates@Aminosugars@GO:0005215,GO:0006810,gb|ACB52766.1,gi|171699785,gi|172038331,gnl|md5|7b87e7346949fbe1c2d5414c,img|641677913,kegg|cyt:cce_3418,ref|YP_001804832.1,tr|B1WZ02
77742	CK_00000531	77862	fig|316278.3.peg.111@Rod_shape-determining_protein_MreC@Bacterial_Cytoskeleton@Cell_Division_and_Cell_Cycle@@GO:0008360,emb|CAK27013.1,geneID|5158600,gene_name|mreC,gi|147849519,gi|148241209,gnl|md5|11180f2d31d63fbfc1257c4e,img|640545028,kegg|syr:SynRCC307_0110,locus|SynRCC307_0110,protein_id|YP_001226366.1,ref|YP_001226366.1,tr|A5GQ54
77743	CK_00000532	77863	fig|316278.3.peg.110@Rod_shape-determining_protein_MreB@Bacterial_Cytoskeleton@Cell_Division_and_Cell_Cycle@@GO:0000902,emb|CAK27012.1,geneID|5156818,gene_name|mreB,gi|147849518,gi|148241208,gnl|md5|0af90991f40589624da85031,img|640545027,kegg|syr:SynRCC307_0109,locus|SynRCC307_0109,protein_id|YP_001226365.1,ref|YP_001226365.1,tr|A5GQ53
77744	CK_00000533	77867	fig|316278.3.peg.2035@NO_HIERARCHY@emb|CAK28924.1,geneID|5158237,gi|147851430,gi|148243120,gnl|md5|6b657ce7eef5b781d5fe6a3b,img|640546974,kegg|syr:SynRCC307_2021,locus|SynRCC307_2021,protein_id|YP_001228277.1,ref|YP_001228277.1,tr|A5GVL5
77745	CK_00000534	77869	fig|180281.4.peg.1359@Phycobilisome_rod-core_linker_polypeptide,_phycocyanin-associated@Phycobilisome@Photosynthesis@Light-harvesting_complexes@GO:0015979,GO:0030089,gb|EDY37421.1,gi|197624862,gi|254430409,gnl|md5|efa061f701da7988c827f8fe,ref|ZP_05044112.1,tr|B5ILB2
77746	CK_00000535	77879	fig|74547.1.peg.1611@NO_HIERARCHY@GO:0008565,GO:0009306,GO:0016020,GeneID:1728924,NP_895444.1,PMT1617,emb|CAE21792.1,gi|33635467,gi|33863884,gnl|md5|6914f5ffaa48f8a589d8ba45,img|637448317,kegg|pmt:PMT1617,ref|NP_895444.1,tr|Q7V5E5
77747	CK_00000536	77880	fig|262543.4.peg.2083@Holliday_junction_DNA_helicase_RuvB@DNA-replication@DNA_Metabolism@DNA_replication@Exig_2081,GO:0005524,GO:0017111,GeneID:6173465,InterPro:IPR003593,InterPro:IPR003959,InterPro:IPR011703,InterPro:IPR011704,YP_001814550.1,gb|ACB61533.1,gi|171990611,gi|172058090,gnl|md5|1a480740471fbaba7898740b,img|638437681,img|641687667,kegg|esi:Exig_2081,ref|YP_001814550.1,tr|B1YJF2
77748	CK_00001392	77891	fig|397945.5.peg.367@NO_HIERARCHY@Aave_0412,GO:0016021,GeneID:4668244,YP_968793.1,gb|ABM31019.1,gi|120587579,gi|120609115,gnl|md5|e8d2a4810085163b863e8abf,img|639821619,kegg|aav:Aave_0412,ref|YP_968793.1,tr|A1TJ81
77749	CK_00000537	77892	fig|316278.3.peg.1623@Cyanobacteria-specific_RpoD-like_sigma_factor,_type-14@Transcription_factors_cyanobacterial_RpoD-like_sigma_factors@RNA_Metabolism@Transcription@GO:0003700,GO:0006352,GO:0006355,GO:0016987,emb|CAK28512.1,geneID|5156703,gene_name|rpoD,gi|147851018,gi|148242708,gnl|md5|02ce1402c4a1b4d4a523c8a4,img|640546557,kegg|syr:SynRCC307_1609,locus|SynRCC307_1609,protein_id|YP_001227865.1…
77750	CK_00000538	77901	fig|180281.4.peg.110@Tryptophan_synthase_alpha_chain_(EC_4.2.1.20)@Tryptophan_synthesis@Amino_Acids_and_Derivatives@Aromatic_amino_acids_and_derivatives@GO:0000162,GO:0004834,gb|EDY39725.1,gi|197627166,gi|254432713,gnl|md5|34934006d8604bf547613dfb,ref|ZP_05046416.1,tr|B5IHU0
77751	CK_00001569	77905	fig|59931.3.peg.42@Lipase_(EC_3.1.1.3)_family_protein,_sll1969_homolog@Synechocystis_experimental@Miscellaneous@Plant-Prokaryote_DOE_project@gb|EAR17494.1,gi|88786334,gi|88809584,gnl|md5|8fa29b75fd62ca7e095312b8,img|639021867,ref|ZP_01125091.1,tr|A4CXG1
77752	CK_00000539	77908	fig|84588.1.peg.1735@NO_HIERARCHY@GeneID:1731153,NP_897833.1,SYNW1742,emb|CAE08257.1,gi|33639249,gi|33866274,gnl|md5|f972e2518e1400ff7ff8db4f,img|637445860,kegg|syw:SYNW1742,ref|NP_897833.1,tr|Q7U5G5
77753	CK_00000540	77910	fig|316278.3.peg.1602@SSU_ribosomal_protein_S1p@Ribosome_SSU_bacterial@Protein_Metabolism@Protein_biosynthesis@GO:0003723,GO:0005840,emb|CAK28491.1,geneID|5158266,gene_name|rpsA,gi|147850997,gi|148242687,gnl|md5|eb620c2249171ee60d8b5a44,img|640546535,kegg|syr:SynRCC307_1588,locus|SynRCC307_1588,protein_id|YP_001227844.1,ref|YP_001227844.1,tr|A5GUD2
77754	CK_00000541	77911	fig|316278.4.peg.1601@Creatinine_amidohydrolase_(EC_3.5.2.10)@Creatine_and_Creatinine_Degradation@Amino_Acids_and_Derivatives@@GO:0047789,emb|CAK28490.1,geneID|5158170,gi|147850996,gi|148242686,gnl|md5|15e8c9085887ea4562c23d03,img|640546534,kegg|syr:SynRCC307_1587,locus|SynRCC307_1587,protein_id|YP_001227843.1,ref|YP_001227843.1,tr|A5GUD1
77755	NaN	77913	fig|59922.7.peg.560@Glucosamine-6-phosphate_deaminase_(EC_3.5.99.6)@Sialic_Acid_Metabolism@Cell_Wall_and_Capsule@Capsular_and_extracellular_polysacchrides@geneID|4777607,gi|124022246,gnl|md5|3a7653631c75cc39ec912e4b,locus|P9303_05361,protein_id|YP_001016553.1
77756	CK_00000544	77914	fig|316278.3.peg.1852@tRNA_pseudouridine_synthase_B_(EC_4.2.1.70)@CBSS-138119.3.peg.2719@Clustering-based_subsystems@@GO:0001522,GO:0003723,GO:0008033,GO:0009982,emb|CAK28734.1,geneID|5158418,gene_name|truB,gi|147851240,gi|148242930,gnl|md5|f02f19ed375c71d0e72513f1,img|640546782,kegg|syr:SynRCC307_1831,locus|SynRCC307_1831,protein_id|YP_001228087.1,ref|YP_001228087.1,tr|A5GV25
77757	CK_00000545	77917	fig|316278.3.peg.1849@LSU_ribosomal_protein_L27p@CBSS-176279.3.peg.868@Clustering-based_subsystems@@GO:0003735,GO:0005840,GO:0006412,emb|CAK28731.1,geneID|5158473,gene_name|rpmA,gi|147851237,gi|148242927,gi|166225066,gnl|md5|ac67771a366ffe0a106c7328,img|640546779,kegg|syr:SynRCC307_1828,locus|SynRCC307_1828,protein_id|YP_001228084.1,ref|YP_001228084.1,sp|A5GV22,sp|RL27_SYNR3
77760	CK_00001060	77918	fig|180281.4.peg.1579@LSU_ribosomal_protein_L21p@CBSS-176279.3.peg.868@Clustering-based_subsystems@@GO:0003735,GO:0005840,GO:0006412,GO:0019843,gb|EDY39415.1,gi|197626856,gi|254432403,gnl|md5|2e21c31fabc08635bc56507e,ref|ZP_05046106.1,tr|B5IML5
77761	CK_00000181	77919	fig|316278.3.peg.1847@Circadian_clock_protein_KaiA@Cyanobacterial_Circadian_Clock@Cell_Division_and_Cell_Cycle@@geneID|5157765,gene_name|kaiA,gi|148242925,gnl|md5|f55dbef674276c5704a9d32e,locus|SynRCC307_1826,protein_id|YP_001228082.1
77762	CK_00001061	77921	fig|316278.3.peg.1845@Circadian_clock_protein_KaiC@Cyanobacterial_Circadian_Clock@Cell_Division_and_Cell_Cycle@@GO:0000287,GO:0003677,GO:0004674,GO:0005524,GO:0042752,GO:0045449,emb|CAK28727.1,geneID|5158832,gene_name|kaiC,gi|147851233,gi|148242923,gnl|md5|029ab02b04801e211554ac01,img|640546775,kegg|syr:SynRCC307_1824,locus|SynRCC307_1824,protein_id|YP_001228080.1,ref|YP_001228080.1,tr|A5GV18
77763	CK_00001062	77922	fig|477974.3.peg.1356@Phosphate_regulon_sensor_protein_PhoR_(SphS)_(EC_2.7.13.3)@Phosphate_metabolism@Phosphorus_Metabolism@@ACA59925.1,Daud_1418,GO:0000155,GO:0000160,GO:0005524,GO:0006355,GO:0016021,GO:0018106,InterPro:IPR000014,InterPro:IPR000700,InterPro:IPR003594,InterPro:IPR003660,InterPro:IPR003661,InterPro:IPR004358,InterPro:IPR005467,InterPro:IPR013655,InterPro:IPR013656,InterPro:IPR0137…
77764	CK_00001063	77923	fig|316278.3.peg.1843@Phosphoribosylamine--glycine_ligase_(EC_6.3.4.13)@De_Novo_Purine_Biosynthesis@Nucleosides_and_Nucleotides@Purines@GO:0004637,GO:0005524,GO:0009113,emb|CAK28725.1,geneID|5158070,gene_name|purD,gi|147851231,gi|148242921,gnl|md5|d289e5120786fa421fd66420,img|640546773,kegg|syr:SynRCC307_1822,locus|SynRCC307_1822,protein_id|YP_001228078.1,ref|YP_001228078.1,tr|A5GV16
77765	CK_00039172	77925	fig|316278.3.peg.1841@Phosphoribosylaminoimidazole-succinocarboxamide_synthase_(EC_6.3.2.6)@CBSS-251221.1.peg.1863@Clustering-based_subsystems@@GO:0004639,GO:0005524,GO:0006164,emb|CAK28723.1,geneID|5157267,gene_name|purC,gi|147851229,gi|148242919,gnl|md5|bb0a6a099c741ca5be3c549a,img|640546771,kegg|syr:SynRCC307_1820,locus|SynRCC307_1820,protein_id|YP_001228076.1,ref|YP_001228076.1,tr|A5GV14
77766	CK_00000013	77926	fig|316278.3.peg.1839@Outer_membrane_protein/protective_antigen_OMA87@CBSS-316057.3.peg.659@Clustering-based_subsystems@Probably_Ybbk-related_hypothetical_membrane_proteins@GO:0019867,emb|CAK28722.1,geneID|5158239,gi|147851228,gi|148242918,gnl|md5|7227a42cef6e3e1fab5c29f3,img|640546770,kegg|syr:SynRCC307_1819,locus|SynRCC307_1819,protein_id|YP_001228075.1,ref|YP_001228075.1,tr|A5GV13
77768	CK_00001064	77927	fig|316278.3.peg.1838@UDP-3-O-[3-hydroxymyristoyl]_N-acetylglucosamine_deacetylase_(EC_3.5.1.-)@KDO2-Lipid_A_biosynthesis@Cell_Wall_and_Capsule@Gram-Negative_cell_wall_components@GO:0008759,GO:0009245,emb|CAK28721.1,geneID|5157550,gene_name|lpxC,gi|147851227,gi|148242917,gnl|md5|1d787da92b500da1cb25f778,img|640546769,kegg|syr:SynRCC307_1818,locus|SynRCC307_1818,protein_id|YP_001228074.1,ref|YP_00…
77769	CK_00001065	77928	fig|64471.10.peg.2195@(3R)-hydroxymyristoyl-[acyl_carrier_protein]_dehydratase_(EC_4.2.1.-)@Fatty_Acid_Biosynthesis_FASII@Fatty_Acids,_Lipids,_and_Isoprenoids@Fatty_acids@GO:0005737,GO:0006633,GO:0009245,GO:0016836,cmr|GSYN2349,gb|ABI46200.1,geneID|4260083,gene_name|fabZ,gi|113881242,gi|113953891,gi|123031622,gnl|md5|9e3a1015b23a3311f8d81ae8,img|638115801,kegg|syg:sync_2213,locus|sync_2213,protei…
77775	CK_00000171	77929	fig|110662.3.peg.1403@Acyl-[acyl-carrier-protein]--UDP-N-acetylglucosamine_O-acyltransferase_(EC_2.3.1.129)@KDO2-Lipid_A_biosynthesis@Cell_Wall_and_Capsule@Gram-Negative_cell_wall_components@GO:0005737,GO:0008780,GO:0009245,GeneID:3737737,LocusTag:Syncc9605_2116,YP_382410.1,cmr|NT06SC2469,gb|ABB35855.1,gi|78198090,gi|78213631,gnl|md5|466b0e1be4611034cbf28192,img|637776703,kegg|syd:Syncc9605_2116,…
77778	CK_00001412	77930	fig|69042.12.peg.497@Lipid-A-disaccharide_synthase_(EC_2.4.1.182)@KDO2-Lipid_A_biosynthesis@Cell_Wall_and_Capsule@Gram-Negative_cell_wall_components@GO:0008915,GO:0009245,gb|EAQ76105.1,gi|87284152,gi|87301184,gnl|md5|266c10da3d7595222f0b0802,img|638958415,ref|ZP_01084025.1,tr|A3YVF3
77779	CK_00000618	77932	fig|316278.3.peg.2433@Valyl-tRNA_synthetase_(EC_6.1.1.9)@tRNA_aminoacylation,_Val@Protein_Metabolism@Protein_biosynthesis@GO:0004832,GO:0005524,GO:0005737,GO:0006438,emb|CAK29319.1,geneID|5156593,gene_name|valS,gi|147851825,gi|148243515,gnl|md5|ba3a7b8a57dd5744e752abed,img|640547379,kegg|syr:SynRCC307_2416,locus|SynRCC307_2416,protein_id|YP_001228672.1,ref|YP_001228672.1,tr|A5GWR0
77780	CK_00000049	77936	fig|316278.3.peg.2449@Nucleoside_triphosphate_pyrophosphohydrolase_MazG@Nucleoside_triphosphate_pyrophosphohydrolase_MazG@Nucleosides_and_Nucleotides@Detoxification@emb|CAK29335.1,geneID|5156447,gene_name|mazG,gi|147851841,gi|148243531,gnl|md5|503ce3f70c5ada7e8267ba2b,img|640547396,kegg|syr:SynRCC307_2432,locus|SynRCC307_2432,protein_id|YP_001228688.1,ref|YP_001228688.1,tr|A5GWS6
77781	CK_00000619	77937	fig|69042.12.peg.2535@Hypothetical_protein_YaeJ_with_similarity_to_translation_release_factor@Translation_termination_factors_bacterial@Protein_Metabolism@Protein_biosynthesis@GO:0003747,GO:0006415,gb|EAQ76370.1,gi|87284418,gi|87300547,gnl|md5|f74972c336c23fd789eeceaf,img|638957766,ref|ZP_01083389.1,tr|A3YTK9
77782	CK_00000620	77940	fig|221359.3.peg.2139@Spermidine_synthase_(EC_2.5.1.16)@Polyamine_Metabolism@Amino_Acids_and_Derivatives@Arginine;_urea_cycle,_polyamines@GO:0004766,GO:0008295,gb|EAU75231.1,gi|116069479,gi|116074174,gnl|md5|d7b9071d9b265bf69d0a4b2b,img|639888465,ref|ZP_01471436.1,tr|Q05V56
77785	CK_00000621	77941	fig|180281.4.peg.846@Agmatinase_(EC_3.5.3.11)@Polyamine_Metabolism@Amino_Acids_and_Derivatives@Arginine;_urea_cycle,_polyamines@GO:0006596,GO:0008783,GO:0030145,gb|EDY39135.1,gi|197626576,gi|254432123,gnl|md5|17d73c28f3d5216db00615e2,ref|ZP_05045826.1,tr|B5IIC1
77786	CK_00000622	77943	fig|316278.3.peg.2454@Aminomethyltransferase_(glycine_cleavage_system_T_protein)_(EC_2.1.2.10)@CBSS-87626.3.peg.3639@Clustering-based_subsystems@@GO:0004047,GO:0005737,GO:0008483,GO:0019464,emb|CAK29340.1,geneID|5157140,gene_name|gcvT,gi|147851846,gi|148243536,gi|166221575,gnl|md5|cd0e567ab3b0a07efc3b8ad4,img|640547401,kegg|syr:SynRCC307_2437,locus|SynRCC307_2437,protein_id|YP_001228693.1,ref|YP_…
77787	CK_00000623	77944	fig|316278.3.peg.2455@Aspartyl-tRNA(Asn)_synthetase_(EC_6.1.1.23)@tRNA_aminoacylation,_Asp_and_Asn@Protein_Metabolism@Protein_biosynthesis@GO:0003676,GO:0004815,GO:0005524,GO:0005737,GO:0006422,emb|CAK29341.1,geneID|5157197,gene_name|aspS,gi|147851847,gi|148243537,gi|166225439,gnl|md5|c2def19734cb186fb88a0189,img|640547402,kegg|syr:SynRCC307_2438,locus|SynRCC307_2438,protein_id|YP_001228694.1,ref…
77788	CK_00001160	77946	fig|316278.3.peg.2459@CTP_synthase_(EC_6.3.4.2)@pyrimidine_conversions@Nucleosides_and_Nucleotides@Pyrimidines@GO:0003883,GO:0006221,GO:0006541,emb|CAK29345.1,geneID|5156799,gene_name|pyrG,gi|147851851,gi|148243541,gi|226733206,gnl|md5|68c30bc4c01f8b033e329f79,img|640547406,kegg|syr:SynRCC307_2442,locus|SynRCC307_2442,protein_id|YP_001228698.1,ref|YP_001228698.1,sp|A5GWT6,sp|PYRG_SYNR3
77789	CK_00001413	77947	fig|316278.3.peg.2460@Queuosine_Biosynthesis_QueE_Radical_SAM@Queuosine-Archaeosine_Biosynthesis@RNA_Metabolism@RNA_processing_and_modification@GO:0003824,GO:0051536,emb|CAK29346.1,geneID|5158627,gi|147851852,gi|148243542,gnl|md5|f1340fe216b0ac7eba718287,img|640547407,kegg|syr:SynRCC307_2443,locus|SynRCC307_2443,protein_id|YP_001228699.1,ref|YP_001228699.1,tr|A5GWT7
77790	CK_00000624	77949	fig|180281.4.peg.861@Queuosine_Biosynthesis_QueC_ATPase@Queuosine-Archaeosine_Biosynthesis@RNA_Metabolism@RNA_processing_and_modification@GO:0008616,GO:0016810,gb|EDY39193.1,gi|197626634,gi|254432181,gnl|md5|5f661831799f7f6b3bfcabd3,ref|ZP_05045884.1,tr|B5IID3
77791	CK_00000625	77953	fig|236097.3.peg.721@Cell_division_protein_FtsH_(EC_3.4.24.-)@Bacterial_Cell_Division@Clustering-based_subsystems@@GO:0005524,GO:0017111,gb|EDX89480.1,gi|196194521,gi|254428352,gnl|md5|5125b77594aa286fcdeca2e0,ref|ZP_05042059.1,tr|B4WX18
77792	CK_00001220	77955	fig|316278.3.peg.628@NO_HIERARCHY@GO:0016021,GO:0051205,emb|CAK27540.1,geneID|5156787,gene_name|yidC,gi|147850046,gi|148241736,gnl|md5|738ddbebe303f7e8de08abcf,img|640545575,kegg|syr:SynRCC307_0637,locus|SynRCC307_0637,protein_id|YP_001226893.1,ref|YP_001226893.1,tr|A5GRN1
77793	CK_00000626	77956	fig|59931.4.peg.704@Ribonuclease_P_protein_component_(EC_3.1.26.5)@tRNA_processing@RNA_Metabolism@RNA_processing_and_modification@GO:0016491,GO:0055114,gb|EAR19919.1,gi|88788764,gi|88807550,gnl|md5|87fedcae751caea50105b110,img|639019798,ref|ZP_01123062.1,tr|A4CRN2
77794	CK_00000627	77957	fig|316278.3.peg.630@Ribonuclease_P_protein_component_(EC_3.1.26.5)@tRNA_processing@RNA_Metabolism@RNA_processing_and_modification@GO:0000049,GO:0001682,GO:0004526,emb|CAK27542.1,geneID|5157625,gi|147850048,gi|148241738,gi|166228257,gnl|md5|0cbbebdb919d08d95950a176,img|640545577,kegg|syr:SynRCC307_0639,locus|SynRCC307_0639,protein_id|YP_001226895.1,ref|YP_001226895.1,sp|A5GRN3,sp|RNPA_SYNR3
77796	NaN	77960	fig|316278.3.peg.634@Chorismate_mutase_II_(EC_5.4.99.5)@Chorismate_Synthesis@Amino_Acids_and_Derivatives@Aromatic_amino_acids_and_derivatives@geneID|5157106,gene_name|aroH,gi|148241742,gnl|md5|80fc7ce332295062ef4f2661,locus|SynRCC307_0643,protein_id|YP_001226899.1
77797	CK_00001018	77961	fig|288000.8.peg.306@macromolecule_metabolism@CBSS-316057.3.peg.1308@Clustering-based_subsystems@Putative_asociate_of_RNA_polymerase_sigma-54_factor_rpoN@GO:0006508,GO:0008233,gb|ABQ32402.1,geneID|5149596,gi|146403896,gi|148251723,gnl|md5|f624d16ad21ea7948a08b1df,img|640555129,kegg|bbt:BBta_0102,locus|BBta_0102,protein_id|YP_001236308.1,ref|YP_001236308.1,tr|A5E8A8
77798	CK_00001017	77962	fig|316278.3.peg.636@Permease_of_the_drug/metabolite_transporter_(DMT)_superfamily@Queuosine-Archaeosine_Biosynthesis@RNA_Metabolism@RNA_processing_and_modification@geneID|5157133,gi|148241744,gnl|md5|953d29ce8ffd9a323c14f507,locus|SynRCC307_0645,protein_id|YP_001226901.1
77803	CK_00051584	77965	fig|84588.1.peg.1874@4-amino-4-deoxy-L-arabinose_transferase_and_related_glycosyltransferases_of_PMT_family@Pterin_biosynthesis@Cofactors,_Vitamins,_Prosthetic_Groups,_Pigments@Folate_and_pterines@GO:0000030,GO:0006493,GO:0016020,GeneID:1731513,NP_897972.1,SYNW1881,emb|CAE08396.1,gi|33633191,gi|33866413,gnl|md5|085c5145742b7d0bd1a5a2ea,img|637446002,kegg|syw:SYNW1881,ref|NP_897972.1,tr|Q7U531
77804	CK_00001497	77970	fig|316278.3.peg.1281@Cell_division_transporter,_ATP-binding_protein_FtsE_(TC_3.A.5.1.1)@Bacterial_Cell_Division@Clustering-based_subsystems@@GO:0005524,GO:0016887,emb|CAK28184.1,geneID|5157054,gene_name|devA,gi|147850690,gi|148242380,gnl|md5|b52687ea460f646bd2b2c20c,img|640546224,kegg|syr:SynRCC307_1281,locus|SynRCC307_1281,protein_id|YP_001227537.1,ref|YP_001227537.1,tr|A5GTH5
77805	CK_00000812	77971	fig|221360.3.peg.2741@NO_HIERARCHY@GO:0005886,GO:0016021,gb|EAQ69361.1,gi|86168103,gi|87124531,gnl|md5|fc99a85253530805335365a6,img|638962659,ref|ZP_01080380.1,tr|A3Z6L1
77807	CK_00000010	77972	fig|1148.1.peg.3014@NO_HIERARCHY@GeneID:951993,NP_442913.1,cmr|NT01SS3821,dbj|BAA18725.1,gi|16332185,gi|1653814,gnl|md5|183cc433421bad486e491d8b,img|637012497,kegg|syn:sll1481,ref|NP_442913.1,sll1481,tr|P74617
77813	CK_00000100	77973	fig|316278.3.peg.1284@Phycocyanobilin:ferredoxin_oxidoreductase_PcyA_(EC_1.3.7.5)@Bilin_Biosynthesis@Cofactors,_Vitamins,_Prosthetic_Groups,_Pigments@Tetrapyrroles@geneID|5157544,gene_name|pcyA,gi|148242383,gnl|md5|7377b5a5aae839095945334e,locus|SynRCC307_1284,protein_id|YP_001227540.1
77814	NaN	77974	fig|316278.3.peg.1285@Mitochondrial_processing_peptidase-like_protein_(EC_3.4.24.64)@ZZ_gjo_need_homes@Miscellaneous@@GO:0004222,GO:0006508,GO:0008270,emb|CAK28188.1,geneID|5157328,gi|147850694,gi|148242384,gnl|md5|2e0a0e52c9b60b83870b7e1c,img|640546228,kegg|syr:SynRCC307_1285,locus|SynRCC307_1285,protein_id|YP_001227541.1,ref|YP_001227541.1,tr|A5GTH9
77815	CK_00047175	77978	fig|316278.3.peg.1289@Lipoprotein_signal_peptidase_(EC_3.4.23.36)@Signal_peptidase@Protein_Metabolism@Protein_processing_and_modification@GO:0004190,GO:0005886,GO:0006508,GO:0016021,emb|CAK28192.1,geneID|5156864,gene_name|lspA,gi|147850698,gi|148242388,gi|189028781,gnl|md5|13f1cbdb1bf7120a232fe280,img|640546232,kegg|syr:SynRCC307_1289,locus|SynRCC307_1289,protein_id|YP_001227545.1,ref|YP_00122754…
77817	CK_00000663	77981	fig|467200.3.peg.4290@Desferrioxamine_E_biosynthesis_protein_DesA@Siderophore_Desferrioxamine_E@Iron_acquisition_and_metabolism@Siderophores@gi|256816098,gnl|md5|553a2cae83a7afafacb96205,ref|ZP_05541113.1
77818	CK_00000662	77983	fig|316278.3.peg.1293@L-alanine:glyoxylate_aminotransferase_(EC_2.6.1.44)@Photorespiration_(oxidative_C2_cycle)@Carbohydrates@CO2_fixation@geneID|5156539,gi|148242393,gnl|md5|842edac9c91848e59f441244,locus|SynRCC307_1294,protein_id|YP_001227550.1
77819	CK_00000661	77984	fig|316278.3.peg.1294@Phycobilisome_core_component@Phycobilisome@Photosynthesis@Light-harvesting_complexes@GO:0006810,GO:0015979,GO:0018298,GO:0022900,GO:0030089,emb|CAK28198.1,geneID|5158277,gene_name|apcF,gi|147850704,gi|148242394,gnl|md5|b7d5993a9e3a5a858c20b654,img|640546238,kegg|syr:SynRCC307_1295,locus|SynRCC307_1295,protein_id|YP_001227551.1,ref|YP_001227551.1,tr|A5GTI9
77820	CK_00000145	77991	fig|110662.3.peg.707@NO_HIERARCHY@GeneID:3737831,LocusTag:Syncc9605_2637,YP_382917.1,cmr|NT06SC3064,gb|ABB36362.1,gi|78198597,gi|78214138,gnl|md5|5dcee05d4d75fd2f0ea36354,img|637777221,kegg|syd:Syncc9605_2637,ref|YP_382917.1,tr|Q3AGC0
77822	CK_00000660	77992	fig|84588.1.peg.2447@NO_HIERARCHY@GeneID:1731749,NP_898545.1,SYNW2456,emb|CAE08971.1,gi|33639587,gi|33866986,gnl|md5|55dba1d5fba73fcd3a801c4c,img|637446600,kegg|syw:SYNW2456,ref|NP_898545.1,tr|Q7U3H6
77824	NaN	78009	fig|110662.3.peg.475@Urea_ABC_transporter,_urea_binding_protein@Urea_decomposition@Amino_Acids_and_Derivatives@Arginine;_urea_cycle,_polyamines@GeneID:3737509,LocusTag:Syncc9605_2620,YP_382900.1,gb|ABB36345.1,gi|78198580,gi|78214121,gnl|md5|8f3f9009b0b25ba57378497e,img|637777204,kegg|syd:Syncc9605_2620,ref|YP_382900.1,tr|Q3AGD7
77825	NaN	78014	fig|180281.4.peg.1335@Thiol_peroxidase,_Bcp-type_(EC_1.11.1.15)@Thioredoxin-disulfide_reductase@Sulfur_Metabolism@@GO:0016209,GO:0016491,GO:0045454,gb|EDY39253.1,gi|197626694,gi|254432241,gnl|md5|5e3e541302cc5dfe66324377,ref|ZP_05045944.1,tr|B5IL77
77826	CK_00000677	78016	fig|74547.1.peg.1618@Phosphoadenylyl-sulfate_reductase_[thioredoxin]_(EC_1.8.4.8)@Cysteine_Biosynthesis@Amino_Acids_and_Derivatives@Lysine,_threonine,_methionine,_and_cysteine@GO:0004604,GO:0016740,GO:0019379,GO:0055114,GeneID:1727973,NP_895451.1,PMT1624,cmr|NT04PM2277,cysH,emb|CAE21799.1,gi|33635474,gi|33863891,gnl|md5|ee3d0619d3974759b962bffd,img|637448324,kegg|pmt:PMT1624,ref|NP_895451.1,tr|Q7…
77827	CK_00000676	78017	fig|316278.3.peg.380@NADH_dehydrogenase_(EC_1.6.99.3)@Respiratory_dehydrogenases_1@Respiration@Electron_donating_reactions@GO:0003954,GO:0050660,GO:0055114,emb|CAK27292.1,geneID|5156520,gene_name|ndh,gi|147849798,gi|148241488,gnl|md5|603d6ee70dba9a4822e3398c,img|640545317,kegg|syr:SynRCC307_0389,locus|SynRCC307_0389,protein_id|YP_001226645.1,ref|YP_001226645.1,tr|A5GQY3
77830	CK_00001051	78020	fig|316278.3.peg.376@Anhydro-N-acetylmuramic_acid_kinase_(EC_2.7.1.-)@Recycling_of_Peptidoglycan_Amino_Sugars@Cell_Wall_and_Capsule@@GO:0005524,GO:0005975,GO:0008237,GO:0016301,emb|CAK27288.1,geneID|5156555,gene_name|anmK,gi|147849794,gi|148241484,gnl|md5|1fe2d84ef10934fc5731b6e6,img|640545313,kegg|syr:SynRCC307_0385,locus|SynRCC307_0385,protein_id|YP_001226641.1,ref|YP_001226641.1,tr|A5GQX9
77832	CK_00001151	78025	fig|315750.5.peg.488@ABC_transporter_ATP-binding_protein_uup@CBSS-393121.3.peg.2760@Clustering-based_subsystems@Protein_export?@GO:0005524,GO:0016887,gb|ABV61221.1,geneID|5619774,gene_name|ydiF,gi|157680077,gi|157691319,gnl|md5|641dfea421a9f917cdd333a4,img|640945172,kegg|bpu:BPUM_0526,locus|BPUM_0526,protein_id|YP_001485781.1,ref|YP_001485781.1,tr|A8FAF4
77833	CK_00001152	78029	fig|395961.9.peg.3651@HtrA_protease/chaperone_protein@Periplasmic_Stress_Response@Stress_Response@Periplasmic_Stress@GO:0004252,GO:0005515,GO:0006508,GO:0032440,GO:0055114,InterPro:IPR001254,InterPro:IPR001478,InterPro:IPR001940,gb|ACL45992.1,geneID|7289616,gi|219865653,gi|220909042,gnl|md5|9b53a384b4e1fd6c428cd397,img|642900921,kegg|cyn:Cyan7425_3672,locus|Cyan7425_3672,protein_id|YP_002484353.1…
77834	CK_00000675	78035	fig|316278.3.peg.357@Exodeoxyribonuclease_VII_large_subunit_(EC_3.1.11.6)@DNA_repair,_bacterial@DNA_Metabolism@DNA_repair@GO:0003676,GO:0005737,GO:0006308,GO:0008855,GO:0009318,emb|CAK27271.1,geneID|5158381,gene_name|xseA,gi|147849777,gi|148241467,gnl|md5|2b2af365e0861f7235f0b36b,img|640545296,kegg|syr:SynRCC307_0368,locus|SynRCC307_0368,protein_id|YP_001226624.1,ref|YP_001226624.1,tr|A5GQW2
77838	CK_00001586	78038	fig|180281.4.peg.4@Glutamyl-tRNA(Gln)_synthetase_(EC_6.1.1.24)@tRNA_aminoacylation,_Glu_and_Gln@Protein_Metabolism@Protein_biosynthesis@GO:0004818,GO:0005524,GO:0005737,GO:0006424,gb|EDY37850.1,gi|197625291,gi|254430838,gnl|md5|048eef9ebde549eccc0cf359,ref|ZP_05044541.1,tr|B5IQ49
77840	NaN	78043	fig|316278.3.peg.1675@Methionine_aminopeptidase_(EC_3.4.11.18)@CBSS-312309.3.peg.1965@Clustering-based_subsystems@@GO:0004177,GO:0006508,GO:0008235,GO:0009987,GO:0050897,emb|CAK28565.1,geneID|5158671,gene_name|map,gi|147851071,gi|162138547,gnl|md5|2942520c7be93bfb43e38404,img|640546610,locus|SynRCC307_1662,protein_id|YP_001227918.2,tr|A5GUK6
77841	CK_00000673	78048	fig|316278.4.peg.1667@UPF0234_protein_YajQ@Broadly_distributed_proteins_not_in_subsystems@Miscellaneous@@geneID|5158520,gi|148242756,gnl|md5|45c0e06140ef129b89834fe2,locus|SynRCC307_1657,protein_id|YP_001227913.1
77842	NaN	78059	fig|316278.3.peg.1494@LSU_ribosomal_protein_L32p@Ribosome_LSU_bacterial@Protein_Metabolism@Protein_biosynthesis@GO:0003735,GO:0006412,GO:0015934,emb|CAK28391.1,geneID|5156621,gene_name|rpmF,gi|147850897,gi|148242587,gi|166230291,gnl|md5|fc46109231b92ef553b72e6c,img|640546433,kegg|syr:SynRCC307_1488,locus|SynRCC307_1488,protein_id|YP_001227744.1,ref|YP_001227744.1,sp|A5GU32,sp|RL32_SYNR3
77843	NaN	78061	fig|316278.3.peg.1491@Single-stranded-DNA-specific_exonuclease_RecJ_(EC_3.1.-.-)@DNA_repair,_bacterial_RecFOR_pathway@DNA_Metabolism@DNA_repair@geneID|5157335,gene_name|recJ,gi|148242584,gnl|md5|0d3a185512c34d88cdf64429,locus|SynRCC307_1485,protein_id|YP_001227741.1
77844	CK_00001547	78066	fig|316278.3.peg.1485@3'-to-5'_exoribonuclease_RNase_R@RNA_processing_and_degradation,_bacterial@RNA_Metabolism@RNA_processing_and_modification@GO:0003723,GO:0004527,GO:0004540,emb|CAK28383.1,geneID|5157313,gene_name|vacB,gi|147850889,gi|148242579,gnl|md5|b3df22cd44a4dd36e91f68ea,img|640546425,kegg|syr:SynRCC307_1480,locus|SynRCC307_1480,protein_id|YP_001227736.1,ref|YP_001227736.1,tr|A5GU24
77846	CK_00000292	78067	fig|316278.3.peg.1484@3-polyprenyl-4-hydroxybenzoate_carboxy-lyase_UbiX_(EC_4.1.1.-)@Ubiquinone_Biosynthesis@Cofactors,_Vitamins,_Prosthetic_Groups,_Pigments@Quinone_cofactors@GO:0016831,emb|CAK28382.1,geneID|5158368,gi|147850888,gi|148242578,gnl|md5|d327358d48eb22b2be60415c,img|640546424,kegg|syr:SynRCC307_1479,locus|SynRCC307_1479,protein_id|YP_001227735.1,ref|YP_001227735.1,tr|A5GU23
77847	CK_00000293	78070	fig|316278.3.peg.1481@Mg_protoporphyrin_IX_monomethyl_ester_oxidative_cyclase_(aerobic)_(EC_1.14.13.81)@Chlorophyll_Biosynthesis@Cofactors,_Vitamins,_Prosthetic_Groups,_Pigments@Tetrapyrroles@GO:0005506,GO:0015979,GO:0015995,GO:0048529,GO:0055114,emb|CAK28379.1,geneID|5157882,gene_name|acsF,gi|147850885,gi|148242575,gi|166919498,gnl|md5|7a0c4f33bac37ab4dec56660,img|640546421,kegg|syr:SynRCC307_14…
77848	CK_00000294	78071	fig|316278.3.peg.1480@TldD_protein,_part_of_proposed_TldE/TldD_proteolytic_complex_(PMID_12029038)@Putative_TldE-TldD_proteolytic_complex@Protein_Metabolism@Protein_degradation@emb|CAK28378.1,geneID|5158164,gene_name|tldD,gi|147850884,gi|148242574,gnl|md5|aaeedcf6d2f981439517fc3f,img|640546420,kegg|syr:SynRCC307_1475,locus|SynRCC307_1475,protein_id|YP_001227731.1,ref|YP_001227731.1,tr|A5GU19
77849	CK_00000295	78072	fig|316278.3.peg.1478@TldE/PmbA_protein,_part_of_proposed_TldE/TldD_proteolytic_complex_(PMID_12029038)@Putative_TldE-TldD_proteolytic_complex@Protein_Metabolism@Protein_degradation@geneID|5157174,gene_name|pmbA,gi|148242573,gnl|md5|4e6cec0c259fee5bd0fef607,locus|SynRCC307_1474,protein_id|YP_001227730.1
77857	CK_00000296	78073	fig|316278.3.peg.1477@Methionyl-tRNA_formyltransferase_(EC_2.1.2.9)@Conserved_gene_cluster_associated_with_Met-tRNA_formyltransferase@Clustering-based_subsystems@@GO:0004479,GO:0006412,emb|CAK28376.1,geneID|5157541,gene_name|fmt,gi|147850882,gi|148242572,gi|166215523,gnl|md5|235b1770f7c204221a772d0d,img|640546418,kegg|syr:SynRCC307_1473,locus|SynRCC307_1473,protein_id|YP_001227729.1,ref|YP_001227…
77858	CK_00000297	78074	fig|315749.4.peg.401@NO_HIERARCHY@Bcer98_0387,GO:0016021,GeneID:5343839,InterPro:IPR005496,YP_001373739.1,gb|ABS20744.1,gi|152022974,gi|152974222,gnl|md5|96509e7ecae427c6cf6022e4,img|638804936,img|640837969,kegg|bcy:Bcer98_0387,ref|YP_001373739.1,tr|A7GKT6
77859	CK_00008019	78078	fig|316278.3.peg.2294@NO_HIERARCHY@GO:0004108,GO:0005737,GO:0008415,GO:0044262,emb|CAK29179.1,geneID|5156366,gene_name|gltA,gi|147851685,gi|148243375,gnl|md5|63fa3e00e5ab7310ff0fe84d,img|640547237,kegg|syr:SynRCC307_2276,locus|SynRCC307_2276,protein_id|YP_001228532.1,ref|YP_001228532.1,tr|A5GWC0
77860	CK_00001342	78079	fig|316278.3.peg.2295@NAD(P)H-quinone_oxidoreductase_chain_1@Respiratory_Complex_I@Respiration@Electron_donating_reactions@GO:0008137,GO:0016021,GO:0055114,emb|CAK29180.1,geneID|5157228,gene_name|ndhA,gi|147851686,gi|148243376,gnl|md5|aa247ca9489304550b7166b4,img|640547238,kegg|syr:SynRCC307_2277,locus|SynRCC307_2277,protein_id|YP_001228533.1,ref|YP_001228533.1,tr|A5GWC1
77862	CK_00000299	78080	fig|316278.3.peg.2296@NAD(P)H-quinone_oxidoreductase_chain_I_(EC_1.6.5.2)@Respiratory_Complex_I@Respiration@Electron_donating_reactions@geneID|5158019,gi|148243377,gnl|md5|0eb1c1dea2fd77daf9bf577a,locus|SynRCC307_2278,protein_id|YP_001228534.1
77863	NaN	78081	fig|316278.3.peg.2297@NAD(P)H-quinone_oxidoreductase_chain_J_(EC_1.6.5.2)@Respiratory_Complex_I@Respiration@Electron_donating_reactions@GO:0008137,GO:0055114,emb|CAK29182.1,geneID|5158543,gene_name|ndhG,gi|147851688,gi|148243378,gnl|md5|c55071fcf904771322cc90c3,img|640547240,kegg|syr:SynRCC307_2279,locus|SynRCC307_2279,protein_id|YP_001228535.1,ref|YP_001228535.1,tr|A5GWC3
77867	CK_00001527	78082	fig|316278.3.peg.2298@NADH_dehydrogenase_subunit_4L@Respiratory_Complex_I@Respiration@Electron_donating_reactions@GO:0008137,GO:0042773,emb|CAK29183.1,geneID|5158399,gene_name|ndhE,gi|147851689,gi|148243379,gnl|md5|13360290163933dc23292f2e,img|640547241,kegg|syr:SynRCC307_2280,locus|SynRCC307_2280,protein_id|YP_001228536.1,ref|YP_001228536.1,tr|A5GWC4
77869	CK_00009072	78083	fig|316278.3.peg.2299@NAD_kinase_(EC_2.7.1.23)@NAD_and_NADP_cofactor_biosynthesis_global@Cofactors,_Vitamins,_Prosthetic_Groups,_Pigments@NAD_and_NADP@geneID|5156377,gene_name|ppnK,gi|148243380,gnl|md5|c06cb64046d4eba67436d798,locus|SynRCC307_2281,protein_id|YP_001228537.1
77870	CK_00000188	78084	fig|313612.3.peg.3850@Adenylate_cyclase_(EC_4.6.1.1)@CBSS-222523.1.peg.1311@Clustering-based_subsystems@Nucleotidyl-phosphate_metabolic_cluster@GO:0004016,GO:0006171,gb|EAW35598.1,gi|119454449,gi|119489712,gnl|md5|8dde649f3ef143f98e1f8d1c,img|640017863,locus|L8106_13345,protein_id|ZP_01622471.1,ref|ZP_01622471.1,tr|A0YTV0
77875	CK_00001145	78085	fig|262724.1.peg.284@NO_HIERARCHY@GO:0003824,GO:0030170,GeneID:2774531,TTC0284,YP_004259.1,cmr|NT02TT0295,gb|AAS80632.1,gi|46196214,gi|46198592,gnl|md5|f7ee659e8eb9c237b0749c33,img|637498919,kegg|tth:TTC0284,ref|YP_004259.1,tr|Q72KY1
77879	CK_00044222	78088	fig|180281.4.peg.725@Enoyl-[acyl-carrier-protein]_reductase_[NADH]_(EC_1.3.1.9)@Fatty_Acid_Biosynthesis_FASII@Fatty_Acids,_Lipids,_and_Isoprenoids@Fatty_acids@gnl|md5|8fa216600d3e268808ca60bd
77880	CK_00001146	78090	fig|180281.4.peg.727@Imidazoleglycerol-phosphate_dehydratase_(EC_4.2.1.19)@Histidine_Biosynthesis@Amino_Acids_and_Derivatives@Histidine_Metabolism@GO:0000105,GO:0004424,GO:0005737,gb|EDY39508.1,gi|197626949,gi|254432496,gnl|md5|76c17c5fa8efa3eea7e4f3a9,ref|ZP_05046199.1,tr|B5IQL5
77887	CK_00001439	78092	fig|180281.4.peg.688@Nucleoside_5-triphosphatase_RdgB_(dHAPTP,_dITP,_XTP-specific)_(EC_3.6.1.15)@Heat_shock_dnaK_gene_cluster_extended@Stress_Response@Heat_shock@gnl|md5|a2a74d8b833e897904f9806f
77889	CK_00001440	78098	fig|316278.3.peg.1320@DNA_primase_(EC_2.7.7.-)@DNA-replication@DNA_Metabolism@DNA_replication@GO:0003677,GO:0003896,GO:0005658,GO:0006269,GO:0006350,GO:0008270,emb|CAK28222.1,geneID|5158121,gene_name|dnaG,gi|147850728,gi|148242418,gnl|md5|5783475bafc1024440819fdd,img|640546262,kegg|syr:SynRCC307_1319,locus|SynRCC307_1319,protein_id|YP_001227575.1,ref|YP_001227575.1,tr|A5GTL3
77891	NaN	78102	fig|316278.3.peg.1316@Dimethyladenosine_transferase_(EC_2.1.1.-)@Ribosome_biogenesis_bacterial@Protein_Metabolism@Protein_biosynthesis@GO:0000154,GO:0000179,GO:0003723,GO:0046677,emb|CAK28218.1,geneID|5156547,gene_name|ksgA,gi|147850724,gi|148242414,gi|166221711,gnl|md5|95482db836e9338cc1323e6f,img|640546258,kegg|syr:SynRCC307_1315,locus|SynRCC307_1315,protein_id|YP_001227571.1,ref|YP_001227571.1…
77892	CK_00009059	78103	fig|69042.12.peg.235@4-diphosphocytidyl-2-C-methyl-D-erythritol_kinase_(EC_2.7.1.148)@Isoprenoid_Biosynthesis@Fatty_Acids,_Lipids,_and_Isoprenoids@Isoprenoids@GO:0005524,GO:0016114,GO:0016310,GO:0050515,gb|EAQ74610.1,gi|87282652,gi|87302769,gnl|md5|0f68c2bd76544a91a7072f23,img|638959991,ref|ZP_01085580.1,tr|A3YZU8
77896	CK_00001482	78106	fig|316278.3.peg.1312@Pyruvate_dehydrogenase_E1_component_beta_subunit_(EC_1.2.4.1)@Dehydrogenase_complexes@Carbohydrates@Central_carbohydrate_metabolism@GO:0004739,GO:0055114,emb|CAK28215.1,geneID|5158256,gene_name|pdhB,gi|147850721,gi|148242411,gnl|md5|07f0c5570e33d5cb9a8c0f3b,img|640546255,kegg|syr:SynRCC307_1312,locus|SynRCC307_1312,protein_id|YP_001227568.1,ref|YP_001227568.1,tr|A5GTK6
77901	NaN	78107	fig|352165.3.peg.1852@NO_HIERARCHY@gene_name|secD,gi|282857443,gnl|md5|0018b1daf2248247c2cad3fe,locus|HMPREF7215_0956,protein_id|ZP_06266676.1
77902	CK_00000944	78108	fig|216595.1.peg.1202@NO_HIERARCHY@GO:0006886,GO:0009276,GO:0015450,GO:0015627,GO:0015628,emb|CAY52074.1,gi|229364324,gi|229592458,gnl|md5|8c66242b31baae7c8ac8cbb4,kegg|pfs:PFLU5074,ref|YP_002874577.1,tr|C3K1N1
77904	CK_00000916	78110	fig|65393.13.peg.5321@Potassium_channel_protein@Potassium_homeostasis@Potassium_metabolism@@InterPro:IPR002549,gb|ACK73558.1,geneID|7109542,gi|218174825,gi|218442097,gnl|md5|105870ce5babfabd9c2a5383,img|642479582,kegg|cyc:PCC7424_5210,locus|PCC7424_5210,protein_id|YP_002380426.1,ref|YP_002380426.1,tr|B7KI71
77905	CK_00000174	78111	fig|69042.12.peg.244@Photosystem_II_13_kDa_protein_Psb28_(PsbW)@Photosystem_II@Photosynthesis@Electron_transport_and_photophosphorylation@GO:0009654,GO:0015979,gb|EAQ74619.1,gi|87282661,gi|87302778,gnl|md5|97aa587046b69716258246ab,img|638960000,ref|ZP_01085589.1,tr|A3YZV7
77908	CK_00000665	78112	fig|338963.3.peg.1089@Selenophosphate-dependent_tRNA_2-selenouridine_synthase@Selenocysteine_metabolism@Protein_Metabolism@Selenoproteins@GO:0001887,GO:0004725,GO:0004792,GO:0008272,GO:0008430,GO:0016311,GO:0016786,GeneID:3723365,LocusTag:Pcar_0278,YP_355709.1,cds.1089,cmr|NT01PC0315,gb|ABA87539.1,gi|77543977,gi|77917894,gnl|md5|ef932c6e32d07932a17f1542,img|637749859,kegg|pca:Pcar_0278,ref|YP_355…
77909	CK_00000666	78114	fig|110662.3.peg.168@NO_HIERARCHY@GO:0004674,GO:0005524,GeneID:3735889,LocusTag:Syncc9605_1200,YP_381510.1,gb|ABB34955.1,gi|78197190,gi|78212731,gnl|md5|2ad381d13aaa5aa92fb6a23f,img|637775790,kegg|syd:Syncc9605_1200,ref|YP_381510.1,tr|Q3AKC7
77910	CK_00000667	78118	fig|204669.11.peg.3770@Magnesium_and_cobalt_efflux_protein_CorC@Phosphate_metabolism@Phosphorus_Metabolism@@GO:0005886,GO:0016021,InterPro:IPR000644,InterPro:IPR002550,InterPro:IPR005170,cmr|NT02AB3881,gb|ABF42533.1,geneID|4069263,gi|94552609,gi|94970559,gnl|md5|cc4b8136d2b59ed14d731277,img|637985555,kegg|aba:Acid345_3532,locus|Acid345_3532,protein_id|YP_592607.1,ref|YP_592607.1,tr|Q1IKR7
77911	CK_00000668	78119	fig|338963.3.peg.1771@NO_HIERARCHY@GO:0005488,GO:0008152,GO:0009055,GO:0016491,GeneID:3723636,LocusTag:Pcar_1256,YP_356675.1,cds.1771,cmr|NT01PC1417,gb|ABA88505.1,gi|77544943,gi|77918860,gnl|md5|cbdd618b0e988d28aff7a3fe,img|637750845,kegg|pca:Pcar_1256,ref|YP_356675.1,tr|Q3A552
77912	CK_00056406	78121	fig|197221.1.peg.453@NO_HIERARCHY@GO:0009058,GO:0016757,GeneID:1012696,NP_681244.1,cmr|NT01TE0509,dbj|BAC08006.1,gi|22294175,gi|22297997,gnl|md5|cf7355f1811409c7d7153837,img|637313068,kegg|tel:tll0454,ref|NP_681244.1,tll0454,tr|Q8DLM9
77913	NaN	78123	fig|316278.3.peg.2327@tRNA-guanine_transglycosylase_(EC_2.4.2.29)@Queuosine-Archaeosine_Biosynthesis@RNA_Metabolism@RNA_processing_and_modification@geneID|5157864,gene_name|tgt,gi|148243410,gnl|md5|e4ff1459b6826539c43ddd76,locus|SynRCC307_2311,protein_id|YP_001228567.1
77914	CK_00001090	78124	fig|316278.3.peg.2328@Cobalamin_synthase@Coenzyme_B12_biosynthesis@Cofactors,_Vitamins,_Prosthetic_Groups,_Pigments@Tetrapyrroles@geneID|5158831,gene_name|cobS,gi|148243411,gnl|md5|80cb7ad3d7f76e8871bc4cc2,locus|SynRCC307_2312,protein_id|YP_001228568.1
77917	CK_00001089	78127	fig|59920.3.peg.1383@Phospholipase/carboxylesterase_family_protein,_sll1284_homolog@Synechocystis_experimental@Miscellaneous@Plant-Prokaryote_DOE_project@GO:0016787,GeneID:3607033,LocusTag:PMN2A_1633,YP_292824.1,cmr|NT06PM1922,gb|AAZ59121.1,gi|72003319,gi|72383469,gnl|md5|c12c4761b24a94f03cd3ee43,img|637688513,kegg|pmn:PMN2A_1633,ref|YP_292824.1,tr|Q46HA7
77918	CK_00001088	78128	fig|316278.3.peg.2332@Phosphoribosylaminoimidazolecarboxamide_formyltransferase_(EC_2.1.2.3)@5-FCL-like_protein@Cofactors,_Vitamins,_Prosthetic_Groups,_Pigments@Folate_and_pterines@geneID|5157981,gene_name|purH,gi|148243415,gnl|md5|49776b4fa36faa7a6fc4dee8,locus|SynRCC307_2316,protein_id|YP_001228572.1
77919	CK_00001641	78131	fig|316278.3.peg.2335@4-hydroxy-3-methylbut-2-enyl_diphosphate_reductase_(EC_1.17.1.2)@Isoprenoid_Biosynthesis@Fatty_Acids,_Lipids,_and_Isoprenoids@Isoprenoids@GO:0005506,GO:0016114,GO:0019288,GO:0051538,GO:0051745,GO:0055114,emb|CAK29222.1,geneID|5156429,gene_name|lytB,gi|147851728,gi|148243418,gi|166218350,gnl|md5|a3690124ade97738c980c271,img|640547281,kegg|syr:SynRCC307_2319,locus|SynRCC307_23…
77921	CK_00001086	78134	fig|110662.3.peg.698@6-pyruvoyl_tetrahydrobiopterin_synthase_(EC_4.2.3.12)@Pterin_metabolism_3@Cofactors,_Vitamins,_Prosthetic_Groups,_Pigments@Folate_and_pterines@GO:0003874,GO:0006729,GO:0046872,GeneID:3736490,LocusTag:Syncc9605_2344,YP_382631.1,cmr|NT06SC2742,gb|ABB36076.1,gi|78198311,gi|78213852,gnl|md5|f3395e1312b1f80ae395b3a7,img|637776932,kegg|syd:Syncc9605_2344,ref|YP_382631.1,tr|Q3AH56
77922	CK_00000105	78135	fig|180281.4.peg.1298@Shikimate_kinase_I_(EC_2.7.1.71)@Common_Pathway_For_Synthesis_of_Aromatic_Compounds_(DAHP_synthase_to_chorismate)@Amino_Acids_and_Derivatives@Aromatic_amino_acids_and_derivatives@gnl|md5|f29481a4761b3ec20fdadf06
77923	CK_00001085	78138	fig|316278.3.peg.270@Expressed_protein_possibly_involved_in_photorespiration@Photorespiration_(oxidative_C2_cycle)@Carbohydrates@CO2_fixation@emb|CAK27185.1,geneID|5158203,gi|147849691,gi|148241381,gnl|md5|afb1d2ef586aaf7e9e90bf0b,img|640545203,kegg|syr:SynRCC307_0282,locus|SynRCC307_0282,protein_id|YP_001226538.1,ref|YP_001226538.1,tr|A5GQM6
77925	CK_00001084	78139	fig|316278.3.peg.269@Ribosome-binding_factor_A@CBSS-138119.3.peg.2719@Clustering-based_subsystems@@GO:0005737,GO:0006364,emb|CAK27184.1,geneID|5157075,gene_name|rbfA,gi|147849690,gi|148241380,gi|166219414,gnl|md5|c2cf6e9abfaf4aaa315e5872,img|640545202,kegg|syr:SynRCC307_0281,locus|SynRCC307_0281,protein_id|YP_001226537.1,ref|YP_001226537.1,sp|A5GQM5,sp|RBFA_SYNR3
77926	CK_00001083	78140	fig|221359.3.peg.1883@NO_HIERARCHY@gnl|md5|edea63d914b4b1719ca3d781
77927	CK_00001082	78141	fig|536227.3.peg.2235@Glycosyl_transferase,_group_2_family_protein@Exopolysaccharide_Biosynthesis@Cell_Wall_and_Capsule@Capsular_and_extracellular_polysacchrides@InterPro:IPR001173,InterPro:IPR001440,InterPro:IPR013026,InterPro:IPR013105,gb|EET87311.1,gi|255511011,gi|255525339,gnl|md5|61bc895513fbb46709521c5f,locus|CcarbDRAFT_2279,protein_id|ZP_05392279.1,ref|ZP_05392279.1
77928	CK_00001081	78142	fig|69042.12.peg.1928@Uroporphyrinogen-III_synthase_(EC_4.2.1.75)@Heme_and_Siroheme_Biosynthesis@Cofactors,_Vitamins,_Prosthetic_Groups,_Pigments@Tetrapyrroles@GO:0004852,GO:0033014,gb|EAQ75312.1,gi|87283357,gi|87301789,gnl|md5|24109c3c85d345fc2ad1da58,img|638959024,ref|ZP_01084623.1,tr|A3YXS5
77929	CK_00001080	78145	fig|221359.3.peg.1888@Pro-zeta-carotene_desaturase,_prolycopene_producing_(EC_1.-.-.-)@Carotenoids@Fatty_Acids,_Lipids,_and_Isoprenoids@Isoprenoids@GO:0009055,GO:0016117,GO:0016719,GO:0055114,gb|EAU74961.1,gi|116069209,gi|116073904,gnl|md5|7e0b40686e5d921340a3864a,img|639888193,ref|ZP_01471166.1,tr|Q05VX6
77930	NaN	78146	fig|316278.3.peg.262@NO_HIERARCHY@GO:0005198,GO:0016226,GO:0051536,emb|CAK27177.1,geneID|5158556,gi|147849683,gi|148241373,gnl|md5|06b8c8616c4692b60c48a75e,img|640545195,kegg|syr:SynRCC307_0274,locus|SynRCC307_0274,protein_id|YP_001226530.1,ref|YP_001226530.1,tr|A5GQL8
77932	CK_00000401	78150	fig|221359.3.peg.1893@Cell_division_inhibitor@Persister_Cells@Dormancy_and_Sporulation@@GO:0003824,GO:0044237,GO:0050662,GO:0051301,gb|EAU74966.1,gi|116069214,gi|116073909,gnl|md5|24ce3f9350cddb0368b52db3,img|639888198,ref|ZP_01471171.1,tr|Q05VX1
77933	CK_00005893	78153	fig|316278.3.peg.255@Cysteine_synthase_(EC_2.5.1.47)@Methionine_Biosynthesis@Amino_Acids_and_Derivatives@Lysine,_threonine,_methionine,_and_cysteine@GO:0004124,GO:0006535,GO:0016740,GO:0030170,emb|CAK27170.1,geneID|5156670,gene_name|cysK,gi|147849676,gi|148241366,gnl|md5|cc489d70a2e3ff5c98899b51,img|640545188,kegg|syr:SynRCC307_0267,locus|SynRCC307_0267,protein_id|YP_001226523.1,ref|YP_001226523.…
77934	CK_00001183	78159	fig|59931.3.peg.345@N-acetylglucosamine-1-phosphate_uridyltransferase_(EC_2.7.7.23)@Peptidoglycan_Biosynthesis@Cell_Wall_and_Capsule@@gnl|md5|3e5276f356495400f74e3b6e
77936	CK_00000395	78160	fig|316278.3.peg.1154@5-Enolpyruvylshikimate-3-phosphate_synthase_(EC_2.5.1.19)@Common_Pathway_For_Synthesis_of_Aromatic_Compounds_(DAHP_synthase_to_chorismate)@Amino_Acids_and_Derivatives@Aromatic_amino_acids_and_derivatives@GO:0003866,GO:0005737,GO:0009073,emb|CAK28053.1,geneID|5158098,gene_name|aroA,gi|147850559,gi|148242249,gi|170652849,gnl|md5|17c9bbab2d56d1dc74ded7db,img|640546092,kegg|syr:…
77937	CK_00000394	78162	fig|316278.3.peg.1158@3-polyprenyl-4-hydroxybenzoate_carboxy-lyase_(EC_4.1.1.-)@Ubiquinone_Biosynthesis@Cofactors,_Vitamins,_Prosthetic_Groups,_Pigments@Quinone_cofactors@GO:0016829,emb|CAK28057.1,geneID|5157226,gene_name|ubiD,gi|147850563,gi|148242253,gnl|md5|82ba1d7463ecc3175e480471,img|640546096,kegg|syr:SynRCC307_1154,locus|SynRCC307_1154,protein_id|YP_001227410.1,ref|YP_001227410.1,tr|A5GT48
77940	CK_00000393	78163	fig|292459.1.peg.1649@2-phosphosulfolactate_phosphatase_(EC_3.1.3.71)@coenzyme_M_biosynthesis@Cofactors,_Vitamins,_Prosthetic_Groups,_Pigments@Coenzyme_M@cmr|NT07ST2014,gnl|md5|231a8468fccc81933bc5d5d0
77941	CK_00000392	78164	fig|448385.16.peg.4865@FIG003879:_Predicted_amidohydrolase@CBSS-354.1.peg.2917@Clustering-based_subsystems@TldD_cluster@geneID|5809306,gi|162452730,gnl|md5|ca47e19ece9ba3668be31628,locus|sce4454,protein_id|YP_001615097.1
77943	CK_00000391	78165	fig|316278.3.peg.1161@N-acetylmuramoyl-L-alanine_amidase_(EC_3.5.1.28)@Recycling_of_Peptidoglycan_Amino_Acids@Cell_Wall_and_Capsule@@GO:0008745,GO:0009253,emb|CAK28060.1,geneID|5158302,gene_name|amiC,gi|147850566,gi|148242256,gnl|md5|633150d5b8059f5a81526541,img|640546099,kegg|syr:SynRCC307_1157,locus|SynRCC307_1157,protein_id|YP_001227413.1,ref|YP_001227413.1,tr|A5GT51
77944	CK_00000390	78166	fig|316278.3.peg.1162@Glutamate_racemase_(EC_5.1.1.3)@Peptidoglycan_Biosynthesis@Cell_Wall_and_Capsule@@GO:0007047,GO:0008360,GO:0008881,GO:0009252,emb|CAK28061.1,geneID|5156952,gene_name|murI,gi|147850567,gi|148242257,gnl|md5|bca96087eb7f953cca4bcd54,img|640546100,kegg|syr:SynRCC307_1158,locus|SynRCC307_1158,protein_id|YP_001227414.1,ref|YP_001227414.1,tr|A5GT52
77946	CK_00000389	78167	fig|316278.3.peg.1163@Solanesyl_diphosphate_synthase_(EC_2.5.1.11)@Polyprenyl_Diphosphate_Biosynthesis@Fatty_Acids,_Lipids,_and_Isoprenoids@Isoprenoids@GO:0008299,GO:0009842,GO:0015979,GO:0016765,emb|CAK28062.1,geneID|5156921,gene_name|preA,gi|147850568,gi|148242258,gnl|md5|c2ced111e473b5dad0d0cae0,img|640546101,kegg|syr:SynRCC307_1159,locus|SynRCC307_1159,protein_id|YP_001227415.1,ref|YP_0012274…
77947	CK_00000388	78173	fig|180281.4.peg.1722@1-deoxy-D-xylulose_5-phosphate_reductoisomerase_(EC_1.1.1.267)@CBSS-83331.1.peg.3039@Clustering-based_subsystems@Isoprenoid/cell_wall_biosynthesis:_PREDICTED_UNDECAPRENYL_DIPHOSPHATE_PHOSPHATASE@GO:0008299,GO:0016853,GO:0030604,GO:0046872,GO:0055114,gb|EDY37893.1,gi|197625334,gi|254430881,gnl|md5|786812f91dad7e4846aad6ad,ref|ZP_05044584.1,tr|B5INM3
77949	CK_00000387	78175	fig|69042.12.peg.381@Ferredoxin,_2Fe-2S@Soluble_cytochromes_and_functionally_related_electron_carriers@Respiration@@gb|EAQ75990.1,gi|87284037,gi|87301069,gnl|md5|8e67822c13dcab5e53972f2f,img|638958299,ref|ZP_01083910.1,tr|A3YV40
77953	CK_00000596	78177	fig|1140.3.peg.612@Divinyl_protochlorophyllide_a_8-vinyl-reductase_(EC_1.3.1.75)@Chlorophyll_Biosynthesis@Cofactors,_Vitamins,_Prosthetic_Groups,_Pigments@Tetrapyrroles@GO:0003824,GO:0005488,GO:0006808,GO:0008152,GO:0016564,GeneID:3774739,LocusTag:Synpcc7942_0501,YP_399520.1,cmr|NT03SE0547,cmr|NT04SE1214,dbj|BAD79209.1,gb|ABB56533.1,gi|56685987,gi|56751028,gi|81168193,gi|81299312,gnl|md5|ea1ec0c0…
77954	CK_00001407	78182	fig|32051.4.peg.1672@Translation_initiation_factor_1@Translation_initiation_factors_bacterial@Protein_Metabolism@Protein_biosynthesis@GO:0003723,GO:0003743,GO:0006413,cmr|GSYN0972,cmr|NT03SC0730,cmr|NT04PM1640,cmr|NT05SS0778,cmr|NT06SC2321,emb|CAE07201.1,emb|CAE21344.1,emb|CAK24061.1,gb|ABB25647.1,gb|ABB35723.1,gb|ABI45736.1,gb|EAQ68998.1,gb|EAR18118.1,gb|EAU72261.1,gb|EAU74212.1,geneID|5147832,g…
77955	CK_00000597	78183	fig|69042.12.peg.390@tRNA_pseudouridine_synthase_A_(EC_4.2.1.70)@tRNA_processing@RNA_Metabolism@RNA_processing_and_modification@GO:0001522,GO:0003723,GO:0009982,gb|EAQ75999.1,gi|87284046,gi|87301078,gnl|md5|932af273379c8f48bb7bc5ee,img|638958308,ref|ZP_01083919.1,tr|A3YV49
77956	CK_00000598	78185	fig|316278.3.peg.1700@Putative_chaperon-like_protein_Ycf39_for_quinone_binding_in_Photosystem_II@Chlorophyll_Biosynthesis@Cofactors,_Vitamins,_Prosthetic_Groups,_Pigments@Tetrapyrroles@GO:0003824,GO:0044237,GO:0050662,emb|CAK28591.1,geneID|5157933,gi|147851097,gi|148242787,gnl|md5|0ce86cf5aee638c5cf6e7fe6,img|640546638,kegg|syr:SynRCC307_1688,locus|SynRCC307_1688,protein_id|YP_001227944.1,ref|YP_…
77957	CK_00000599	78187	fig|84588.1.peg.676@Possible_alpha/beta_hydrolase_superfamily,_slr1827_homolog@Synechocystis_experimental@Miscellaneous@Plant-Prokaryote_DOE_project@GO:0016787,GeneID:1732185,NP_896774.1,SYNW0681,emb|CAE07196.1,gi|33638899,gi|33865215,gnl|md5|8737379eacd0d3a800017ca5,img|637444786,kegg|syw:SYNW0681,ref|NP_896774.1,tr|Q7U8E0
77959	CK_00053268	78188	fig|316278.3.peg.1704@Acetolactate_synthase_small_subunit_(EC_2.2.1.6)@Branched-Chain_Amino_Acid_Biosynthesis@Amino_Acids_and_Derivatives@Branched-chain_amino_acids@geneID|5158539,gene_name|ilvH,gi|148242791,gnl|md5|0253d7acc350de086706e9a3,locus|SynRCC307_1692,protein_id|YP_001227948.1
77960	CK_00000600	78189	fig|221359.3.peg.1211@Peptidyl-prolyl_cis-trans_isomerase_(EC_5.2.1.8)@Queuosine-Archaeosine_Biosynthesis@RNA_Metabolism@RNA_processing_and_modification@GO:0003755,GO:0006457,gb|EAU74244.1,gi|116068492,gi|116073187,gnl|md5|269c212acd001de12e96c0c1,img|639887458,ref|ZP_01470449.1,tr|Q05XH6
77961	CK_00000601	78190	fig|316278.3.peg.1706@photosystem_I_assembly_related_protein_Ycf4@Photosystem_I@Photosynthesis@Electron_transport_and_photophosphorylation@GO:0015979,GO:0016021,GO:0042651,geneID|5157567,gi|148242793,gi|172047901,gnl|md5|bd051f030666caa6ce186454,locus|SynRCC307_1694,protein_id|YP_001227950.1,sp|A5GUN8,sp|YCF4_SYNR3
77962	CK_00000602	78193	fig|316278.3.peg.1898@ATP_synthase_gamma_chain_(EC_3.6.3.14)@F0F1-type_ATP_synthase@Respiration@ATP_synthases@GO:0005524,GO:0042777,GO:0045261,GO:0046933,GO:0046961,emb|CAK28780.1,geneID|5157598,gene_name|atpC,gi|147851286,gi|148242976,gi|166224122,gnl|md5|37c9681a9b161494d12abb10,img|640546829,kegg|syr:SynRCC307_1877,locus|SynRCC307_1877,protein_id|YP_001228133.1,ref|YP_001228133.1,sp|A5GV71,sp|…
77965	CK_00008113	78194	fig|316278.3.peg.1899@ATP_synthase_alpha_chain_(EC_3.6.3.14)@F0F1-type_ATP_synthase@Respiration@ATP_synthases@GO:0005524,GO:0042651,GO:0042777,GO:0045261,GO:0046933,GO:0046961,emb|CAK28781.1,geneID|5157780,gene_name|atpA,gi|147851287,gi|148242977,gi|166201683,gnl|md5|2eacbb47e8dd2583b407ba2e,img|640546830,kegg|syr:SynRCC307_1878,locus|SynRCC307_1878,protein_id|YP_001228134.1,ref|YP_001228134.1,sp…
77970	NaN	78195	fig|316278.3.peg.1900@ATP_synthase_delta_chain_(EC_3.6.3.14)@F0F1-type_ATP_synthase@Respiration@ATP_synthases@GO:0015986,GO:0042651,GO:0045261,GO:0046933,GO:0046961,emb|CAK28782.1,geneID|5157201,gene_name|atpD,gi|147851288,gi|148242978,gi|229544739,gnl|md5|f6fe65a29923081997f7b5f8,img|640546831,kegg|syr:SynRCC307_1879,locus|SynRCC307_1879,protein_id|YP_001228135.1,ref|YP_001228135.1,sp|A5GV73,sp|…
77971	CK_00000073	78196	fig|316278.3.peg.1901@ATP_synthase_B_chain_(EC_3.6.3.14)@F0F1-type_ATP_synthase@Respiration@ATP_synthases@GO:0015986,GO:0016021,GO:0042651,GO:0045263,GO:0046933,emb|CAK28783.1,geneID|5156719,gene_name|atpF,gi|147851289,gi|148242979,gi|226696191,gnl|md5|78f5789df7481e9a40e1f107,img|640546832,kegg|syr:SynRCC307_1880,locus|SynRCC307_1880,protein_id|YP_001228136.1,ref|YP_001228136.1,sp|A5GV74,sp|ATPF…
77972	CK_00003842	78197	fig|316278.3.peg.1902@ATP_synthase_B'_chain_(EC_3.6.3.14)@F0F1-type_ATP_synthase@Respiration@ATP_synthases@GO:0015986,GO:0016021,GO:0042651,GO:0045263,GO:0046933,emb|CAK28784.1,geneID|5156379,gene_name|atpG,gi|147851290,gi|148242980,gi|226698824,gnl|md5|32d0a72c106c8091b60057c9,img|640546833,kegg|syr:SynRCC307_1881,locus|SynRCC307_1881,protein_id|YP_001228137.1,ref|YP_001228137.1,sp|A5GV75,sp|ATP…
77973	CK_00000894	78199	fig|69042.12.peg.570@ATP_synthase_A_chain_(EC_3.6.3.14)@F0F1-type_ATP_synthase@Respiration@ATP_synthases@GO:0015078,GO:0015986,GO:0016021,GO:0016787,GO:0045263,gb|EAQ76178.1,gi|87284225,gi|87301257,gnl|md5|5fbca4bf4a4c203472283c87,img|638958489,ref|ZP_01084098.1,tr|A3YVM6
77974	CK_00000895	78201	fig|316278.3.peg.1906@3-demethylubiquinone-9_3-methyltransferase_(EC_2.1.1.64)@Ubiquinone_Biosynthesis@Cofactors,_Vitamins,_Prosthetic_Groups,_Pigments@Quinone_cofactors@geneID|5158254,gi|148242984,gnl|md5|ab5411e57da088fae8e1b792,locus|SynRCC307_1885,protein_id|YP_001228141.1
77975	CK_00000896	78202	fig|69042.12.peg.573@Phycobilisome_core-membrane_linker_polypeptide@Phycobilisome@Photosynthesis@Light-harvesting_complexes@GO:0015979,GO:0030089,gb|EAQ76181.1,gi|87284228,gi|87301260,gnl|md5|1383e2179e739f55c493aef1,img|638958492,ref|ZP_01084101.1,tr|A3YVM9
77978	CK_00000898	78203	fig|313625.3.peg.2467@Allophycocyanin_alpha_chain@Phycobilisome@Photosynthesis@Light-harvesting_complexes@GO:0006810,GO:0015979,GO:0018298,GO:0022900,GO:0030089,gb|EAU72475.1,gi|116066718,gi|116071313,gnl|md5|1a74a423b15aff9a45ed41d6,img|639885550,ref|ZP_01468582.1,tr|Q064Q3
77980	CK_00000899	78204	fig|316278.3.peg.1909@Allophycocyanin_beta_chain@Phycobilisome@Photosynthesis@Light-harvesting_complexes@GO:0006810,GO:0015979,GO:0018298,GO:0022900,GO:0030089,emb|CAK28791.1,geneID|5158154,gene_name|apcB,gi|147851297,gi|148242987,gnl|md5|7deb4751c40748e6d5f564a0,img|640546840,kegg|syr:SynRCC307_1888,locus|SynRCC307_1888,protein_id|YP_001228144.1,ref|YP_001228144.1,tr|A5GV82
77981	CK_00000900	78205	fig|69042.12.peg.576@Phycobilisome_small_core_linker_polypeptide@Phycobilisome@Photosynthesis@Light-harvesting_complexes@GO:0015979,GO:0030089,gb|EAQ76184.1,gi|87284231,gi|87301263,gnl|md5|11c88867aec25a4e80e89af3,img|638958495,ref|ZP_01084104.1,tr|A3YVN2
77983	CK_00000902	78206	fig|316278.3.peg.1911@Cell_division_protein_FtsW@Bacterial_Cytoskeleton@Cell_Division_and_Cell_Cycle@@GO:0007049,GO:0016021,GO:0051301,emb|CAK28793.1,geneID|5157465,gene_name|ftsW,gi|147851299,gi|148242989,gnl|md5|4e4b71fcdbcf4ef6a1dac6c6,img|640546842,kegg|syr:SynRCC307_1890,locus|SynRCC307_1890,protein_id|YP_001228146.1,ref|YP_001228146.1,tr|A5GV84
77984	CK_00000004	78207	fig|316278.3.peg.1913@Cytochrome_c-type_biogenesis_protein_CcdA_(DsbD_analog)@Periplasmic_disulfide_interchange@Protein_Metabolism@Protein_folding@GO:0016020,GO:0017004,emb|CAK28795.1,geneID|5156812,gene_name|ccdA,gi|147851301,gi|148242991,gnl|md5|f596920ccbd21495fba34244,img|640546844,kegg|syr:SynRCC307_1892,locus|SynRCC307_1892,protein_id|YP_001228148.1,ref|YP_001228148.1,tr|A5GV86
77991	CK_00001555	78208	fig|316278.3.peg.1914@Cytochrome_c-type_biogenesis_protein_Ccs1/ResB@Biogenesis_of_c-type_cytochromes@Respiration@@GO:0016021,GO:0017004,GO:0042651,emb|CAK28796.1,geneID|5158705,gene_name|resB,gi|147851302,gi|148242992,gi|223635087,gnl|md5|2c349f3a706a43d47c3a618f,img|640546845,kegg|syr:SynRCC307_1893,locus|SynRCC307_1893,protein_id|YP_001228149.1,ref|YP_001228149.1,sp|A5GV87,sp|CCS1_SYNR3
77992	CK_00001357	78213	fig|221360.3.peg.2704@Homoserine_dehydrogenase_(EC_1.1.1.3)@Methionine_Biosynthesis@Amino_Acids_and_Derivatives@Lysine,_threonine,_methionine,_and_cysteine@gb|EAQ69326.1,gi|86168068,gi|87124496,gnl|md5|84766bc2c4cbd1ea8b6246f5,img|638962622,ref|ZP_01080345.1,tr|A3Z6P1
78009	CK_00000076	78214	fig|316278.3.peg.1230@Methionyl-tRNA_synthetase_(EC_6.1.1.10)@tRNA_aminoacylation,_Met@Protein_Metabolism@Protein_biosynthesis@GO:0004825,GO:0005524,GO:0005737,GO:0006431,emb|CAK28131.1,geneID|5158717,gene_name|metG,gi|147850637,gi|148242327,gnl|md5|cf2e0769d3cc10c9694d41ed,img|640546170,kegg|syr:SynRCC307_1228,locus|SynRCC307_1228,protein_id|YP_001227484.1,ref|YP_001227484.1,tr|A5GTC2
78014	CK_00000038	78216	fig|316278.4.peg.1228@Exoribonuclease_II_(EC_3.1.13.1)@RNA_processing_and_degradation,_bacterial@RNA_Metabolism@RNA_processing_and_modification@GO:0003723,GO:0004540,emb|CAK28129.1,geneID|5156451,gi|147850635,gi|148242325,gnl|md5|5d516dd11b21835e382ad27b,img|640546168,kegg|syr:SynRCC307_1226,locus|SynRCC307_1226,protein_id|YP_001227482.1,ref|YP_001227482.1,tr|A5GTC0
78016	CK_00001149	78217	fig|316278.3.peg.1227@SSU_ribosomal_protein_S18p@Ribosome_SSU_bacterial@Protein_Metabolism@Protein_biosynthesis@GO:0003735,GO:0005840,GO:0006412,GO:0019843,emb|CAK28128.1,geneID|5157249,gene_name|rpsR,gi|147850634,gi|148242324,gi|166222252,gnl|md5|78da8541b6c3a6a54aaf5c85,img|640546167,kegg|syr:SynRCC307_1225,locus|SynRCC307_1225,protein_id|YP_001227481.1,ref|YP_001227481.1,sp|A5GTB9,sp|RS18_SYNR3
78017	CK_00001150	78219	fig|316278.3.peg.1225@Phenylalanyl-tRNA_synthetase_beta_chain_(EC_6.1.1.20)@tRNA_aminoacylation,_Phe@Protein_Metabolism@Protein_biosynthesis@geneID|5158507,gene_name|pheT,gi|148242322,gnl|md5|ff8b4ef5e57070ded20bc32a,locus|SynRCC307_1223,protein_id|YP_001227479.1
78020	CK_00001314	78220	fig|316278.3.peg.1224@RNA_methyltransferase,_TrmA_family@At3g21300@Miscellaneous@Plant-Prokaryote_DOE_project@GO:0003723,GO:0006396,GO:0008173,emb|CAK28125.1,geneID|5156342,gi|147850631,gi|148242321,gnl|md5|b49379445e271ba2a4a5a814,img|640546164,kegg|syr:SynRCC307_1222,locus|SynRCC307_1222,protein_id|YP_001227478.1,ref|YP_001227478.1,tr|A5GTB6
78025	CK_00001156	78221	fig|166314.3.peg.1748@Allophycocyanin-B@Phycobilisome@Photosynthesis@Light-harvesting_complexes@gnl|md5|236ec8c9065d2f7d62b424cf
78028	CK_00051795	78222	fig|180281.4.peg.1548@Heat_shock_protein_60_family_chaperone_GroEL@GroEL_GroES@Protein_Metabolism@Protein_folding@GO:0005515,GO:0005524,GO:0005737,GO:0006457,gb|EDY39484.1,gi|197626925,gi|254432472,gnl|md5|a4ba92aeeadc11ff38228554,ref|ZP_05046175.1,tr|B5IMI4
78029	NaN	78223	fig|93058.3.peg.572@Heat_shock_protein_60_family_co-chaperone_GroES@GroEL_GroES@Protein_Metabolism@Protein_folding@GO:0005524,GO:0005737,GO:0006457,gb|ABO18250.1,gb|ABV51318.1,gb|EEE40004.1,gi|126544008,gi|126696965,gi|157388613,gi|157414038,gi|166198393,gi|167008683,gi|221537551,gi|254526127,gnl|md5|803c100091870e0244606716,img|640161224,img|640944322,kegg|pmg:P9301_16271,kegg|pmh:P9215_17051,re…
78030	CK_00042327	78224	fig|69042.12.peg.541@ATP_synthase_beta_chain_(EC_3.6.3.14)@F0F1-type_ATP_synthase@Respiration@ATP_synthases@GO:0005524,GO:0008553,GO:0015986,GO:0045261,GO:0046933,GO:0046961,gb|EAQ76149.1,gi|87284196,gi|87301228,gnl|md5|5b72f4b70675084452740f34,img|638958460,ref|ZP_01084069.1,tr|A3YVJ7
78031	CK_00001157	78225	fig|316278.3.peg.1883@ATP_synthase_epsilon_chain_(EC_3.6.3.14)@F0F1-type_ATP_synthase@Respiration@ATP_synthases@GO:0005524,GO:0042651,GO:0042777,GO:0045261,GO:0046933,GO:0046961,emb|CAK28765.1,geneID|5158030,gene_name|atpC,gi|147851271,gi|148242961,gi|166222505,gnl|md5|0900de5a6d0f16376012001a,img|640546814,kegg|syr:SynRCC307_1862,locus|SynRCC307_1862,protein_id|YP_001228118.1,ref|YP_001228118.1,…
78033	CK_00000050	78228	fig|316278.3.peg.1887@Xaa-Pro_aminopeptidase_(EC_3.4.11.9)@CBSS-87626.3.peg.3639@Clustering-based_subsystems@@GO:0004177,GO:0006508,GO:0008235,GO:0009987,GO:0030145,emb|CAK28769.1,geneID|5158542,gene_name|pepP,gi|147851275,gi|148242965,gnl|md5|38fb83292355a2ae3da96daa,img|640546818,kegg|syr:SynRCC307_1866,locus|SynRCC307_1866,protein_id|YP_001228122.1,ref|YP_001228122.1,tr|A5GV60
78035	CK_00001316	78229	fig|1148.1.peg.1577@Magnesium_and_cobalt_efflux_protein_CorC@Phosphate_metabolism@Phosphorus_Metabolism@@GO:0005886,GO:0016021,GeneID:954855,NP_441476.1,dbj|BAA18156.1,gi|16330748,gi|1653241,gi|3025044,gnl|md5|1d1286883a4bccb28ee11db3,img|637011028,kegg|syn:sll1254,ref|NP_441476.1,sll1254,sp|P74078,sp|Y1254_SYNY3
78038	NaN	78231	fig|316278.3.peg.1890@Nicotinate-nucleotide_adenylyltransferase_(EC_2.7.7.18)@NAD_and_NADP_cofactor_biosynthesis_global@Cofactors,_Vitamins,_Prosthetic_Groups,_Pigments@NAD_and_NADP@GO:0004515,GO:0009058,emb|CAK28772.1,geneID|5158312,gene_name|nadD,gi|147851278,gi|148242968,gnl|md5|9a13bbce0d06c2faad1ee884,img|640546821,kegg|syr:SynRCC307_1869,locus|SynRCC307_1869,protein_id|YP_001228125.1,ref|YP…
78043	NaN	78232	fig|316278.3.peg.1891@Glutamine_amidotransferase_chain_of_NAD_synthetase@NAD_and_NADP_cofactor_biosynthesis_global@Cofactors,_Vitamins,_Prosthetic_Groups,_Pigments@NAD_and_NADP@GO:0003952,GO:0005524,GO:0009435,GO:0016810,emb|CAK28773.1,geneID|5158320,gene_name|nadE,gi|147851279,gi|148242969,gnl|md5|cddcf573c27fdfc2341ea4f2,img|640546822,kegg|syr:SynRCC307_1870,locus|SynRCC307_1870,protein_id|YP_0…
78044	CK_00000633	78233	fig|316278.3.peg.1892@Alanine_dehydrogenase_(EC_1.4.1.1)@Pyruvate_Alanine_Serine_Interconversions@Carbohydrates@Central_carbohydrate_metabolism@GO:0000286,GO:0005488,GO:0009055,GO:0055114,emb|CAK28774.1,geneID|5158008,gene_name|ald,gi|147851280,gi|148242970,gnl|md5|097dbea85989b54973fbc344,img|640546823,kegg|syr:SynRCC307_1871,locus|SynRCC307_1871,protein_id|YP_001228127.1,ref|YP_001228127.1,tr|A…
78045	CK_00000634	78236	fig|59931.3.peg.2484@soluble_[2Fe-2S]_ferredoxin@Soluble_cytochromes_and_functionally_related_electron_carriers@Respiration@@GO:0005506,GO:0009055,GO:0022900,GO:0051537,gb|EAR19753.1,gi|88788598,gi|88807384,gnl|md5|4b631dd85da71c4f622fd12d,img|639019629,ref|ZP_01122896.1,tr|A4CR66
78046	CK_00000635	78239	fig|69042.12.peg.2020@NO_HIERARCHY@GO:0003824,GO:0008152,GO:0051536,gb|EAQ75405.1,gi|87283450,gi|87301882,gnl|md5|94a2274d30dff360d12b1b14,img|638959118,ref|ZP_01084716.1,tr|A3YX63
78048	CK_00000636	78241	fig|316279.3.peg.1639@ATP-dependent_Clp_protease_adaptor_protein_ClpS@Proteolysis_in_bacteria,_ATP-dependent@Protein_Metabolism@Protein_degradation@GO:0006508,GeneID:3742992,LocusTag:Syncc9902_2032,YP_378033.1,gb|ABB26990.1,gi|123580669,gi|78169893,gi|78185599,gnl|md5|6437c7433bd6545f9a8d19c8,img|637772229,kegg|sye:Syncc9902_2032,ref|YP_378033.1,sp|CLPS_SYNS9,sp|Q3AUR5
78059	CK_00001256	78242	fig|180281.4.peg.576@L,L-diaminopimelate_aminotransferase_(EC_2.6.1.83)@Lysine_Biosynthesis_DAP_Pathway@Amino_Acids_and_Derivatives@Lysine,_threonine,_methionine,_and_cysteine@GO:0004069,GO:0009058,GO:0030170,gb|EDY39348.1,gi|197626789,gi|254432336,gnl|md5|a46f45d8d628066f1e389073,ref|ZP_05046039.1,tr|B5IPW6
78061	CK_00001259	78243	fig|376219.3.peg.4292@NO_HIERARCHY@gnl|md5|8c8fb1d6daf6368db2535d67
78066	CK_00000168	78244	fig|316278.3.peg.2193@Ribonuclease_E_(EC_3.1.26.12)@Ribosome_biogenesis_bacterial@Protein_Metabolism@Protein_biosynthesis@GO:0003723,GO:0004540,GO:0005737,GO:0006396,emb|CAK29080.1,geneID|5156401,gene_name|cafA,gi|147851586,gi|148243276,gnl|md5|deeb91371328ed4d48133eb4,img|640547136,kegg|syr:SynRCC307_2177,locus|SynRCC307_2177,protein_id|YP_001228433.1,ref|YP_001228433.1,tr|A5GW21
78067	NaN	78245	fig|316278.3.peg.2192@Ribonuclease_HII_(EC_3.1.26.4)@Ribonuclease_H@RNA_Metabolism@RNA_processing_and_modification@GO:0003723,GO:0004523,GO:0005737,GO:0006401,GO:0030145,emb|CAK29079.1,geneID|5158738,gene_name|rnhB,gi|147851585,gi|148243275,gi|189043670,gnl|md5|b2b3443cd478b9b58ce9c7c2,img|640547135,kegg|syr:SynRCC307_2176,locus|SynRCC307_2176,protein_id|YP_001228432.1,ref|YP_001228432.1,sp|A5GW2…
78070	CK_00000169	78246	fig|316278.3.peg.2191@NO_HIERARCHY@emb|CAK29078.1,geneID|5158844,gi|147851584,gi|148243274,gnl|md5|0e0d3cae3a89ae24f51d1dbe,img|640547134,kegg|syr:SynRCC307_2175,locus|SynRCC307_2175,protein_id|YP_001228431.1,ref|YP_001228431.1,tr|A5GW19
78071	CK_00000854	78247	fig|316278.3.peg.2190@Prephenate_dehydratase_(EC_4.2.1.51)@Chorismate_Synthesis@Amino_Acids_and_Derivatives@Aromatic_amino_acids_and_derivatives@geneID|5158262,gene_name|pheA,gi|148243273,gnl|md5|4d1629a168e9671e41e63c4b,locus|SynRCC307_2174,protein_id|YP_001228430.1
78072	CK_00000855	78248	fig|221360.3.peg.732@NO_HIERARCHY@GO:0008152,GO:0008168,gb|EAQ68605.1,gi|86167345,gi|87125025,gnl|md5|a81ba518c1fd83b2c78bf197,img|638963161,ref|ZP_01080872.1,tr|A3Z8R0
78073	CK_00000856	78249	fig|316278.3.peg.2188@NO_HIERARCHY@GO:0004176,GO:0006508,emb|CAK29075.1,geneID|5156784,gi|147851581,gi|148243271,gnl|md5|f520001137d49ba4146cdb4c,img|640547131,kegg|syr:SynRCC307_2172,locus|SynRCC307_2172,protein_id|YP_001228428.1,ref|YP_001228428.1,tr|A5GW16
78074	CK_00001261	78250	fig|316278.3.peg.2187@SSU_ribosomal_protein_S10p_(S20e)@Ribosome_SSU_bacterial@Protein_Metabolism@Protein_biosynthesis@GO:0000049,GO:0003735,GO:0006412,GO:0015935,emb|CAK29074.1,geneID|5158293,gene_name|rpsJ,gi|147851580,gi|148243270,gi|166231791,gnl|md5|ecae24c66fb2cc17a66374b4,img|640547130,kegg|syr:SynRCC307_2171,locus|SynRCC307_2171,protein_id|YP_001228427.1,ref|YP_001228427.1,sp|A5GW15,sp|RS…
78076	NaN	78251	fig|69042.12.peg.2005@Translation_elongation_factor_Tu@Translation_elongation_factors_bacterial@Protein_Metabolism@Protein_biosynthesis@GO:0003746,GO:0003924,GO:0005525,GO:0005622,GO:0006414,gb|EAQ75390.1,gi|87283435,gi|87301867,gnl|md5|ff3aa29664b45519096f8f4d,img|638959103,ref|ZP_01084701.1,tr|A3YXL6
78078	CK_00000241	78253	fig|316278.3.peg.1723@Phosphate_starvation-inducible_protein_PhoH,_predicted_ATPase@Phosphate_metabolism@Phosphorus_Metabolism@@GO:0003677,GO:0003723,GO:0004003,GO:0005524,GO:0006281,emb|CAK28613.1,geneID|5158730,gi|147851119,gi|148242809,gnl|md5|63f2332f9791e4b5e28538a9,img|640546660,kegg|syr:SynRCC307_1710,locus|SynRCC307_1710,protein_id|YP_001227966.1,ref|YP_001227966.1,tr|A5GUQ4
78079	CK_00000240	78255	fig|316278.3.peg.1721@Signal_recognition_particle,_subunit_Ffh_SRP54_(TC_3.A.5.1.1)@Universal_GTPases@Protein_Metabolism@Protein_biosynthesis@geneID|5157405,gene_name|ffh,gi|148242807,gnl|md5|a1e5107194fef900390d7111,locus|SynRCC307_1708,protein_id|YP_001227964.1
78080	CK_00000239	78257	fig|180281.4.peg.1689@Pyruvate_dehydrogenase_E1_component_alpha_subunit_(EC_1.2.4.1)@Pyruvate_metabolism_II:_acetyl-CoA,_acetogenesis_from_pyruvate@Carbohydrates@Central_carbohydrate_metabolism@GO:0004739,GO:0006096,GO:0043231,GO:0055114,gb|EDY37593.1,gi|197625034,gi|254430581,gnl|md5|845c003ea775f3b739fecc8b,ref|ZP_05044284.1,tr|B5IN83
78081	CK_00000238	78258	fig|316278.3.peg.1717@Cyanobacteria-specific_RpoD-like_sigma_factor,_type-12@Transcription_factors_cyanobacterial_RpoD-like_sigma_factors@RNA_Metabolism@Transcription@GO:0003700,GO:0006352,GO:0006355,GO:0016987,emb|CAK28607.1,geneID|5158343,gene_name|rpoD,gi|147851113,gi|148242803,gnl|md5|f06f1af568d01545465dfcd6,img|640546654,kegg|syr:SynRCC307_1704,locus|SynRCC307_1704,protein_id|YP_001227960.1…
78082	CK_00000237	78259	fig|316278.3.peg.1715@NO_HIERARCHY@GO:0000049,GO:0004808,GO:0005524,GO:0005737,GO:0006400,emb|CAK28605.1,geneID|5156856,gene_name|mnmA,gi|147851111,gi|148242801,gi|205828978,gnl|md5|5dde4331c1732d97559aea77,img|640546652,kegg|syr:SynRCC307_1702,locus|SynRCC307_1702,protein_id|YP_001227958.1,ref|YP_001227958.1,sp|A5GUP6,sp|MNMA_SYNR3
78083	CK_00000236	78261	fig|180281.4.peg.1695@Cobyric_acid_synthase@Cobalamin_synthesis@Cofactors,_Vitamins,_Prosthetic_Groups,_Pigments@Tetrapyrroles@GO:0006541,GO:0009236,GO:0042242,GO:0051921,gb|EDY39148.1,gi|197626589,gi|254432136,gnl|md5|3e846bf949de52e0761853ad,ref|ZP_05045839.1,tr|B5IN89
78084	CK_00000235	78266	fig|316278.3.peg.1708@Photosystem_II_CP43_protein_(PsbC)@Photosystem_II@Photosynthesis@Electron_transport_and_photophosphorylation@GO:0009521,GO:0009772,GO:0016168,GO:0030076,GO:0045156,emb|CAK28599.1,geneID|5158481,gene_name|psbC,gi|147851105,gi|148242795,gnl|md5|46420fc00e334f218009bcb6,img|640546646,kegg|syr:SynRCC307_1696,locus|SynRCC307_1696,protein_id|YP_001227952.1,ref|YP_001227952.1,tr|A5…
78085	CK_00009007	78269	fig|177437.4.peg.3870@Ribonuclease_D_(EC_3.1.26.3)@tRNA_processing@RNA_Metabolism@RNA_processing_and_modification@GO:0003676,GO:0004525,GO:0005622,GO:0006139,GO:0008408,gb|ACN16825.1,geneID|7502502,gene_name|rnd,gi|223693542,gi|224370825,gnl|md5|7de3d4a9021ba4433f97aef0,kegg|dat:HRM2_37670,locus|HRM2_37670,protein_id|YP_002604989.1,ref|YP_002604989.1,tr|C0QAP2
78088	CK_00000261	78272	fig|316278.3.peg.2096@NO_HIERARCHY@geneID|5157798,gene_name|hemF,gi|148243182,gnl|md5|f6800f857dd7a04803cff95d,locus|SynRCC307_2083,protein_id|YP_001228339.1
78090	CK_00000260	78273	fig|316278.3.peg.2097@NO_HIERARCHY@emb|CAK28987.1,geneID|5157696,gene_name|mrp,gi|147851493,gi|148243183,gnl|md5|2cb93526a20b2625acadb19b,img|640547039,kegg|syr:SynRCC307_2084,locus|SynRCC307_2084,protein_id|YP_001228340.1,ref|YP_001228340.1,tr|A5GVS8
78091	CK_00000259	78274	fig|316278.3.peg.2098@NO_HIERARCHY@GO:0007049,GO:0008360,GO:0009276,GO:0016021,emb|CAK28988.1,geneID|5158579,gene_name|rodA,gi|147851494,gi|148243184,gnl|md5|a9d00dd5430e6d9349ce34e2,img|640547040,kegg|syr:SynRCC307_2085,locus|SynRCC307_2085,protein_id|YP_001228341.1,ref|YP_001228341.1,tr|A5GVS9
78092	CK_00000027	78276	fig|316278.3.peg.2100@photosystem_I_subunit_II_(PsaD)@Photosystem_I@Photosynthesis@Electron_transport_and_photophosphorylation@GO:0009538,GO:0015979,emb|CAK28990.1,geneID|5157082,gene_name|psaD,gi|147851496,gi|148243186,gnl|md5|ed18eb861105fa120a2431c7,img|640547042,kegg|syr:SynRCC307_2087,locus|SynRCC307_2087,protein_id|YP_001228343.1,ref|YP_001228343.1,tr|A5GVT1
78098	CK_00000792	78277	fig|316278.3.peg.2101@Anthranilate_synthase,_aminase_component_(EC_4.1.3.27)@Chorismate:_Intermediate_for_synthesis_of_PAPA_antibiotics,_PABA,_anthranilate,_3-hydroxyanthranilate_and_more.@Amino_Acids_and_Derivatives@Aromatic_amino_acids_and_derivatives@geneID|5157265,gene_name|trpE,gi|148243187,gnl|md5|9d44e990b6a22f034ca4cc76,locus|SynRCC307_2088,protein_id|YP_001228344.1
78099	CK_00001270	78284	fig|195103.10.peg.1363@N-acetylhexosamine_1-kinase@Lacto-N-Biose_I_and_Galacto-N-Biose_Metabolic_Pathway@Carbohydrates@@Pathema:CPF_1410,cmr|CPF_1410,gb|ABG84202.1,geneID|4201439,gi|110675215,gi|110800568,gnl|md5|f37cb5625e40cdeb84227f17,img|638082290,kegg|cpf:CPF_1410,locus|CPF_1410,pathema|bcl.4306.cds.ORF01944,protein_id|YP_695855.1,ref|YP_695855.1,tr|Q0TR85
78100	NaN	78288	fig|156889.10.peg.1696@NO_HIERARCHY@GO:0008168,InterPro:IPR013216,InterPro:IPR013217,cmr|NT01MC0675,gb|ABK44164.1,geneID|4484032,gi|117608709,gi|117924953,gnl|md5|3b1a1575818809ed750993fc,img|639722398,kegg|mgm:Mmc1_1655,locus|Mmc1_1655,protein_id|YP_865570.1,ref|YP_865570.1,tr|A0L871
78102	CK_00000914	78298	fig|316278.3.peg.2176@Cobalt-precorrin-3b_C17-methyltransferase@Coenzyme_B12_biosynthesis@Cofactors,_Vitamins,_Prosthetic_Groups,_Pigments@Tetrapyrroles@GO:0009236,GO:0030789,emb|CAK29063.1,geneID|5157339,gi|147851569,gi|148243259,gnl|md5|d87f17be09806970f306d1b5,img|640547118,kegg|syr:SynRCC307_2160,locus|SynRCC307_2160,protein_id|YP_001228416.1,ref|YP_001228416.1,tr|A5GW04
78103	CK_00000913	78301	fig|84588.1.peg.2123@Lipoate_synthase@Lipoic_acid_metabolism@Cofactors,_Vitamins,_Prosthetic_Groups,_Pigments@Lipoic_acid@GO:0005506,GO:0005737,GO:0009107,GO:0016992,GO:0051539,GeneID:1730610,NP_898221.1,SYNW2130,emb|CAE08645.1,gi|33633440,gi|33866662,gi|47115727,gnl|md5|4c495c276131045a95b6aec7,img|637446267,kegg|syw:SYNW2130,lipA,ref|NP_898221.1,sp|LIPA1_SYNPX,sp|Q7U4D9
78106	CK_00000911	78302	fig|180281.4.peg.559@Ferredoxin-dependent_glutamate_synthase_(EC_1.4.7.1)@Glutamine,_Glutamate,_Aspartate_and_Asparagine_Biosynthesis@Amino_Acids_and_Derivatives@Glutamine,_glutamate,_aspartate,_asparagine;_ammonia_assimilation@GO:0006537,GO:0015930,GO:0055114,gb|EDY38553.1,gi|197625994,gi|254431541,gnl|md5|e9b3ef4ebf09a6a39b72821b,ref|ZP_05045244.1,tr|B5IPV0
78107	CK_00000910	78305	fig|69042.12.peg.2002@SSU_ribosomal_protein_S12p_(S23e)@Ribosome_SSU_bacterial@Protein_Metabolism@Protein_biosynthesis@GO:0000049,GO:0003735,GO:0006412,GO:0015935,GO:0019843,gb|EAQ75386.1,gi|87283431,gi|87301863,gnl|md5|a682be03837b4e75e0991621,img|638959099,ref|ZP_01084697.1,tr|A3YXL7
78108	CK_00000909	78307	fig|316278.3.peg.593@tRNA-i(6)A37_methylthiotransferase@Methylthiotransferases@RNA_Metabolism@RNA_processing_and_modification@GO:0005506,GO:0005737,GO:0006400,GO:0016740,GO:0051539,emb|CAK27507.1,geneID|5157025,gene_name|miaB,gi|147850013,gi|148241703,gi|229891031,gnl|md5|8dc5c95a44958149fbed7d91,img|640545539,kegg|syr:SynRCC307_0604,locus|SynRCC307_0604,protein_id|YP_001226860.1,ref|YP_001226860…
78110	CK_00000908	78311	fig|357808.3.peg.2049@CoB--CoM_heterodisulfide_reductase_2_iron-sulfur_subunit_D_(EC_1.8.98.1)@Anaerobic_respiratory_reductases@Respiration@Electron_accepting_reactions@ABQ90515.1,GO:0016491,GO:0050660,GO:0051536,InterPro:IPR004017,InterPro:IPR004113,InterPro:IPR006094,RoseRS_2134,gb|ABQ90515.1,gi|148568370,gi|148656260,gnl|md5|fc5c41fe7e4c9fe796b7d57c,img|640595736,kegg|rrs:RoseRS_2134,ref|YP_00…
78111	CK_00000907	78313	fig|316278.3.peg.599@Folylpolyglutamate_synthase_(EC_6.3.2.17)@Folate_Biosynthesis@Cofactors,_Vitamins,_Prosthetic_Groups,_Pigments@Folate_and_pterines@GO:0004326,GO:0005524,GO:0008841,GO:0009396,emb|CAK27513.1,geneID|5156949,gene_name|folC,gi|147850019,gi|148241709,gnl|md5|a19977a6217a7c0f37a1cf9e,img|640545546,kegg|syr:SynRCC307_0610,locus|SynRCC307_0610,protein_id|YP_001226866.1,ref|YP_0012268…
78112	CK_00000906	78314	fig|316278.3.peg.600@Acetylornithine_aminotransferase_(EC_2.6.1.11)@Arginine_Biosynthesis_extended@Amino_Acids_and_Derivatives@Arginine;_urea_cycle,_polyamines@geneID|5157520,gene_name|argD,gi|148241710,gnl|md5|38be6b9dc85f572259cf1fb1,locus|SynRCC307_0611,protein_id|YP_001226867.1
78113	CK_00000905	78315	fig|316278.3.peg.601@UDP-N-acetylglucosamine_1-carboxyvinyltransferase_(EC_2.5.1.7)@Peptidoglycan_Biosynthesis@Cell_Wall_and_Capsule@@GO:0005737,GO:0007047,GO:0007049,GO:0008360,GO:0008760,GO:0009252,GO:0019277,GO:0051301,emb|CAK27515.1,geneID|5157005,gene_name|murA,gi|147850021,gi|148241711,gnl|md5|58eb4798e1d0362a151e664d,img|640545549,kegg|syr:SynRCC307_0612,locus|SynRCC307_0612,protein_id|YP_…
78114	CK_00000904	78317	fig|167555.5.peg.1754@TrmH_family_tRNA/rRNA_methyltransferase_YacO_(EC_2.1.1.-)@Conserved_gene_cluster_possibly_involved_in_RNA_metabolism@Miscellaneous@Plant-Prokaryote_DOE_project@GO:0003723,GO:0006396,GO:0008173,gb|ABM76274.1,geneID|4779431,gi|123961491,gi|124026423,gnl|md5|1c9fd6b856c1facc66e75b67,img|640085002,kegg|pme:NATL1_17181,locus|NATL1_17181,protein_id|YP_001015538.1,ref|YP_001015538.…
78118	CK_00000254	78318	fig|316278.3.peg.604@Dihydrolipoamide_dehydrogenase_(EC_1.8.1.4)@5-FCL-like_protein@Cofactors,_Vitamins,_Prosthetic_Groups,_Pigments@Folate_and_pterines@geneID|5157513,gene_name|lpdA,gi|148241714,gnl|md5|90dd401eb63af080c72a952e,locus|SynRCC307_0615,protein_id|YP_001226871.1
78119	CK_00000253	78319	fig|316278.3.peg.605@Indole-3-glycerol_phosphate_synthase_(EC_4.1.1.48)@Tryptophan_synthesis@Amino_Acids_and_Derivatives@Aromatic_amino_acids_and_derivatives@GO:0000162,GO:0004425,emb|CAK27519.1,geneID|5158818,gene_name|trpC,gi|147850025,gi|148241715,gi|166228109,gnl|md5|44afd4fb811e3ea4d8cc396e,img|640545554,kegg|syr:SynRCC307_0616,locus|SynRCC307_0616,protein_id|YP_001226872.1,ref|YP_001226872.…
78120	CK_00051921	78339	fig|316278.3.peg.1919@Adenylosuccinate_lyase_(EC_4.3.2.2)@Purine_conversions@Nucleosides_and_Nucleotides@Purines@geneID|5158078,gene_name|purB,gi|148242998,gnl|md5|44112491ec89c320b8a6215b,locus|SynRCC307_1899,protein_id|YP_001228155.1
78121	CK_00001327	78350	fig|316278.3.peg.811@carboxysome_shell_protein_CsoS1@CO2_uptake,_carboxysome@Carbohydrates@CO2_fixation@emb|CAK27721.1,geneID|5157944,gene_name|csoS1/ccmK1,gi|147850227,gi|148241917,gnl|md5|2580876bd0e44e7187121b51,img|640545758,kegg|syr:SynRCC307_0818,locus|SynRCC307_0818,protein_id|YP_001227074.1,ref|YP_001227074.1,tr|A5GS62
78123	CK_00000251	78351	fig|64471.10.peg.1950@Ribulose_bisphosphate_carboxylase_large_chain_(EC_4.1.1.39)@CO2_uptake,_carboxysome@Carbohydrates@CO2_fixation@GO:0000287,GO:0004497,GO:0009853,GO:0016984,GO:0019253,GO:0055114,cmr|GSYN2095,gb|ABI45662.1,geneID|4261670,gene_name|rbcL,gi|113880704,gi|113953353,gi|122945605,gnl|md5|2571ae044c69a92be74f1d3b,img|638115555,kegg|syg:sync_1967,locus|sync_1967,protein_id|YP_731170.1…
78124	CK_00000250	78352	fig|69042.12.peg.1576@Ribulose_bisphosphate_carboxylase_small_chain_(EC_4.1.1.39)@CO2_uptake,_carboxysome@Carbohydrates@CO2_fixation@GO:0015977,GO:0016984,gb|EAQ74802.1,gi|87282845,gi|87302501,gnl|md5|697ce7a486596344f4d1d06a,img|638959727,ref|ZP_01085318.1,tr|A3YZ44
78125	CK_00000249	78353	fig|180281.4.peg.2182@carboxysome_shell_protein_CsoS2@CO2_uptake,_carboxysome@Carbohydrates@CO2_fixation@gb|EDY37602.1,gi|197625043,gi|254430590,gnl|md5|c3801503b4359f6adb53f463,ref|ZP_05044293.1,tr|B5ILN3
78127	NaN	78354	fig|316278.3.peg.815@carboxysome_shell_protein_CsoS3@CO2_uptake,_carboxysome@Carbohydrates@CO2_fixation@geneID|5157012,gene_name|csoS3,gi|148241921,gnl|md5|c51c53589a2dbf18c86f4b79,locus|SynRCC307_0822,protein_id|YP_001227078.1
78128	CK_00000246	78356	fig|93059.3.peg.927@putative_carboxysome_peptide_B@CO2_uptake,_carboxysome@Carbohydrates@CO2_fixation@gb|ABX08488.1,gi|159888274,gi|159903098,gnl|md5|5d007ca65a963d09edae48ac,img|638824409,img|641284916,kegg|pmj:P9211_05571,ref|YP_001550442.1,tr|A9BEH8
78129	CK_00001537	78359	fig|69042.12.peg.1569@NADH_dehydrogenase_subunit_5,_Involved_in_CO2_fixation@CO2_uptake,_carboxysome@Carbohydrates@CO2_fixation@GO:0008137,GO:0042773,GO:0048038,gb|EAQ74795.1,gi|87282838,gi|87302494,gnl|md5|164e3fc3869d7aea9fe3f64d,img|638959720,ref|ZP_01085311.1,tr|A3YZ37
78130	CK_00001326	78360	fig|69042.12.peg.1568@NADH_dehydrogenase_subunit_4,_Involved_in_CO2_fixation@CO2_uptake,_carboxysome@Carbohydrates@CO2_fixation@GO:0008137,GO:0042773,GO:0048038,gb|EAQ74794.1,gi|87282837,gi|87302493,gnl|md5|2230af375507fbf9921f9cdd,img|638959719,ref|ZP_01085310.1,tr|A3YZ36
78131	CK_00000245	78362	fig|316278.3.peg.459@Hypothetical_protein_YggS,_proline_synthase_co-transcribed_bacterial_homolog_PROSC@A_Hypothetical_Protein_Related_to_Proline_Metabolism@Amino_Acids_and_Derivatives@Proline_and_4-hydroxyproline@emb|CAK27372.1,geneID|5157475,gi|147849878,gi|148241568,gnl|md5|0ed2fe42df2455394c96f959,img|640545400,kegg|syr:SynRCC307_0469,locus|SynRCC307_0469,protein_id|YP_001226725.1,ref|YP_0012…
78134	NaN	78363	fig|316278.3.peg.458@NO_HIERARCHY@emb|CAK27371.1,geneID|5157805,gi|147849877,gi|148241567,gnl|md5|ad3c418391239bcef5de4b81,img|640545399,kegg|syr:SynRCC307_0468,locus|SynRCC307_0468,protein_id|YP_001226724.1,ref|YP_001226724.1,tr|A5GR62
78135	CK_00000202	78364	fig|84588.1.peg.653@NO_HIERARCHY@GO:0006824,GO:0009236,GO:0015087,GeneID:1732517,NP_896751.1,SYNW0658,emb|CAE07173.1,gi|33638876,gi|33865192,gnl|md5|37671208b50c8606a7db8eab,img|637444763,kegg|syw:SYNW0658,ref|NP_896751.1,tr|Q7U8G1
78136	CK_00001167	78365	fig|316278.3.peg.456@GTP-binding_protein_EngA@Universal_GTPases@Protein_Metabolism@Protein_biosynthesis@GO:0005525,GO:0005622,GO:0007264,emb|CAK27369.1,geneID|5157383,gene_name|engA,gi|147849875,gi|148241565,gi|166225929,gnl|md5|101bd6360e2bcd235781ac4f,img|640545397,kegg|syr:SynRCC307_0466,locus|SynRCC307_0466,protein_id|YP_001226722.1,ref|YP_001226722.1,sp|A5GR60,sp|ENGA_SYNR3
78138	CK_00001168	78367	fig|316278.3.peg.452@tRNA_dihydrouridine_synthase_B_(EC_1.-.-.-)@tRNA_modification_Archaea@RNA_Metabolism@RNA_processing_and_modification@GO:0008033,GO:0017150,GO:0050660,GO:0055114,emb|CAK27365.1,geneID|5156764,gene_name|dus,gi|147849871,gi|148241561,gnl|md5|4d7aa17f63de63186fb56117,img|640545393,kegg|syr:SynRCC307_0462,locus|SynRCC307_0462,protein_id|YP_001226718.1,ref|YP_001226718.1,tr|A5GR56
78139	CK_00000204	78373	fig|64471.10.peg.579@NO_HIERARCHY@GO:0016491,GO:0046914,GO:0055114,cmr|GSYN0606,gb|ABI47573.1,geneID|4259798,gene_name|miaE,gi|113882615,gi|113955264,gnl|md5|6f571a228487c8b25a1b3a42,img|638114168,kegg|syg:sync_0579,locus|sync_0579,protein_id|YP_729797.1,ref|YP_729797.1,tr|Q0ICM5
78140	CK_00000205	78374	fig|316278.3.peg.446@3-dehydroquinate_dehydratase_II_(EC_4.2.1.10)@Common_Pathway_For_Synthesis_of_Aromatic_Compounds_(DAHP_synthase_to_chorismate)@Amino_Acids_and_Derivatives@Aromatic_amino_acids_and_derivatives@GO:0003855,GO:0009073,emb|CAK27359.1,geneID|5157322,gene_name|aroQ,gi|147849865,gi|148241555,gi|166219917,gnl|md5|5f46341a3fb2c4e59a320555,img|640545387,kegg|syr:SynRCC307_0456,locus|Syn…
78141	CK_00001321	78378	fig|59931.3.peg.1691@Transketolase_(EC_2.2.1.1)@Calvin-Benson_cycle@Carbohydrates@CO2_fixation@GO:0004802,GO:0008152,gb|EAR19394.1,gi|88788238,gi|88808199,gnl|md5|a332a20e207399ac422185dd,img|639020466,ref|ZP_01123710.1,tr|A4CTI0
78142	CK_00000206	78379	fig|316278.3.peg.132@3-oxoacyl-[acyl-carrier-protein]_synthase,_KASII_(EC_2.3.1.41)@Fatty_Acid_Biosynthesis_FASII@Fatty_Acids,_Lipids,_and_Isoprenoids@Fatty_acids@GO:0004315,GO:0006633,emb|CAK27034.1,geneID|5156636,gene_name|fabF,gi|147849540,gi|148241230,gnl|md5|29edcfe5edc0bdac044cd098,img|640545049,kegg|syr:SynRCC307_0131,locus|SynRCC307_0131,protein_id|YP_001226387.1,ref|YP_001226387.1,tr|A5G…
78144	CK_00000207	78380	fig|316278.3.peg.133@Acyl_carrier_protein@Fatty_Acid_Biosynthesis_FASII@Fatty_Acids,_Lipids,_and_Isoprenoids@Fatty_acids@GO:0000036,GO:0005737,GO:0006633,GO:0031177,GO:0048037,emb|CAK27035.1,geneID|5157505,gene_name|acpP,gi|147849541,gi|148241231,gi|166918408,gnl|md5|6200e32421111cf2b65b3417,img|640545050,kegg|syr:SynRCC307_0132,locus|SynRCC307_0132,protein_id|YP_001226388.1,ref|YP_001226388.1,sp…
78145	CK_00000208	78381	fig|69042.12.peg.2112@photosystem_I_iron-sulfur_center_subunit_VII_(PsaC)@Photosystem_I@Photosynthesis@Electron_transport_and_photophosphorylation@GO:0005506,GO:0009055,GO:0051539,gb|EAQ75499.1,gi|87283544,gi|87301976,gnl|md5|0f30b9e054df62124ef4267d,img|638959215,ref|ZP_01084810.1,tr|A3YX88
78146	CK_00000209	78382	fig|316278.3.peg.135@Glucosamine--fructose-6-phosphate_aminotransferase_[isomerizing]_(EC_2.6.1.16)@Sialic_Acid_Metabolism@Cell_Wall_and_Capsule@Capsular_and_extracellular_polysacchrides@GO:0004360,GO:0005529,GO:0005737,GO:0016051,emb|CAK27037.1,geneID|5156632,gene_name|glmS,gi|147849543,gi|148241233,gnl|md5|650b471ab29a7f0f257f5acc,img|640545052,kegg|syr:SynRCC307_0134,locus|SynRCC307_0134,prote…
78147	CK_00000210	78383	fig|221360.3.peg.1088@Mannose-1-phosphate_guanylyltransferase_(GDP)_(EC_2.7.7.22)@Mannose_Metabolism@Carbohydrates@Monosaccharides@GO:0009103,GO:0016779,gb|EAQ70177.1,gi|86168921,gi|87123201,gnl|md5|03421221c38ec4a867bdccf4,img|638961317,ref|ZP_01079052.1,tr|A3Z493
78148	CK_00000211	78385	fig|316278.3.peg.136@16S_rRNA_processing_protein_RimM@Ribosome_biogenesis_bacterial@Protein_Metabolism@Protein_biosynthesis@GO:0005840,GO:0006364,GO:0042274,GO:0043022,emb|CAK27038.1,geneID|5157196,gene_name|rimM,gi|147849544,gi|148241234,gi|209573626,gnl|md5|9fbddddc8f9423b947d42598,img|640545053,kegg|syr:SynRCC307_0135,locus|SynRCC307_0135,protein_id|YP_001226391.1,ref|YP_001226391.1,sp|A5GQ79,…
78150	CK_00000212	78387	fig|316278.3.peg.138@Ribonuclease_III_(EC_3.1.26.3)@RNA_processing_and_degradation,_bacterial@RNA_Metabolism@RNA_processing_and_modification@GO:0003725,GO:0004525,GO:0005737,GO:0006396,GO:0016075,emb|CAK27040.1,geneID|5157518,gene_name|rnc,gi|147849546,gi|148241236,gnl|md5|fb02881ec2a30ccb31575f81,img|640545055,kegg|syr:SynRCC307_0137,locus|SynRCC307_0137,protein_id|YP_001226393.1,ref|YP_00122639…
78152	CK_00000214	78394	fig|180281.4.peg.427@Cytochrome_b6-f_complex_subunit_IV_(PetD)@Cytochrome_B6-F_complex@Respiration@@GO:0006810,GO:0009775,GO:0016021,GO:0016491,GO:0022904,GO:0045156,gb|EDY39856.1,gi|197627297,gi|254432844,gnl|md5|db5dcd77f3bd113c5bca59da,ref|ZP_05046547.1,tr|B5IPG9
78153	CK_00000026	78395	fig|316278.3.peg.436@Cytochrome_b6-f_complex_subunit,_cytochrome_b6@Cytochrome_B6-F_complex@Respiration@@GO:0005506,GO:0006810,GO:0015979,GO:0016021,GO:0016491,GO:0022904,GO:0042651,GO:0045158,emb|CAK27348.1,geneID|5157905,gene_name|petB,gi|147849854,gi|148241544,gi|167011316,gnl|md5|62acf31ffaec372de2d3dbcd,img|640545374,kegg|syr:SynRCC307_0445,locus|SynRCC307_0445,protein_id|YP_001226701.1,ref|…
78159	CK_00000772	78396	fig|32051.4.peg.1511@NO_HIERARCHY@GO:0005515,GO:0006508,GO:0008236,emb|CAK23902.1,geneID|5146074,gene_name|ctpA,gi|147848351,gi|148239812,gnl|md5|1c770618e0085eb2113b0ecf,img|640543835,kegg|syx:SynWH7803_1476,locus|SynWH7803_1476,protein_id|YP_001225199.1,ref|YP_001225199.1,tr|A5GLT7
78160	CK_00000774	78397	fig|316278.3.peg.434@Deoxyguanosinetriphosphate_triphosphohydrolase_(EC_3.1.5.1)@Purine_conversions@Nucleosides_and_Nucleotides@Purines@GO:0016787,emb|CAK27346.1,geneID|5156993,gi|147849852,gi|148241542,gnl|md5|7d7829c50ae6eacf812d962c,img|640545372,kegg|syr:SynRCC307_0443,locus|SynRCC307_0443,protein_id|YP_001226699.1,ref|YP_001226699.1,tr|A5GR37
78162	CK_00001245	78399	fig|316278.3.peg.432@Septum_site-determining_protein_MinC@Bacterial_Cytoskeleton@Cell_Division_and_Cell_Cycle@@GO:0000918,GO:0004857,GO:0007049,emb|CAK27344.1,geneID|5158814,gene_name|minC,gi|147849850,gi|148241540,gnl|md5|eb25deebe5dc33bd1160bf1f,img|640545370,kegg|syr:SynRCC307_0441,locus|SynRCC307_0441,protein_id|YP_001226697.1,ref|YP_001226697.1,tr|A5GR35
78163	CK_00000775	78403	fig|316278.3.peg.428@Septum_site-determining_protein_MinD@Bacterial_Cytoskeleton@Cell_Division_and_Cell_Cycle@@GO:0000918,GO:0009236,GO:0016887,GO:0042242,emb|CAK27340.1,geneID|5157378,gene_name|minD,gi|147849846,gi|148241536,gnl|md5|7b7aa44cf05fc5b8bdd0c958,img|640545366,kegg|syr:SynRCC307_0437,locus|SynRCC307_0437,protein_id|YP_001226693.1,ref|YP_001226693.1,tr|A5GR31
78164	CK_00049927	78404	fig|316278.3.peg.427@Cell_division_topological_specificity_factor_MinE@Bacterial_Cytoskeleton@Cell_Division_and_Cell_Cycle@@GO:0007049,GO:0051301,emb|CAK27339.1,geneID|5158359,gene_name|minE,gi|147849845,gi|148241535,gi|166217227,gnl|md5|0cfa762eff523e833c7d2470,img|640545365,kegg|syr:SynRCC307_0436,locus|SynRCC307_0436,protein_id|YP_001226692.1,ref|YP_001226692.1,sp|A5GR30,sp|MINE_SYNR3
78165	CK_00000776	78406	fig|316278.3.peg.1467@Transcription-repair_coupling_factor@Transcription_factors_bacterial@RNA_Metabolism@Transcription@GO:0003684,GO:0003700,GO:0005524,GO:0006281,GO:0006355,GO:0008026,emb|CAK28368.1,geneID|5158672,gene_name|mfd,gi|147850874,gi|148242564,gnl|md5|c98fdbce322195fd43eab1f9,img|640546410,kegg|syr:SynRCC307_1465,locus|SynRCC307_1465,protein_id|YP_001227721.1,ref|YP_001227721.1,tr|A5G…
78166	CK_00000777	78408	fig|316278.3.peg.1465@NO_HIERARCHY@GO:0005515,GO:0006508,GO:0008236,emb|CAK28366.1,geneID|5157611,gene_name|ctpA,gi|147850872,gi|148242562,gnl|md5|0d8b59ded49182ffc0357bad,img|640546408,kegg|syr:SynRCC307_1463,locus|SynRCC307_1463,protein_id|YP_001227719.1,ref|YP_001227719.1,tr|A5GU07
78167	CK_00000778	78409	fig|316278.3.peg.1464@1-hydroxy-2-methyl-2-(E)-butenyl_4-diphosphate_synthase_(EC_1.17.7.1)@CBSS-83331.1.peg.3039@Clustering-based_subsystems@Isoprenoid/cell_wall_biosynthesis:_PREDICTED_UNDECAPRENYL_DIPHOSPHATE_PHOSPHATASE@GO:0005506,GO:0016114,GO:0046429,GO:0051539,GO:0055114,emb|CAK28365.1,geneID|5157616,gene_name|ispG,gi|147850871,gi|148242561,gnl|md5|348345b2d35ba9dcf573ec04,img|640546407,ke…
78173	CK_00001020	78412	fig|316278.3.peg.1460@Aspartate_aminotransferase_(EC_2.6.1.1)@Glutamine,_Glutamate,_Aspartate_and_Asparagine_Biosynthesis@Amino_Acids_and_Derivatives@Glutamine,_glutamate,_aspartate,_asparagine;_ammonia_assimilation@GO:0004069,GO:0009058,GO:0016847,GO:0030170,emb|CAK28361.1,geneID|5158544,gene_name|aspC,gi|147850867,gi|148242557,gnl|md5|c2e5c19532e69d88b49fd1e1,img|640546403,kegg|syr:SynRCC307_14…
78175	CK_00001299	78413	fig|69042.12.peg.991@Phosphonate_ABC_transporter_phosphate-binding_periplasmic_component_(TC_3.A.1.9.1)@ABC_transporter_alkylphosphonate_(TC_3.A.1.9.1)@Membrane_Transport@ABC_transporters@gnl|md5|8fbe74606a9b5c60c2d3aa4b
78177	CK_00000924	78414	fig|316278.3.peg.1458@Phosphonate_ABC_transporter_ATP-binding_protein_(TC_3.A.1.9.1)@ABC_transporter_alkylphosphonate_(TC_3.A.1.9.1)@Membrane_Transport@ABC_transporters@GO:0005524,GO:0016887,emb|CAK28359.1,geneID|5157392,gene_name|phnE,gi|147850865,gi|148242555,gnl|md5|95a330c6663b5adfee1a14b2,img|640546401,kegg|syr:SynRCC307_1456,locus|SynRCC307_1456,protein_id|YP_001227712.1,ref|YP_001227712.1,…
78179	CK_00001504	78416	fig|43989.3.peg.2384@NAD(P)H-quinone_oxidoreductase_chain_5_(EC_1.6.5.2)@Respiratory_Complex_I@Respiration@Electron_donating_reactions@GO:0010181,GO:0016491,GO:0016787,gb|ACB51928.1,gi|171698947,gi|172037493,gnl|md5|bb7c3ed14065ecbb83d8645b,img|641677068,kegg|cyt:cce_2580,ref|YP_001803994.1,tr|B1WSE2
78182	CK_00001025	78417	fig|240292.3.peg.2883@NAD(P)H-quinone_oxidoreductase_chain_5_(EC_1.6.5.2)@Respiratory_Complex_I@Respiration@Electron_donating_reactions@GO:0009055,GO:0010181,GO:0016491,GO:0016787,GeneID:3681970,LocusTag:Ava_1803,YP_322320.1,cmr|NT02AV1987,gb|ABA21425.1,gi|75701749,gi|75908024,gnl|md5|783e05cc9bcefef629f30e9a,img|637717143,kegg|ava:Ava_1803,ref|YP_322320.1,tr|Q3MC61
78183	CK_00001505	78422	fig|203124.1.peg.5637@intein-containing@Inteins@Protein_Metabolism@Protein_processing_and_modification@GO:0003677,GO:0004386,GO:0004519,GO:0005524,GO:0016539,cmr|NT02TE1860,gb|ABG50823.1,gi|110166283,gi|113475235,gnl|md5|1c955a921817f0a97538f878,img|638106686,kegg|ter:Tery_1543,ref|YP_721296.1,tr|Q115K1
78184	CK_00001506	78422	fig|203124.1.peg.5637@intein-containing@Inteins@Protein_Metabolism@Protein_processing_and_modification@GO:0003677,GO:0004386,GO:0004519,GO:0005524,GO:0016539,cmr|NT02TE1860,gb|ABG50823.1,gi|110166283,gi|113475235,gnl|md5|1c955a921817f0a97538f878,img|638106686,kegg|ter:Tery_1543,ref|YP_721296.1,tr|Q115K1
78185	CK_00001026	78423	fig|221359.3.peg.2072@Alanyl-tRNA_synthetase_(EC_6.1.1.7)@tRNA_aminoacylation,_Ala@Protein_Metabolism@Protein_biosynthesis@GO:0003676,GO:0004813,GO:0005524,GO:0005737,GO:0006419,gb|EAU75155.1,gi|116069403,gi|116074098,gnl|md5|f3f671993a6eafeccc9fc6bc,img|639888388,ref|ZP_01471360.1,tr|Q05VD2
78186	NaN	78428	fig|316278.3.peg.582@Adenosylcobinamide-phosphate_synthase@Coenzyme_B12_biosynthesis@Cofactors,_Vitamins,_Prosthetic_Groups,_Pigments@Tetrapyrroles@GO:0009236,GO:0016021,GO:0043757,emb|CAK27496.1,geneID|5157130,gene_name|cobD/cbiB,gi|147850002,gi|148241692,gnl|md5|19375c9ecc5381642e57a4d3,img|640545527,kegg|syr:SynRCC307_0593,locus|SynRCC307_0593,protein_id|YP_001226849.1,ref|YP_001226849.1,tr|A5…
78187	NaN	78429	fig|180281.4.peg.2633@Ketol-acid_reductoisomerase_(EC_1.1.1.86)@Branched-Chain_Amino_Acid_Biosynthesis@Amino_Acids_and_Derivatives@Branched-chain_amino_acids@GO:0004455,GO:0005488,GO:0009082,GO:0016853,GO:0055114,gb|EDY39000.1,gi|197626441,gi|254431988,gnl|md5|ff84a6e472ba521bc0b28407,ref|ZP_05045691.1,tr|B5INX4
78188	NaN	78430	fig|69042.12.peg.824@ATP-dependent_Clp_protease_proteolytic_subunit_(EC_3.4.21.92)@cAMP_signaling_in_bacteria@Regulation_and_Cell_signaling@@GO:0004252,GO:0006508,gb|EAQ74420.1,gi|87282461,gi|87302965,gnl|md5|e0707e3c8b46f7fea3b13348,img|638960183,ref|ZP_01085769.1,tr|A3Z0D6
78189	CK_00001029	78431	fig|316278.3.peg.585@ATP-dependent_Clp_protease_proteolytic_subunit_(EC_3.4.21.92)@Proteolysis_in_bacteria,_ATP-dependent@Protein_Metabolism@Protein_degradation@geneID|5157760,gene_name|clpP,gi|148241695,gnl|md5|a7753cec332c4565ee791030,locus|SynRCC307_0596,protein_id|YP_001226852.1
78190	CK_00001030	78432	fig|316278.3.peg.586@NO_HIERARCHY@geneID|5157493,gi|148241696,gnl|md5|31694b44a2bc01f1cc602193,locus|SynRCC307_0597,protein_id|YP_001226853.1
78193	CK_00001116	78433	fig|69042.12.peg.827@Putative_coproporphyrinogen_III_oxidase_of_BS_HemN-type,_oxygen-independent_(EC_1.3.99.22),_in_heat_shock_gene_cluster@Heat_shock_dnaK_gene_cluster_extended@Stress_Response@Heat_shock@GO:0004109,GO:0005737,GO:0006779,GO:0051536,gb|EAQ74423.1,gi|87282464,gi|87302968,gnl|md5|ba8782f7e4569046bf54e4e4,img|638960186,ref|ZP_01085772.1,tr|A3Z0D9
78194	CK_00001117	78434	fig|316278.3.peg.588@3-methyl-2-oxobutanoate_hydroxymethyltransferase_(EC_2.1.2.11)@Coenzyme_A_Biosynthesis@Cofactors,_Vitamins,_Prosthetic_Groups,_Pigments@Coenzyme_A@GO:0000287,GO:0003864,GO:0005737,GO:0015940,emb|CAK27502.1,geneID|5156667,gene_name|panB,gi|147850008,gi|148241698,gi|172047801,gnl|md5|97bb4abfc165bc78a40da2c1,img|640545533,kegg|syr:SynRCC307_0599,locus|SynRCC307_0599,protein_id|…
78195	CK_00001118	78435	fig|316278.3.peg.589@Cell_division_protein_FtsZ_(EC_3.4.24.-)@Bacterial_Cytoskeleton@Cell_Division_and_Cell_Cycle@@GO:0000917,GO:0003924,GO:0005525,GO:0005737,GO:0007049,GO:0043234,GO:0051258,emb|CAK27503.1,geneID|5158388,gene_name|ftsZ,gi|147850009,gi|148241699,gnl|md5|16ac2a8f87ae59f796e3f5c4,img|640545535,kegg|syr:SynRCC307_0600,locus|SynRCC307_0600,protein_id|YP_001226856.1,ref|YP_001226856.1…
78196	CK_00001119	78438	fig|316278.3.peg.714@Homoserine_dehydrogenase_(EC_1.1.1.3)@Methionine_Biosynthesis@Amino_Acids_and_Derivatives@Lysine,_threonine,_methionine,_and_cysteine@GO:0004412,GO:0009086,GO:0009088,GO:0009097,GO:0016597,GO:0050661,GO:0055114,emb|CAK27626.1,geneID|5158488,gene_name|thrA,gi|147850132,gi|148241822,gnl|md5|91b511c755fd54c2bdb00c17,img|640545662,kegg|syr:SynRCC307_0723,locus|SynRCC307_0723,prot…
78197	CK_00001120	78439	fig|316278.3.peg.712@Oligopeptide_ABC_transporter,_periplasmic_oligopeptide-binding_protein_OppA_(TC_3.A.1.5.1)@ABC_transporter_oligopeptide_(TC_3.A.1.5.1)@Membrane_Transport@ABC_transporters@geneID|5157975,gi|148241820,gnl|md5|b496fbb9ba7ae137aa3425e9,locus|SynRCC307_0721,protein_id|YP_001226977.1
78199	CK_00001122	78440	fig|69042.12.peg.947@Dipeptide_transport_system_permease_protein_DppB_(TC_3.A.1.5.2)@ABC_transporter_dipeptide_(TC_3.A.1.5.2)@Membrane_Transport@ABC_transporters@GO:0005215,GO:0005886,GO:0006810,GO:0016021,gb|EAQ74999.1,gi|87283043,gi|87302118,gnl|md5|723eb4c5db39ad688cc7f4a0,img|638959349,ref|ZP_01084943.1,tr|A3YY24
78201	CK_00001522	78441	fig|59931.3.peg.947@Serine_peptidase_(Alpha/beta_hydrolase_superfamily)_fused_to_N-_terminal_uncharacterized_domain_specific_to_cyanobacteria@Synechocystis_experimental@Miscellaneous@Plant-Prokaryote_DOE_project@gb|EAR18094.1,gi|88786936,gi|88808994,gnl|md5|8da42b0bac9c2663a784bf03,img|639021269,ref|ZP_01124503.1,tr|A4CVS3
78202	CK_00001645	78451	fig|316278.3.peg.1570@Exodeoxyribonuclease_V_alpha_chain_(EC_3.1.11.5)@DNA_repair,_bacterial_RecBCD_pathway@DNA_Metabolism@DNA_repair@GO:0008854,emb|CAK28460.1,geneID|5156507,gene_name|recD,gi|147850966,gi|148242656,gnl|md5|31f80275c88a09fb521dddfb,img|640546504,kegg|syr:SynRCC307_1557,locus|SynRCC307_1557,protein_id|YP_001227813.1,ref|YP_001227813.1,tr|A5GUA1
78203	CK_00008006	78454	fig|316278.3.peg.1572@Mannose-1-phosphate_guanylyltransferase_(GDP)_(EC_2.7.7.22)@Mannose_Metabolism@Carbohydrates@Monosaccharides@GO:0005976,GO:0016779,GO:0016853,emb|CAK28462.1,geneID|5156917,gi|147850968,gi|148242658,gnl|md5|3efebbf429fd16fc18c8d170,img|640546506,kegg|syr:SynRCC307_1559,locus|SynRCC307_1559,protein_id|YP_001227815.1,ref|YP_001227815.1,tr|A5GUA3
78204	CK_00008007	78455	fig|316278.3.peg.1573@Cold-shock_DEAD-box_protein_A@ATP-dependent_RNA_helicases,_bacterial@RNA_Metabolism@RNA_processing_and_modification@GO:0003676,GO:0005524,GO:0008026,emb|CAK28463.1,geneID|5158236,gi|147850969,gi|148242659,gnl|md5|315f93d5a39c773535faa388,img|640546507,kegg|syr:SynRCC307_1560,locus|SynRCC307_1560,protein_id|YP_001227816.1,ref|YP_001227816.1,tr|A5GUA4
78205	CK_00001646	78460	fig|316278.3.peg.1577@Cell_envelope-associated_transcriptional_attenuator_LytR-CpsA-Psr,_subfamily_M_(as_in_PMID19099556)@Cell_envelope-associated_LytR-CpsA-Psr_transcriptional_attenuators@Regulation_and_Cell_signaling@@geneID|5158815,gi|148242662,gnl|md5|9077e6af040f6b2e2817205e,locus|SynRCC307_1563,protein_id|YP_001227819.1
78206	CK_00001124	78466	fig|316278.3.peg.1199@Phosphopantetheine_adenylyltransferase_(EC_2.7.7.3)@Coenzyme_A_Biosynthesis@Cofactors,_Vitamins,_Prosthetic_Groups,_Pigments@Coenzyme_A@GO:0004595,GO:0005524,GO:0005737,GO:0015937,emb|CAK28099.1,geneID|5157832,gene_name|coaD,gi|147850605,gi|148242295,gi|166216614,gnl|md5|e53224417cf82ed98b2cc51e,img|640546138,kegg|syr:SynRCC307_1196,locus|SynRCC307_1196,protein_id|YP_0012274…
78207	CK_00001125	78468	fig|316278.3.peg.1197@D-alanyl-D-alanine_carboxypeptidase_(EC_3.4.16.4)@Peptidoglycan_Biosynthesis@Cell_Wall_and_Capsule@@GO:0006508,GO:0009002,emb|CAK28097.1,geneID|5156532,gene_name|dacB,gi|147850603,gi|148242293,gnl|md5|57cf77f14f6678995b351cc3,img|640546136,kegg|syr:SynRCC307_1194,locus|SynRCC307_1194,protein_id|YP_001227450.1,ref|YP_001227450.1,tr|A5GT88
78208	NaN	78469	fig|180281.4.peg.1835@Tlr0729_protein@CBSS-84588.1.peg.1247@Clustering-based_subsystems@Lysine,_threonine,_methionine,_and_cysteine@gb|EDY38771.1,gi|197626212,gi|254431759,gnl|md5|1e6e9984bd2b206a4d5437fc,ref|ZP_05045462.1,tr|B5IJS0
78209	NaN	78470	fig|316278.3.peg.1195@All3116_protein@CBSS-84588.1.peg.1247@Clustering-based_subsystems@Lysine,_threonine,_methionine,_and_cysteine@emb|CAK28095.1,geneID|5157788,gi|147850601,gi|148242291,gnl|md5|0958b695054a818bef5fa0ef,img|640546134,kegg|syr:SynRCC307_1192,locus|SynRCC307_1192,protein_id|YP_001227448.1,ref|YP_001227448.1,tr|A5GT86
78210	CK_00001466	78471	fig|316278.4.peg.1194@Cysteine_desulfurase_(EC_2.8.1.7)@CBSS-84588.1.peg.1247@Clustering-based_subsystems@Lysine,_threonine,_methionine,_and_cysteine@geneID|5156984,gene_name|nifS,gi|148242290,gnl|md5|a4be3ca6ea33724344a27581,locus|SynRCC307_1191,protein_id|YP_001227447.1
78212	CK_00000847	78472	fig|316278.3.peg.1193@Diaminopimelate_epimerase_(EC_5.1.1.7)@CBSS-84588.1.peg.1247@Clustering-based_subsystems@Lysine,_threonine,_methionine,_and_cysteine@geneID|5157655,gene_name|dapF,gi|148242289,gnl|md5|7d35a62377918a4013194427,locus|SynRCC307_1190,protein_id|YP_001227446.1
78213	CK_00040925	78474	fig|316278.3.peg.1191@Leucyl-tRNA_synthetase_(EC_6.1.1.4)@tRNA_aminoacylation,_Leu@Protein_Metabolism@Protein_biosynthesis@GO:0004823,GO:0005524,GO:0005737,GO:0006429,emb|CAK28091.1,geneID|5156746,gene_name|leuS,gi|147850597,gi|148242287,gi|189083177,gnl|md5|4973bfc068c158736781580e,img|640546130,kegg|syr:SynRCC307_1188,locus|SynRCC307_1188,protein_id|YP_001227444.1,ref|YP_001227444.1,sp|A5GT82,s…
78214	NaN	78476	fig|316278.3.peg.1938@Dethiobiotin_synthetase_(EC_6.3.3.3)@Biotin_biosynthesis@Cofactors,_Vitamins,_Prosthetic_Groups,_Pigments@Biotin@GO:0000287,GO:0004141,GO:0005524,GO:0009102,emb|CAK28830.1,geneID|5158416,gene_name|bioD,gi|147851336,gi|148243026,gnl|md5|726fbdc957198f724b44010f,img|640546879,kegg|syr:SynRCC307_1927,locus|SynRCC307_1927,protein_id|YP_001228183.1,ref|YP_001228183.1,tr|A5GVC1
78215	CK_00001463	78478	fig|316278.3.peg.1936@Biotin_synthesis_protein_bioK@Biotin_biosynthesis@Cofactors,_Vitamins,_Prosthetic_Groups,_Pigments@Biotin@emb|CAK28828.1,geneID|5157754,gi|147851334,gi|148243024,gnl|md5|eba25319e4db6ae638eb2f71,img|640546877,kegg|syr:SynRCC307_1925,locus|SynRCC307_1925,protein_id|YP_001228181.1,ref|YP_001228181.1,tr|A5GVB9
78216	CK_00000845	78479	fig|316278.3.peg.1935@8-amino-7-oxononanoate_synthase_(EC_2.3.1.47)@Biotin_biosynthesis@Cofactors,_Vitamins,_Prosthetic_Groups,_Pigments@Biotin@geneID|5158524,gene_name|bioF,gi|148243023,gnl|md5|659ffae18b1e8cdd2d30e67d,locus|SynRCC307_1924,protein_id|YP_001228180.1
78217	CK_00000844	78480	fig|313612.3.peg.3238@FIG005666:_putative_helicase@Cluster-based_Subsystem_Grouping_Hypotheticals_-_perhaps_Proteosome_Related@Clustering-based_subsystems@proteosome_related@GO:0003676,GO:0005524,GO:0008026,gb|EAW36201.1,gi|119455059,gi|119488898,gnl|md5|278a6c70ccbf91e2acc7081e,img|640017246,locus|L8106_20113,protein_id|ZP_01621860.1,ref|ZP_01621860.1,tr|A0YS39
78219	CK_00000843	78492	fig|251221.4.peg.2828@transcriptional_regulator,_Crp/Fnr_family@Oxidative_stress@Stress_Response@Oxidative_stress@GO:0003700,GO:0005622,GO:0006350,GO:0006355,cmr|NT01GV2886,dbj|BAC90740.1,geneID|2601200,gi|35213368,gi|37522368,gnl|md5|746fd580fa7c72de481fd496,img|637460202,kegg|gvi:glr2799,locus|glr2799,protein_id|NP_925745.1,ref|NP_925745.1,tr|Q7MBC2
78220	NaN	78496	fig|180281.4.peg.1614@S-adenosylmethionine:tRNA_ribosyltransferase-isomerase_(EC_5.-.-.-)@Queuosine-Archaeosine_Biosynthesis@RNA_Metabolism@RNA_processing_and_modification@GO:0005737,GO:0008616,GO:0016740,GO:0016853,gb|EDY39756.1,gi|197627197,gi|254432744,gnl|md5|7d78c50124c1a4e5d3343627,ref|ZP_05046447.1,tr|B5IN04
78221	CK_00008008	78498	fig|316278.3.peg.1814@Dihydrolipoamide_acetyltransferase_component_of_pyruvate_dehydrogenase_complex_(EC_2.3.1.12)@Dehydrogenase_complexes@Carbohydrates@Central_carbohydrate_metabolism@GO:0004742,GO:0005515,GO:0008152,GO:0031405,emb|CAK28697.1,geneID|5158427,gene_name|pdhC,gi|147851203,gi|148242893,gnl|md5|7979c16df5917695bb412477,img|640546745,kegg|syr:SynRCC307_1794,locus|SynRCC307_1794,protein…
78222	NaN	78499	fig|316278.3.peg.2412@Replicative_DNA_helicase_(EC_3.6.1.-)@DNA-replication@DNA_Metabolism@DNA_replication@geneID|5157448,gene_name|dnaB,gi|148243496,gnl|md5|eb90191be3b077d86b9dca0a,locus|SynRCC307_2397,protein_id|YP_001228653.1
78223	CK_00001106	78500	fig|221360.3.peg.1345@NO_HIERARCHY@gnl|md5|778cde35ba929e55deea7a18
78224	CK_00001107	78513	fig|316278.3.peg.861@Phosphoglycerate_mutase_(EC_5.4.2.1)@Entner-Doudoroff_Pathway@Carbohydrates@Central_carbohydrate_metabolism@geneID|5158887,gene_name|gmpB,gi|148241966,gnl|md5|b78c5fa059db0c9a479a3ecf,locus|SynRCC307_0867,protein_id|YP_001227123.1
78225	CK_00001108	78514	fig|316278.3.peg.862@Dihydroorotase_(EC_3.5.2.3)@De_Novo_Pyrimidine_Synthesis@Nucleosides_and_Nucleotides@Pyrimidines@geneID|5158625,gene_name|pyrC,gi|148241967,gnl|md5|6befb740733511a955c6f592,locus|SynRCC307_0868,protein_id|YP_001227124.1
78226	CK_00001109	78515	fig|316278.3.peg.863@Signal_peptidase_I_(EC_3.4.21.89)@Signal_peptidase@Protein_Metabolism@Protein_processing_and_modification@geneID|5158595,gene_name|lepB,gi|148241968,gnl|md5|47eacac86b7f22d1973fa2ae,locus|SynRCC307_0869,protein_id|YP_001227125.1
78227	CK_00001110	78519	fig|221360.3.peg.2073@Ferredoxin@Soluble_cytochromes_and_functionally_related_electron_carriers@Respiration@@GO:0005506,GO:0009055,GO:0051536,gb|EAQ69719.1,gi|86168462,gi|87123893,gnl|md5|2657221e9594d9f774add21a,img|638962017,ref|ZP_01079743.1,tr|A3Z5K3
78228	CK_00001111	78524	fig|180281.4.peg.928@Phosphoribosylglycinamide_formyltransferase_2_(EC_2.1.2.-)@De_Novo_Purine_Biosynthesis@Nucleosides_and_Nucleotides@Purines@gnl|md5|67894c4f0fbc3eded2ad058f
78229	CK_00001112	78528	fig|69042.12.peg.2585@Selenoprotein_O_and_cysteine-containing_homologs@Selenoprotein_O@Protein_Metabolism@Selenoproteins@gnl|md5|bba848c7c096fa7de8722cd7
78231	CK_00001113	78532	fig|316278.3.peg.1332@Carbamoyl-phosphate_synthase_small_chain_(EC_6.3.5.5)@De_Novo_Pyrimidine_Synthesis@Nucleosides_and_Nucleotides@Pyrimidines@GO:0004088,GO:0006541,GO:0009058,emb|CAK28234.1,geneID|5156609,gene_name|carA,gi|147850740,gi|148242430,gi|259585675,gnl|md5|d24a9c41ddd58c4b095b8b0b,img|640546274,kegg|syr:SynRCC307_1331,locus|SynRCC307_1331,protein_id|YP_001227587.1,ref|YP_001227587.1,…
78232	CK_00001114	78533	fig|110662.3.peg.121@Putative_anti-sigma_factor_antagonist@Conserved_gene_cluster_possibly_involved_in_RNA_metabolism@Miscellaneous@Plant-Prokaryote_DOE_project@GO:0006355,GO:0045152,GeneID:3735611,LocusTag:Syncc9605_1153,YP_381463.1,cmr|NT06SC1338,gb|ABB34908.1,gi|78197143,gi|78212684,gnl|md5|6051335bc75e23e2c296527c,img|637775743,kegg|syd:Syncc9605_1153,ref|YP_381463.1,tr|Q3AKH4
78233	CK_00001521	78536	fig|316278.3.peg.1328@Hypothetical_protein,_Slr0957_homolog@Conserved_gene_cluster_possibly_involved_in_RNA_metabolism@Miscellaneous@Plant-Prokaryote_DOE_project@emb|CAK28230.1,geneID|5156923,gi|147850736,gi|148242426,gnl|md5|f264b2db530c91509e6d7325,img|640546270,kegg|syr:SynRCC307_1327,locus|SynRCC307_1327,protein_id|YP_001227583.1,ref|YP_001227583.1,tr|A5GTM1
78234	CK_00001115	78537	fig|316278.3.peg.1327@Aspartyl-tRNA(Asn)_amidotransferase_subunit_A_(EC_6.3.5.6)@tRNA_aminoacylation,_Asp_and_Asn@Protein_Metabolism@Protein_biosynthesis@geneID|5157004,gene_name|gatA,gi|148242425,gnl|md5|b634e3b1e98cc79307ffe0c0,locus|SynRCC307_1326,protein_id|YP_001227582.1
78236	CK_00008097	78538	fig|316278.3.peg.1326@DNA_polymerase_III_alpha_subunit_(EC_2.7.7.7)@DNA-replication@DNA_Metabolism@DNA_replication@GO:0003677,GO:0003887,GO:0005737,GO:0006260,GO:0008408,emb|CAK28228.1,geneID|5156470,gene_name|dnaE,gi|147850734,gi|148242424,gnl|md5|dac585a0ac65ad9b4bb30bbf,img|640546268,kegg|syr:SynRCC307_1325,locus|SynRCC307_1325,protein_id|YP_001227581.1,ref|YP_001227581.1,tr|A5GTL9
78239	CK_00000483	78540	fig|316278.3.peg.1324@SSU_ribosomal_protein_S15p_(S13e)@Ribosome_SSU_bacterial@Protein_Metabolism@Protein_biosynthesis@GO:0003735,GO:0005840,GO:0006412,GO:0019843,emb|CAK28226.1,geneID|5156800,gene_name|rpsO,gi|147850732,gi|148242422,gi|166234376,gnl|md5|0ad81e4eeab255e1f026cdb9,img|640546266,kegg|syr:SynRCC307_1323,locus|SynRCC307_1323,protein_id|YP_001227579.1,ref|YP_001227579.1,sp|A5GTL7,sp|RS…
78241	CK_00000485	78544	fig|59919.1.peg.57@NO_HIERARCHY@GO:0005515,GO:0005524,GO:0005694,GO:0051276,GeneID:1727217,NP_892178.1,PMM0057,emb|CAE18516.1,gi|33633559,gi|33860617,gnl|md5|98464814b83a592a17a31f7d,img|637449048,kegg|pmm:PMM0057,ref|NP_892178.1,tr|Q7V3L8
78242	CK_00000486	78546	fig|180281.4.peg.1406@Peptide_methionine_sulfoxide_reductase_MsrB_(EC_1.8.4.12)@Peptide_methionine_sulfoxide_reductase@Protein_Metabolism@Protein_processing_and_modification@GO:0008113,GO:0055114,gb|EDY38895.1,gi|197626336,gi|254431883,gnl|md5|757ebe0a0acd6fbdf981b426,ref|ZP_05045586.1,tr|B5ILR7
78243	CK_00001202	78547	fig|165597.4.peg.760@Lipid-A-disaccharide_synthase_(EC_2.4.1.182)@KDO2-Lipid_A_biosynthesis@Cell_Wall_and_Capsule@Gram-Negative_cell_wall_components@InterPro:IPR010916,gb|EAM53356.1,gi|67858117,gi|67920633,gnl|md5|c5ec1b2d64a97eff87fb8186,img|638429411,locus|CwatDRAFT_6426,protein_id|ZP_00514153.1,ref|ZP_00514153.1,tr|Q4C9D0
78244	CK_00000487	78548	fig|316278.3.peg.329@Biotin_carboxylase_of_acetyl-CoA_carboxylase_(EC_6.3.4.14)@Fatty_Acid_Biosynthesis_FASII@Fatty_Acids,_Lipids,_and_Isoprenoids@Fatty_acids@GO:0003989,GO:0004075,GO:0005524,GO:0008152,GO:0009374,emb|CAK27244.1,geneID|5156819,gene_name|accC,gi|147849750,gi|148241440,gnl|md5|c2e4eb65c9abfaec70f52db2,img|640545264,kegg|syr:SynRCC307_0341,locus|SynRCC307_0341,protein_id|YP_00122659…
78245	CK_00000488	78552	fig|316278.3.peg.2221@Aspartate_carbamoyltransferase_(EC_2.1.3.2)@De_Novo_Pyrimidine_Synthesis@Nucleosides_and_Nucleotides@Pyrimidines@GO:0004070,GO:0006207,GO:0006221,GO:0006520,GO:0016597,emb|CAK29107.1,geneID|5157074,gene_name|pyrB,gi|147851613,gi|148243303,gi|172047893,gnl|md5|5e1d59004aad15fd43a54cc6,img|640547164,kegg|syr:SynRCC307_2204,locus|SynRCC307_2204,protein_id|YP_001228460.1,ref|YP_…
78246	CK_00000489	78557	fig|316278.3.peg.2214@Phosphopantothenoylcysteine_decarboxylase_(EC_4.1.1.36)@Coenzyme_A_Biosynthesis@Cofactors,_Vitamins,_Prosthetic_Groups,_Pigments@Coenzyme_A@GO:0004632,GO:0004633,GO:0010181,GO:0015937,GO:0015941,emb|CAK29100.1,geneID|5158211,gene_name|dfp,gi|147851606,gi|148243296,gnl|md5|63ec3a909c1bee924135a3dc,img|640547156,kegg|syr:SynRCC307_2197,locus|SynRCC307_2197,protein_id|YP_001228…
78247	CK_00000490	78559	fig|316278.3.peg.2212@Photosystem_II_manganese-stabilizing_protein_(PsbO)@Photosystem_II@Photosynthesis@Electron_transport_and_photophosphorylation@geneID|5158802,gene_name|psbO,gi|148243294,gnl|md5|9b8b457be609f4bbd98b46a0,locus|SynRCC307_2195,protein_id|YP_001228451.1
78248	CK_00000491	78560	fig|74547.1.peg.1793@Sulfate_adenylyltransferase,_dissimilatory-type_(EC_2.7.7.4)@Inorganic_Sulfur_Assimilation@Sulfur_Metabolism@Inorganic_sulfur_assimilation@GO:0000103,GO:0004781,GeneID:1728475,NP_895626.1,PMT1799,cmr|NT04PM2517,cysD,emb|CAE21974.1,gi|33635650,gi|33864066,gnl|md5|23709f745e203b0115a4da10,img|637448512,kegg|pmt:PMT1799,ref|NP_895626.1,tr|Q7V4Y5
78249	CK_00000492	78561	fig|180281.4.peg.596@Cell_division_protein_FtsH_(EC_3.4.24.-)@Bacterial_Cell_Division@Clustering-based_subsystems@@GO:0004222,GO:0005524,GO:0006508,GO:0008270,GO:0016021,GO:0017111,gb|EDY39239.1,gi|197626680,gi|254432227,gnl|md5|7131ba28c512a962aa4077bc,ref|ZP_05045930.1,tr|B5IPY6
78250	CK_00000493	78564	fig|316278.3.peg.2551@Threonine_synthase_(EC_4.2.3.1)@Threonine_and_Homoserine_Biosynthesis@Amino_Acids_and_Derivatives@Lysine,_threonine,_methionine,_and_cysteine@GO:0004795,GO:0009088,GO:0030170,emb|CAK29438.1,geneID|5156765,gene_name|thrC,gi|147851944,gi|148243634,gnl|md5|9bf9adeee46f3b9f990f05a6,img|640547499,kegg|syr:SynRCC307_2535,locus|SynRCC307_2535,protein_id|YP_001228791.1,ref|YP_001228…
78251	NaN	78565	fig|103690.1.peg.2357@Hypothetical_protein,_slr1506/slr1944_homolog@Synechocystis_experimental@Miscellaneous@Plant-Prokaryote_DOE_project@GO:0003847,GO:0016042,GeneID:1105645,NP_486090.1,all2050,cmr|NT01NS2594,dbj|BAB73749.1,gi|17131141,gi|17229542,gnl|md5|3339715c32a8a6cb9e8aa705,img|637232425,kegg|ana:all2050,ref|NP_486090.1,tr|Q8YVC8
78252	NaN	78566	fig|316278.3.peg.2549@Ubiquinone_biosynthesis_monooxygenase_UbiB@Ubiquinone_Biosynthesis@Cofactors,_Vitamins,_Prosthetic_Groups,_Pigments@Quinone_cofactors@GO:0004672,GO:0005524,GO:0006468,emb|CAK29436.1,geneID|5157059,gi|147851942,gi|148243632,gnl|md5|d6a5d8a2c9564add0e38131a,img|640547497,kegg|syr:SynRCC307_2533,locus|SynRCC307_2533,protein_id|YP_001228789.1,ref|YP_001228789.1,tr|A5GX27
78253	CK_00000721	78567	fig|316278.3.peg.2548@DNA_repair_protein_RecN@DNA_repair,_bacterial@DNA_Metabolism@DNA_repair@geneID|5157109,gene_name|recN,gi|148243631,gnl|md5|7d4ead6e42321c3f4836c87f,locus|SynRCC307_2532,protein_id|YP_001228788.1
78255	CK_00000719	78568	fig|316278.3.peg.2547@Excinuclease_ABC_subunit_A@DNA_repair,_UvrABC_system@DNA_Metabolism@DNA_repair@GO:0003677,GO:0005524,GO:0005737,GO:0006289,GO:0008270,GO:0009380,GO:0009381,GO:0009432,GO:0016887,emb|CAK29434.1,geneID|5157191,gene_name|uvrA,gi|147851940,gi|148243630,gnl|md5|cda43f4e4a3657429903cf62,img|640547495,kegg|syr:SynRCC307_2531,locus|SynRCC307_2531,protein_id|YP_001228787.1,ref|YP_001…
78256	CK_00000149	78570	fig|316278.3.peg.228@tRNA_nucleotidyltransferase,_CC-adding_(EC_2.7.7.21)@tRNA_nucleotidyltransferase@RNA_Metabolism@RNA_processing_and_modification@GO:0003723,GO:0005524,GO:0006396,GO:0016779,emb|CAK27145.1,geneID|5157903,gene_name|pcnB,gi|147849651,gi|148241341,gnl|md5|9bc71fa5f4c91ce97e028149,img|640545162,kegg|syr:SynRCC307_0242,locus|SynRCC307_0242,protein_id|YP_001226498.1,ref|YP_001226498.…
78257	CK_00000153	78571	fig|469589.3.peg.616@Cell_division_protein_FtsH_(EC_3.4.24.-)@Bacterial_Cell_Division@Clustering-based_subsystems@@gnl|md5|5a09113f2e344aeb57c78186
78258	CK_00009058	78572	fig|59931.3.peg.1742@Possible_alpha/beta_hydrolase_superfamily,_slr1917_homolog@Synechocystis_experimental@Miscellaneous@Plant-Prokaryote_DOE_project@gnl|md5|df876a5408e7398766244f85
78259	CK_00000718	78573	fig|316278.3.peg.225@Phytoene_synthase_(EC_2.5.1.32)@Carotenoids@Fatty_Acids,_Lipids,_and_Isoprenoids@Isoprenoids@GO:0009058,GO:0016767,emb|CAK27142.1,geneID|5158601,gene_name|crtB,gi|147849648,gi|148241338,gnl|md5|9f606e2103e198ec14300d9e,img|640545159,kegg|syr:SynRCC307_0239,locus|SynRCC307_0239,protein_id|YP_001226495.1,ref|YP_001226495.1,tr|A5GQI3
78261	CK_00000688	78574	fig|316278.3.peg.224@Phytoene_desaturase,_pro-zeta-carotene_producing_(EC_1.-.-.-)@Carotenoids@Fatty_Acids,_Lipids,_and_Isoprenoids@Isoprenoids@geneID|5158666,gi|148241337,gnl|md5|b7941beda0fef35ccfd9f904,locus|SynRCC307_0238,protein_id|YP_001226494.1
78266	CK_00001031	78575	fig|316278.3.peg.223@Putative_subunit_of_NAD(P)H:quinone_oxidoreductase@Respiratory_Complex_I@Respiration@Electron_donating_reactions@GO:0006810,GO:0016655,GO:0042651,GO:0048038,GO:0055114,emb|CAK27140.1,geneID|5156947,gi|147849646,gi|148241336,gi|209573119,gnl|md5|b59a1596257b89a29367d2cb,img|640545157,kegg|syr:SynRCC307_0237,locus|SynRCC307_0237,protein_id|YP_001226493.1,ref|YP_001226493.1,sp|A…
78268	CK_00000561	78577	fig|316278.3.peg.221@RuBisCO_operon_transcriptional_regulator@CO2_uptake,_carboxysome@Carbohydrates@CO2_fixation@GO:0003700,GO:0006350,GO:0006355,emb|CAK27138.1,geneID|5157835,gene_name|rbcR,gi|147849644,gi|148241334,gnl|md5|45bc7907e4fefef7d82e124c,img|640545155,kegg|syr:SynRCC307_0235,locus|SynRCC307_0235,protein_id|YP_001226491.1,ref|YP_001226491.1,tr|A5GQH9
78269	CK_00000560	78578	fig|316278.3.peg.220@NO_HIERARCHY@emb|CAK27137.1,geneID|5156647,gi|147849643,gi|148241333,gnl|md5|2044dabbd11bdba91fe8008d,img|640545154,kegg|syr:SynRCC307_0234,locus|SynRCC307_0234,protein_id|YP_001226490.1,ref|YP_001226490.1,tr|A5GQH8
78271	CK_00057588	78579	fig|316278.4.peg.220@NADH_dehydrogenase_subunit_5,_Involved_in_CO2_fixation@CO2_uptake,_carboxysome@Carbohydrates@CO2_fixation@GO:0008137,GO:0042773,GO:0048038,emb|CAK27136.1,geneID|5158508,gene_name|ndhF,gi|147849642,gi|148241332,gnl|md5|47dd06198b3be33fed51f0a3,img|640545153,kegg|syr:SynRCC307_0233,locus|SynRCC307_0233,protein_id|YP_001226489.1,ref|YP_001226489.1,tr|A5GQH7
78272	NaN	78587	fig|110662.3.peg.645@Possible_alpha/beta_hydrolase_superfamily,_slr1235_homolog@Synechocystis_experimental@Miscellaneous@Plant-Prokaryote_DOE_project@GeneID:3735764,LocusTag:Syncc9605_0155,YP_380486.1,cmr|NT06SC0172,gb|ABB33931.1,gi|78196166,gi|78211707,gnl|md5|75731a628e8ba58e53c29144,img|637774735,kegg|syd:Syncc9605_0155,ref|YP_380486.1,tr|Q3ANA1
78273	CK_00000557	78592	fig|316278.3.peg.149@Glycolate_dehydrogenase_(EC_1.1.99.14),_iron-sulfur_subunit_GlcF@Glycolate,_glyoxylate_interconversions@Carbohydrates@Central_carbohydrate_metabolism@geneID|5158084,gene_name|glcF,gi|148241247,gnl|md5|d678030bb955cfe4768169d6,locus|SynRCC307_0148,protein_id|YP_001226404.1
78274	CK_00000556	78606	fig|180281.4.peg.908@Aconitate_hydratase_2_(EC_4.2.1.3)@TCA_Cycle@Carbohydrates@Central_carbohydrate_metabolism@GO:0003994,GO:0005515,GO:0006099,GO:0051539,gb|EDY39784.1,gi|197627225,gi|254432772,gnl|md5|3a79022b8dd08d66024824dd,ref|ZP_05046475.1,tr|B5IIT5
78275	CK_00000555	78607	fig|316278.3.peg.2525@2-keto-3-deoxy-D-arabino-heptulosonate-7-phosphate_synthase_I_alpha_(EC_2.5.1.54)@Common_Pathway_For_Synthesis_of_Aromatic_Compounds_(DAHP_synthase_to_chorismate)@Amino_Acids_and_Derivatives@Aromatic_amino_acids_and_derivatives@GO:0003849,GO:0009073,emb|CAK29410.1,geneID|5157056,gene_name|aroF,gi|147851916,gi|148243606,gnl|md5|2e1b3b4a91dfa45058ecdf79,img|640547471,kegg|syr:…
78276	CK_00000554	78610	fig|84588.1.peg.2488@NO_HIERARCHY@GO:0016020,GO:0016772,GeneID:1731194,NP_898586.1,SYNW2497,emb|CAE09012.1,gi|33639628,gi|33867027,gnl|md5|08cb289106050d971fbf719b,img|637446641,kegg|syw:SYNW2497,ref|NP_898586.1,tr|Q7U3D5
78277	CK_00000553	78611	fig|59931.3.peg.1889@Cyanobacteria-specific_RpoD-like_sigma_factor,_type-13@Transcription_factors_cyanobacterial_RpoD-like_sigma_factors@RNA_Metabolism@Transcription@GO:0003700,GO:0006352,GO:0006355,GO:0016987,gb|EAR17774.1,gi|88786615,gi|88809396,gnl|md5|06164c33ac8b35f8daa42fee,img|639021678,ref|ZP_01124904.1,tr|A4CWX4
78278	CK_00000552	78612	fig|316278.3.peg.2521@Polyphosphate_kinase_(EC_2.7.4.1)@Purine_conversions@Nucleosides_and_Nucleotides@Purines@GO:0006799,GO:0008976,GO:0009358,emb|CAK29406.1,geneID|5156513,gene_name|ppK,gi|147851912,gi|148243602,gnl|md5|1575e1263c3e2bf23d83b9e3,img|640547467,kegg|syr:SynRCC307_2503,locus|SynRCC307_2503,protein_id|YP_001228759.1,ref|YP_001228759.1,tr|A5GWZ7
78284	CK_00001484	78613	fig|203122.12.peg.3717@Efflux_pump_Lde@Resistance_to_fluoroquinolones@Virulence,_Disease_and_Defense@Resistance_to_antibiotics_and_toxic_compounds@ABD82982.1,GO:0005886,GO:0015520,GO:0015904,GO:0016021,GO:0046677,Sde_3727,cmr|NT03SD4107,gb|ABD82982.1,gi|89952967,gi|90023367,gnl|md5|51ebb8aeb84195e091da0f36,img|637922824,kegg|sde:Sde_3727,ref|YP_529194.1,tr|Q21E97
78285	CK_00001623	78619	fig|316278.3.peg.468@Glycogen_debranching_enzyme_(EC_3.2.1.-)@Glycogen_metabolism@Carbohydrates@Polysaccharides@GO:0004553,GO:0005975,GO:0043169,emb|CAK27382.1,geneID|5157768,gi|147849888,gi|148241578,gnl|md5|d6e509d5b631883716c11eb4,img|640545411,kegg|syr:SynRCC307_0479,locus|SynRCC307_0479,protein_id|YP_001226735.1,ref|YP_001226735.1,tr|A5GR73
78288	CK_00000866	78621	fig|64471.10.peg.2170@DNA-binding_protein_HU@DNA_structural_proteins,_bacterial@DNA_Metabolism@@geneID|4260796,gene_name|hup,gi|113953503,gnl|md5|1d766e5906ce0dde3ce1a1a0,locus|sync_2191,protein_id|YP_731390.1
78289	CK_00001888	78622	fig|316278.3.peg.471@glutamyl-Q-tRNA_synthetase@Queuosine-Archaeosine_Biosynthesis@RNA_Metabolism@RNA_processing_and_modification@GO:0004818,GO:0005524,GO:0005737,GO:0006418,emb|CAK27385.1,geneID|5157747,gi|147849891,gi|148241581,gnl|md5|fa8b025498c0969f61e92d55,img|640545414,kegg|syr:SynRCC307_0482,locus|SynRCC307_0482,protein_id|YP_001226738.1,ref|YP_001226738.1,tr|A5GR76
78298	CK_00000500	78624	fig|316278.3.peg.474@D-glycerate_3-kinase_(EC_2.7.1.31),_plant_type@Glycerate_metabolism@Carbohydrates@Organic_acids@GO:0016301,emb|CAK27388.1,geneID|5157752,gi|147849894,gi|148241584,gnl|md5|d527e07ec4960b41fa1a8381,img|640545417,kegg|syr:SynRCC307_0485,locus|SynRCC307_0485,protein_id|YP_001226741.1,ref|YP_001226741.1,tr|A5GR79
78301	CK_00008046	78645	fig|180281.4.peg.1473@NO_HIERARCHY@gnl|md5|6676bd262ad9fa7a81671b40
78302	CK_00000134	78650	fig|180281.4.peg.1468@NO_HIERARCHY@GO:0005488,gb|EDY37385.1,gi|197624826,gi|254430373,gnl|md5|011ddba8879d4adfcb4569ba,ref|ZP_05044076.1,tr|B5ILY8
78303	CK_00001389	78652	fig|180281.4.peg.1464@Ribosomal_RNA_large_subunit_methyltransferase_N_(EC_2.1.1.-)@Conserved_gene_cluster_associated_with_Met-tRNA_formyltransferase@Clustering-based_subsystems@@gnl|md5|43866b3659d87687c056d75c
78304	CK_00000498	78656	fig|69042.12.peg.2753@Ubiquinone_biosynthesis_monooxygenase_UbiB@Ubiquinone_Biosynthesis@Cofactors,_Vitamins,_Prosthetic_Groups,_Pigments@Quinone_cofactors@GO:0016301,gb|EAQ76595.1,gi|87284643,gi|87300772,gnl|md5|a3f68dfb85cd93bdc7f09f1e,img|638957992,ref|ZP_01083614.1,tr|A3YU80
78305	CK_00000497	78659	fig|221360.3.peg.1071@NO_HIERARCHY@gnl|md5|ee53812c66c7364232dec855
78307	CK_00000708	78660	fig|316278.3.peg.141@Glycogen_phosphorylase_(EC_2.4.1.1)@Glycogen_metabolism@Carbohydrates@Polysaccharides@geneID|5156733,gi|148241239,gnl|md5|c8f4bd51e7e9f90a60830297,locus|SynRCC307_0140,protein_id|YP_001226396.1
78311	CK_00000709	78670	fig|316278.3.peg.874@Adenylosuccinate_synthetase_(EC_6.3.4.4)@Purine_conversions@Nucleosides_and_Nucleotides@Purines@GO:0000287,GO:0004019,GO:0005525,GO:0005737,GO:0006164,emb|CAK27782.1,geneID|5158779,gene_name|purA,gi|147850288,gi|148241978,gi|166234005,gnl|md5|c505c93003666b4e1e873152,img|640545819,kegg|syr:SynRCC307_0879,locus|SynRCC307_0879,protein_id|YP_001227135.1,ref|YP_001227135.1,sp|A5G…
78313	CK_00000711	78671	fig|221360.3.peg.2067@Fructokinase_(EC_2.7.1.4)@Sucrose_utilization@Carbohydrates@Di-_and_oligosaccharides@GO:0016301,gb|EAQ69713.1,gi|86168456,gi|87123887,gnl|md5|cc2ad3df136fff2cf4f27fe7,img|638962011,ref|ZP_01079737.1,tr|A3Z5K6
78314	NaN	78675	fig|316279.3.peg.2145@NO_HIERARCHY@GeneID:3743912,LocusTag:Syncc9902_1673,YP_377675.1,gb|ABB26631.1,gi|78169534,gi|78185240,gnl|md5|3c5d086f33ec75d22f82e467,img|637771865,kegg|sye:Syncc9902_1673,ref|YP_377675.1,tr|Q3AWR1
78315	NaN	78676	fig|316278.3.peg.881@Acetylglutamate_kinase_(EC_2.7.2.8)@Arginine_Biosynthesis_extended@Amino_Acids_and_Derivatives@Arginine;_urea_cycle,_polyamines@GO:0003991,GO:0004349,GO:0005524,GO:0005737,GO:0006526,GO:0006561,emb|CAK27789.1,geneID|5158220,gene_name|argB,gi|147850295,gi|148241985,gi|189045922,gnl|md5|e76f4f328cc950f85e80ab38,img|640545826,kegg|syr:SynRCC307_0886,locus|SynRCC307_0886,protein_…
78316	CK_00000713	78678	fig|316278.3.peg.883@Helicase_PriA_essential_for_oriC/DnaA-independent_DNA_replication@Conserved_gene_cluster_associated_with_Met-tRNA_formyltransferase@Clustering-based_subsystems@@GO:0003677,GO:0005524,GO:0006260,GO:0008026,emb|CAK27791.1,geneID|5156611,gene_name|priA,gi|147850297,gi|148241987,gnl|md5|12b1b89fa758b6076d01f56d,img|640545828,kegg|syr:SynRCC307_0888,locus|SynRCC307_0888,protein_id…
78317	CK_00000714	78681	fig|221360.3.peg.706@photosystem_I_subunit_XI_(PsaL)@Photosystem_I@Photosynthesis@Electron_transport_and_photophosphorylation@GO:0009538,GO:0015979,gb|EAQ68580.1,gi|86167320,gi|87125000,gnl|md5|b52f11935b13a07cded76c0c,img|638963135,ref|ZP_01080847.1,tr|A3Z8U5
78318	NaN	78683	fig|74547.1.peg.1760@NO_HIERARCHY@GO:0016740,GeneID:1729205,NP_895593.1,PMT1766,emb|CAE21941.1,gi|33635617,gi|33864033,gnl|md5|75bfa0b8e14ba164080446a2,img|637448478,kegg|pmt:PMT1766,ref|NP_895593.1,tr|Q7V514
78319	NaN	78684	fig|508765.6.peg.2128@NLP/P60_family_protein@CBSS-393121.3.peg.2760@Clustering-based_subsystems@Protein_export?@gb|ACD22921.1,geneID|6294104,gi|187721700,gi|187933547,gnl|md5|d694ebf3d52907ca0d707707,img|641731136,kegg|cbk:CLL_A2215,locus|CLL_A2215,protein_id|YP_001886404.1,ref|YP_001886404.1,tr|B2TRY3
78325	CK_00000067	78685	fig|1140.7.peg.961@Beta-lactamase_class_A@Beta-lactamase@Virulence,_Disease_and_Defense@Resistance_to_antibiotics_and_toxic_compounds@cmr|NT03SE0916,cmr|NT04SE0845,dbj|BAD78903.1,gb|ABB56858.1,geneID|3776004,gi|56685681,gi|56750722,gi|81168518,gi|81299637,gnl|md5|dab6950c5bbf3f5e568d3e23,img|637616362,img|637799243,kegg|syc:syc0713_c,kegg|syf:Synpcc7942_0826,locus|Synpcc7942_0826,protein_id|YP_39…
78334	CK_00000795	78691	fig|269084.3.peg.572@Recombination_inhibitory_protein_MutS2@DNA_repair,_bacterial_MutL-MutS_system@DNA_Metabolism@DNA_repair@GENE:mutS,GO:0003684,GO:0005524,GO:0006298,GO:0030983,GO:0045005,GeneID:3199413,LocusTag:syc0913_c,YP_171623.1,dbj|BAD79103.1,gi|56685881,gi|56750922,gnl|md5|a9e0b780e0bdfc3f7f4cf146,img|637616566,kegg|syc:syc0913_c,mutS,ref|YP_171623.1,tr|Q5N3L7
78339	NaN	78693	fig|290397.13.peg.4123@Multiple_sugar_ABC_transporter,_ATP-binding_protein@Fructooligosaccharides(FOS)_and_Raffinose_Utilization@Carbohydrates@Di-_and_oligosaccharides@ABC83901.1,Adeh_4137,GO:0005524,GO:0006810,GO:0016820,GO:0016887,GO:0043190,InterPro:IPR001687,InterPro:IPR003439,InterPro:IPR003593,InterPro:IPR005116,cmr|NT01AD4354,gb|ABC83901.1,gi|85777064,gi|86160553,gnl|md5|ebe3d6048afc60cc63…
78350	CK_00008056	78694	fig|316278.3.peg.298@COG0536:_GTP-binding_protein_Obg@CBSS-176279.3.peg.868@Clustering-based_subsystems@@GO:0005525,GO:0005622,emb|CAK27214.1,geneID|5158198,gene_name|obgE,gi|147849720,gi|148241410,gnl|md5|be02b60d65db17ba35eec7f3,img|640545232,kegg|syr:SynRCC307_0311,locus|SynRCC307_0311,protein_id|YP_001226567.1,ref|YP_001226567.1,tr|A5GQQ5
78351	CK_00000681	78695	fig|316278.3.peg.297@Histidinol-phosphatase_[alternative_form]_(EC_3.1.3.15)@Histidine_Biosynthesis@Amino_Acids_and_Derivatives@Histidine_Metabolism@GO:0004437,GO:0005975,emb|CAK27213.1,geneID|5157612,gi|147849719,gi|148241409,gnl|md5|16efe7a4bb60669eab11620e,img|640545231,kegg|syr:SynRCC307_0310,locus|SynRCC307_0310,protein_id|YP_001226566.1,ref|YP_001226566.1,tr|A5GQQ4
78352	CK_00000682	78699	fig|316278.3.peg.2259@Arginyl-tRNA_synthetase_(EC_6.1.1.19)@tRNA_aminoacylation,_Arg@Protein_Metabolism@Protein_biosynthesis@GO:0004814,GO:0005524,GO:0005737,GO:0006420,emb|CAK29144.1,geneID|5157512,gene_name|argS,gi|147851650,gi|148243340,gi|166228634,gnl|md5|580b4a48a271658dd6fd47c5,img|640547202,kegg|syr:SynRCC307_2241,locus|SynRCC307_2241,protein_id|YP_001228497.1,ref|YP_001228497.1,sp|A5GW85…
78353	CK_00000683	78701	fig|316278.3.peg.2260@Histidinol-phosphate_aminotransferase_(EC_2.6.1.9)@Histidine_Biosynthesis@Amino_Acids_and_Derivatives@Histidine_Metabolism@GO:0004400,GO:0009058,GO:0030170,emb|CAK29145.1,geneID|5158037,gene_name|hisC,gi|147851651,gi|148243341,gnl|md5|c30dc3a9ca59fd3615ef9584,img|640547203,kegg|syr:SynRCC307_2242,locus|SynRCC307_2242,protein_id|YP_001228498.1,ref|YP_001228498.1,tr|A5GW86
78354	CK_00000684	78704	fig|316278.3.peg.2262@Anthranilate_synthase,_amidotransferase_component_(EC_4.1.3.27)@Chorismate:_Intermediate_for_synthesis_of_PAPA_antibiotics,_PABA,_anthranilate,_3-hydroxyanthranilate_and_more.@Amino_Acids_and_Derivatives@Aromatic_amino_acids_and_derivatives@GO:0004049,GO:0006541,GO:0009058,GO:0016874,emb|CAK29147.1,geneID|5157862,gene_name|pabA,gi|147851653,gi|148243343,gnl|md5|8d755796b8ab7…
78356	CK_00000686	78706	fig|316278.3.peg.2264@FIG000233:_metal-dependent_hydrolase@Phosphate_metabolism@Phosphorus_Metabolism@@GO:0008237,GO:0008270,emb|CAK29149.1,geneID|5157357,gi|147851655,gi|148243345,gi|172047894,gnl|md5|b66978cea61e6dd23e93d85e,img|640547207,kegg|syr:SynRCC307_2246,locus|SynRCC307_2246,protein_id|YP_001228502.1,ref|YP_001228502.1,sp|A5GW90,sp|Y2246_SYNR3
78359	CK_00001422	78708	fig|69042.12.peg.2824@Peptide_chain_release_factor_2@Programmed_frameshift@Protein_Metabolism@Protein_biosynthesis@GO:0005737,GO:0006415,GO:0016149,gb|EAQ76671.1,gi|87284719,gi|87300848,gnl|md5|9d46730c87294fcd6d0202c0,img|638958069,ref|ZP_01083690.1,tr|A3YUF5
78360	NaN	78709	fig|316278.3.peg.2268@Glutaredoxin_3_(Grx1)@Glutaredoxins@Stress_Response@Oxidative_stress@geneID|5157342,gi|148243349,gnl|md5|f6247c5777276d5318e7a699,locus|SynRCC307_2250,protein_id|YP_001228506.1
78362	CK_00001043	78713	fig|449447.3.peg.1762@Sugar/maltose_fermentation_stimulation_protein_homolog@Fermentations:_Mixed_acid@Carbohydrates@Fermentation@dbj|BAG01734.1,geneID|5862713,gi|166087026,gi|166364653,gi|190410927,gnl|md5|bc1b6a79142c84a1a52c3644,img|641535896,kegg|mar:MAE_19120,locus|MAE_19120,protein_id|YP_001656926.1,ref|YP_001656926.1,sp|B0JWQ4,sp|SFSA_MICAN
78363	CK_00001044	78714	fig|203124.6.peg.3465@Proposed_peptidoglycan_lipid_II_flippase_MurJ@ZZ_gjo_need_homes@Miscellaneous@@InterPro:IPR004268,cmr|NT02TE3327,gb|ABG51908.1,geneID|4244988,gi|110167368,gi|113476320,gnl|md5|360c423c71ba251978ac1ee7,img|638107784,kegg|ter:Tery_2723,locus|Tery_2723,protein_id|YP_722381.1,ref|YP_722381.1,tr|Q111B6
78364	CK_00001045	78717	fig|316278.3.peg.2344@Serine_hydroxymethyltransferase_(EC_2.1.2.1)@Glycine_Biosynthesis@Amino_Acids_and_Derivatives@Alanine,_serine,_and_glycine@geneID|5156328,gene_name|glyA,gi|148243427,gnl|md5|b3f4be7eb2c6304913999b94,locus|SynRCC307_2328,protein_id|YP_001228584.1
78365	CK_00001046	78718	fig|316278.3.peg.2345@Undecaprenyl-phosphate_N-acetylglucosaminyl_1-phosphate_transferase_(EC_2.7.8.-)@Methicillin_resistance_in_Staphylococci@Virulence,_Disease_and_Defense@Resistance_to_antibiotics_and_toxic_compounds@GO:0008963,GO:0016021,emb|CAK29232.1,geneID|5157721,gene_name|rfe,gi|147851738,gi|148243428,gnl|md5|7264823d5cbd93d05c788b15,img|640547292,kegg|syr:SynRCC307_2329,locus|SynRCC307_…
78366	CK_00001303	78719	fig|316278.3.peg.2346@NO_HIERARCHY@GO:0006777,emb|CAK29233.1,geneID|5158092,gene_name|cinA,gi|147851739,gi|148243429,gi|189082438,gnl|md5|6c29cf4455b032fd06213738,img|640547293,kegg|syr:SynRCC307_2330,locus|SynRCC307_2330,protein_id|YP_001228586.1,ref|YP_001228586.1,sp|A5GWH4,sp|CINAL_SYNR3
78367	CK_00001304	78720	fig|316278.3.peg.991@Phosphoribulokinase_(EC_2.7.1.19)@Calvin-Benson_cycle@Carbohydrates@CO2_fixation@GO:0005524,GO:0005975,GO:0008974,emb|CAK27899.1,geneID|5158851,gene_name|prk,gi|147850405,gi|148242095,gnl|md5|2902d1591c4684c4b3e021b7,img|640545938,kegg|syr:SynRCC307_0996,locus|SynRCC307_0996,protein_id|YP_001227252.1,ref|YP_001227252.1,tr|A5GSP0
78373	CK_00000585	78721	fig|316278.3.peg.992@3-isopropylmalate_dehydrogenase_(EC_1.1.1.85)@Branched-Chain_Amino_Acid_Biosynthesis@Amino_Acids_and_Derivatives@Branched-chain_amino_acids@GO:0000287,GO:0003862,GO:0005737,GO:0009098,GO:0030145,GO:0051287,GO:0055114,emb|CAK27900.1,geneID|5157635,gene_name|leuB,gi|147850406,gi|148242096,gnl|md5|c91af88caecfc1588caa08a0,img|640545939,kegg|syr:SynRCC307_0997,locus|SynRCC307_099…
78374	CK_00000584	78722	fig|69042.12.peg.1230@UDP-3-O-[3-hydroxymyristoyl]_glucosamine_N-acyltransferase_(EC_2.3.1.-)@KDO2-Lipid_A_biosynthesis@Cell_Wall_and_Capsule@Gram-Negative_cell_wall_components@GO:0008415,GO:0009245,gb|EAQ73862.1,gi|87281899,gi|87303486,gnl|md5|13c75a6d7f13f09abc5242f2,img|638960698,ref|ZP_01086269.1,tr|A3Z1T8
78378	NaN	78723	fig|69042.12.peg.1231@Glutamate_5-kinase_(EC_2.7.2.11)@Proline_Synthesis@Amino_Acids_and_Derivatives@Proline_and_4-hydroxyproline@GO:0003723,GO:0004349,GO:0005737,GO:0006561,gb|EAQ73863.1,gi|87281900,gi|87303487,gnl|md5|c37ede4e9d89b657bfeb0da7,img|638960699,ref|ZP_01086270.1,tr|A3Z1T9
78379	NaN	78724	fig|398511.4.peg.2578@NO_HIERARCHY@geneID|8767691,gi|288555653,gnl|md5|25701d6d2033c57d5cf644da,locus|BpOF4_13225,protein_id|YP_003427588.1
78380	NaN	78726	fig|316278.3.peg.997@Putative_Holliday_junction_resolvase_(EC_3.1.-.-)@CBSS-281090.3.peg.464@Clustering-based_subsystems@@GO:0000150,GO:0003677,GO:0004518,GO:0005737,GO:0006281,GO:0006310,emb|CAK27905.1,geneID|5158743,gi|147850411,gi|148242101,gnl|md5|2bc405de55903b8fbdb50439,img|640545944,kegg|syr:SynRCC307_1002,locus|SynRCC307_1002,protein_id|YP_001227258.1,ref|YP_001227258.1,tr|A5GSP6
78381	NaN	78728	fig|479433.4.peg.1962@Asparagine_synthetase_[glutamine-hydrolyzing]_(EC_6.3.5.4)@Glutamine,_Glutamate,_Aspartate_and_Asparagine_Biosynthesis@Amino_Acids_and_Derivatives@Glutamine,_glutamate,_aspartate,_asparagine;_ammonia_assimilation@gnl|md5|c4bda7499e89e3f4e8cf4c16
78382	NaN	78730	fig|180281.4.peg.2391@Carbonic_anhydrase_(EC_4.2.1.1)@Zinc_regulated_enzymes@Regulation_and_Cell_signaling@@GO:0016740,gb|EDY37433.1,gi|197624874,gi|254430421,gnl|md5|871c0a632576f8c8d80036e8,ref|ZP_05044124.1,tr|B5IMV0
78383	NaN	78732	fig|221360.4.peg.150@tRNA:m(5)U-54_MTase_gid@Conserved_gene_cluster_associated_with_Met-tRNA_formyltransferase@Clustering-based_subsystems@@GO:0005737,GO:0008033,GO:0009055,GO:0016491,GO:0047151,GO:0050660,gb|EAQ68844.1,gi|86167585,gi|87124706,gnl|md5|986f6cb996a0256ba34bd114,img|638962834,ref|ZP_01080554.1,tr|A3Z824
78385	NaN	78733	fig|316278.3.peg.1555@Carotenoid_cis-trans_isomerase_(EC_5.2.-.-)@Carotenoids@Fatty_Acids,_Lipids,_and_Isoprenoids@Isoprenoids@GO:0016117,GO:0016491,GO:0016853,emb|CAK28445.1,geneID|5158898,gene_name|crtH,gi|147850951,gi|148242641,gnl|md5|e74db833d8c6e81682f9a4e6,img|640546489,kegg|syr:SynRCC307_1542,locus|SynRCC307_1542,protein_id|YP_001227798.1,ref|YP_001227798.1,tr|A5GU86
78386	NaN	78735	fig|65393.5.peg.4487@NO_HIERARCHY@InterPro:IPR001789,InterPro:IPR001867,geneID|7111121,gi|218441301,gnl|md5|44880668b7999f309288053a,locus|,protein_id|
78387	NaN	78737	fig|180281.4.peg.2399@Uncharacterized_monothiol_glutaredoxin_ycf64-like@Glutaredoxins@Stress_Response@Oxidative_stress@GO:0009055,GO:0015035,GO:0045454,gb|EDY39097.1,gi|197626538,gi|254432085,gnl|md5|de3075e4527f088effb3765c,ref|ZP_05045788.1,tr|B5IMV7
78394	CK_00000580	78738	fig|316278.3.peg.1563@Cell_division_protein_BolA@Bacterial_Cell_Division@Clustering-based_subsystems@@emb|CAK28453.1,geneID|5158146,gi|147850959,gi|148242649,gnl|md5|6dc1fbef002955f1a139f270,img|640546497,kegg|syr:SynRCC307_1550,locus|SynRCC307_1550,protein_id|YP_001227806.1,ref|YP_001227806.1,tr|A5GU94
78395	CK_00000579	78740	fig|313612.3.peg.1165@1-acyl-sn-glycerol-3-phosphate_acyltransferase_(EC_2.3.1.51)@Phosphate_metabolism@Phosphorus_Metabolism@@GO:0008152,GO:0008415,gb|EAW38351.1,gi|119457225,gi|119485469,gnl|md5|9d806d5569a5e4e5052911be,img|640015162,locus|L8106_10016,protein_id|ZP_01619797.1,ref|ZP_01619797.1,tr|A0YL76
78396	CK_00008110	78741	fig|166314.3.peg.2060@Pyridoxine_5'-phosphate_synthase_(EC_2.6.99.2)@Pyridoxin_(Vitamin_B6)_Biosynthesis@Cofactors,_Vitamins,_Prosthetic_Groups,_Pigments@Pyridoxine@gnl|md5|2694d82a65d8768b03e19a06
78397	CK_00000578	78745	fig|716541.4.peg.1935@COG0613,_Predicted_metal-dependent_phosphoesterases_(PHP_family)@tRNA_modification_Bacteria@RNA_Metabolism@RNA_processing_and_modification@geneID|9124232,gi|296102092,gnl|md5|96d2498c6debc4cf47b308ff,locus|ECL_01731,protein_id|YP_003612238.1
78399	CK_00000577	78746	fig|316278.3.peg.1206@NO_HIERARCHY@geneID|5157665,gi|148242303,gnl|md5|a01bdb3686397981484b964c,locus|SynRCC307_1204,protein_id|YP_001227460.1
78403	CK_00000576	78748	fig|316278.3.peg.1204@Glutathione_reductase_(EC_1.8.1.7)@Glutathione:_Redox_cycle@Stress_Response@Oxidative_stress@GO:0004362,GO:0005737,GO:0009055,GO:0045454,GO:0050660,GO:0055114,emb|CAK28105.1,geneID|5156981,gene_name|gor,gi|147850611,gi|148242301,gnl|md5|5551d1f8774b9a89d3a68f5e,img|640546144,kegg|syr:SynRCC307_1202,locus|SynRCC307_1202,protein_id|YP_001227458.1,ref|YP_001227458.1,tr|A5GT96
78404	CK_00000575	78749	fig|316278.3.peg.1200@Excinuclease_ABC_subunit_C@DNA_repair,_UvrABC_system@DNA_Metabolism@DNA_repair@geneID|5157461,gene_name|uvrC,gi|148242296,gnl|md5|87c3a1631491445ac9489333,locus|SynRCC307_1197,protein_id|YP_001227453.1
78406	NaN	78750	fig|59931.3.peg.1798@NO_HIERARCHY@GO:0016740,gb|EAR17680.1,gi|88786521,gi|88809302,gnl|md5|c9e580dc50e1c18f3eafc264,img|639021583,ref|ZP_01124810.1,tr|A4CWN0
78408	NaN	78753	fig|316278.3.peg.66@ATP-dependent_Clp_protease_ATP-binding_subunit_ClpX@Proteolysis_in_bacteria,_ATP-dependent@Protein_Metabolism@Protein_degradation@GO:0005524,GO:0006457,GO:0008270,GO:0015031,GO:0016887,GO:0046983,GO:0051082,emb|CAK26968.1,geneID|5158297,gene_name|clpX,gi|147849474,gi|148241164,gi|166215217,gnl|md5|0312146672903a8aebd86e91,img|640544982,kegg|syr:SynRCC307_0065,locus|SynRCC307_0…
78409	CK_00000858	78754	fig|180281.4.peg.1007@ATP-dependent_Clp_protease_proteolytic_subunit_(EC_3.4.21.92)@cAMP_signaling_in_bacteria@Regulation_and_Cell_signaling@@GO:0004252,GO:0006508,gb|EDY39376.1,gi|197626817,gi|254432364,gnl|md5|eea15c3adc19b8c14fe8bb9c,ref|ZP_05046067.1,tr|B5IJD8
78412	CK_00001409	78755	fig|316278.3.peg.68@Cell_division_trigger_factor_(EC_5.2.1.8)@Bacterial_Cell_Division@Clustering-based_subsystems@@GO:0003755,GO:0006457,GO:0007049,GO:0015031,GO:0051301,emb|CAK26970.1,geneID|5157236,gene_name|tig,gi|147849476,gi|148241166,gi|172047799,gnl|md5|d64f1dc8de4b23fa86926170,img|640544984,kegg|syr:SynRCC307_0067,locus|SynRCC307_0067,protein_id|YP_001226323.1,ref|YP_001226323.1,sp|A5GQ11…
78413	CK_00000860	78756	fig|69042.12.peg.2385@Aspartate-semialdehyde_dehydrogenase_(EC_1.2.1.11)@Threonine_and_Homoserine_Biosynthesis@Amino_Acids_and_Derivatives@Lysine,_threonine,_methionine,_and_cysteine@gnl|md5|07f68777bd2c63258c5aa2d6
78414	CK_00008048	78760	fig|316278.3.peg.1816@Long-chain-fatty-acid--CoA_ligase_(EC_6.2.1.3)@Biotin_biosynthesis@Cofactors,_Vitamins,_Prosthetic_Groups,_Pigments@Biotin@GO:0004467,GO:0008152,emb|CAK28699.1,geneID|5157262,gene_name|fadD,gi|147851205,gi|148242895,gnl|md5|6f7820d5a784f713bdd3cbad,img|640546747,kegg|syr:SynRCC307_1796,locus|SynRCC307_1796,protein_id|YP_001228052.1,ref|YP_001228052.1,tr|A5GUZ0
78416	NaN	78761	fig|316278.3.peg.1817@Octanoate-[acyl-carrier-protein]-protein-N-octanoyltransferase@Lipoic_acid_metabolism@Cofactors,_Vitamins,_Prosthetic_Groups,_Pigments@Lipoic_acid@GO:0005737,GO:0006464,GO:0008415,GO:0009107,emb|CAK28700.1,geneID|5158532,gene_name|lipB,gi|147851206,gi|148242896,gnl|md5|9a12e29a6d1178716d2fff15,img|640546748,kegg|syr:SynRCC307_1797,locus|SynRCC307_1797,protein_id|YP_001228053…
78417	CK_00000412	78762	fig|316278.3.peg.1818@Ribosomal_subunit_interface_protein@Ribosome_activity_modulation@Protein_Metabolism@Protein_biosynthesis@GO:0005488,GO:0044238,emb|CAK28701.1,geneID|5158784,gene_name|lrtA,gi|147851207,gi|148242897,gnl|md5|9fbd78bec31cb2aa7f218c44,img|640546749,kegg|syr:SynRCC307_1798,locus|SynRCC307_1798,protein_id|YP_001228054.1,ref|YP_001228054.1,tr|A5GUZ2
78419	CK_00001561	78763	fig|316278.3.peg.1819@Deoxyribose-phosphate_aldolase_(EC_4.1.2.4)@Deoxyribose_and_Deoxynucleoside_Catabolism@Carbohydrates@Monosaccharides@GO:0004139,GO:0005737,GO:0009264,emb|CAK28702.1,geneID|5157633,gene_name|deoC,gi|147851208,gi|148242898,gnl|md5|13700956ef72274367811329,img|640546750,kegg|syr:SynRCC307_1799,locus|SynRCC307_1799,protein_id|YP_001228055.1,ref|YP_001228055.1,tr|A5GUZ3
78420	CK_00001374	78764	fig|316278.3.peg.1820@DNA_recombination_and_repair_protein_RecO@DNA_repair,_bacterial_RecFOR_pathway@DNA_Metabolism@DNA_repair@GO:0006281,GO:0006310,emb|CAK28703.1,geneID|5157146,gene_name|recO,gi|147851209,gi|148242899,gnl|md5|e1b189d94a6ea2491c6cac58,img|640546751,kegg|syr:SynRCC307_1800,locus|SynRCC307_1800,protein_id|YP_001228056.1,ref|YP_001228056.1,tr|A5GUZ4
78421	CK_00001375	78769	fig|316278.3.peg.98@Glutathione_peroxidase_(EC_1.11.1.9)@Glutathione:_Redox_cycle@Stress_Response@Oxidative_stress@GO:0004602,GO:0006979,GO:0055114,emb|CAK26999.1,geneID|5156830,gi|147849505,gi|148241195,gnl|md5|abd140add98c3f254379ed7a,img|640545014,kegg|syr:SynRCC307_0096,locus|SynRCC307_0096,protein_id|YP_001226352.1,ref|YP_001226352.1,tr|A5GQ40
78422	CK_00000413	78770	fig|1148.35.peg.892@NO_HIERARCHY@GO:0006812,GO:0008324,cmr|NT01SS1019,dbj|BAA17399.1,geneID|954022,gene_name|mgtE,gi|16329991,gi|1652477,gnl|md5|dfde83b51bc27e81bb2da973,img|637010260,kegg|syn:slr1216,locus|slr1216,protein_id|NP_440719.1,ref|NP_440719.1,tr|P73368
78423	NaN	78774	fig|180281.4.peg.1060@Adenosylhomocysteinase_(EC_3.3.1.1)@Methionine_Biosynthesis@Amino_Acids_and_Derivatives@Lysine,_threonine,_methionine,_and_cysteine@GO:0004013,GO:0005488,GO:0006730,gb|EDY39740.1,gi|197627181,gi|254432728,gnl|md5|824fb64d622e0a8027591ac8,ref|ZP_05046431.1,tr|B5IJJ2
78428	CK_00000700	78775	fig|221360.3.peg.1116@putative_alkaline_phosphatase-like_protein@Phosphate_metabolism@Phosphorus_Metabolism@@gnl|md5|3cbd90f1c46b806c3c004444
78429	CK_00000701	78776	fig|316278.3.peg.109@Single-stranded_DNA-binding_protein@DNA_repair,_bacterial@DNA_Metabolism@DNA_repair@GO:0003697,GO:0006260,emb|CAK27011.1,geneID|5158249,gene_name|ssb,gi|147849517,gi|148241207,gnl|md5|24e33f3913b677e423f089a4,img|640545026,kegg|syr:SynRCC307_0108,locus|SynRCC307_0108,protein_id|YP_001226364.1,ref|YP_001226364.1,tr|A5GQ52
78430	CK_00000006	78779	fig|316278.3.peg.2151@Adenylate_kinase_(EC_2.7.4.3)@Purine_conversions@Nucleosides_and_Nucleotides@Purines@GO:0004017,GO:0005524,GO:0005737,GO:0009165,emb|CAK29038.1,geneID|5156595,gene_name|adk,gi|147851544,gi|148243234,gi|166980530,gnl|md5|f3f41c13e803cad2c690733f,img|640547092,kegg|syr:SynRCC307_2135,locus|SynRCC307_2135,protein_id|YP_001228391.1,ref|YP_001228391.1,sp|A5GVX9,sp|KAD_SYNR3
78431	CK_00008036	78780	fig|180281.4.peg.533@SSU_ribosomal_protein_S13p_(S18e)@Ribosome_SSU_bacterial@Protein_Metabolism@Protein_biosynthesis@GO:0003735,GO:0005840,GO:0006412,GO:0019843,gb|EDY37954.1,gi|197625395,gi|254430942,gnl|md5|76e0b3b3c5eb6c8cc7b5080c,ref|ZP_05044645.1,tr|B5IPS4
78432	CK_00000702	78781	fig|180281.4.peg.534@SSU_ribosomal_protein_S11p_(S14e)@Ribosome_SSU_bacterial@Protein_Metabolism@Protein_biosynthesis@GO:0003735,GO:0005840,GO:0006412,gb|EDY38860.1,gi|197626301,gi|254431848,gnl|md5|ac0b8a70e8f733c3e6a836fc,ref|ZP_05045551.1,tr|B5IPS5
78433	CK_00000703	78782	fig|69042.12.peg.2865@DNA-directed_RNA_polymerase_alpha_subunit_(EC_2.7.7.6)@RNA_polymerase_bacterial@RNA_Metabolism@Transcription@GO:0003677,GO:0003899,GO:0006281,GO:0006351,GO:0046983,gb|EAQ76713.1,gi|87284761,gi|87300890,gnl|md5|f08a20d3b189cc9f2dd5d4d2,img|638958113,ref|ZP_01083732.1,tr|A3YUJ6
78434	CK_00000704	78783	fig|84588.1.peg.2084@LSU_ribosomal_protein_L17p@Ribosome_LSU_bacterial@Protein_Metabolism@Protein_biosynthesis@GO:0003735,GO:0005840,GO:0006412,GeneID:1731032,NP_898182.1,SYNW2091,cmr|NT03SC2322,emb|CAE08606.1,gi|33633401,gi|33866623,gi|81712233,gnl|md5|74630ad7f93399aff0b53bb7,img|637446226,kegg|syw:SYNW2091,ref|NP_898182.1,rpl17,sp|Q7U4H6,sp|RL17_SYNPX
78435	CK_00000705	78784	fig|316278.3.peg.2157@tRNA_pseudouridine_synthase_A_(EC_4.2.1.70)@tRNA_modification_Archaea@RNA_Metabolism@RNA_processing_and_modification@GO:0001522,GO:0003723,GO:0008033,GO:0009982,emb|CAK29044.1,geneID|5156724,gene_name|truA,gi|147851550,gi|148243240,gnl|md5|fd9ff13225275e4813ced183,img|640547098,kegg|syr:SynRCC307_2141,locus|SynRCC307_2141,protein_id|YP_001228397.1,ref|YP_001228397.1,tr|A5GVY5
78438	CK_00001013	78785	fig|316278.3.peg.2158@LSU_ribosomal_protein_L13p_(L13Ae)@Ribosome_LSU_bacterial@Protein_Metabolism@Protein_biosynthesis@GO:0003735,GO:0005840,GO:0006412,emb|CAK29045.1,geneID|5158633,gene_name|rplM,gi|147851551,gi|148243241,gi|166199626,gnl|md5|d37c5c2e964f1fcc0c1832cb,img|640547099,kegg|syr:SynRCC307_2142,locus|SynRCC307_2142,protein_id|YP_001228398.1,ref|YP_001228398.1,sp|A5GVY6,sp|RL13_SYNR3
78439	NaN	78786	fig|316278.3.peg.2159@SSU_ribosomal_protein_S9p_(S16e)@Ribosome_SSU_bacterial@Protein_Metabolism@Protein_biosynthesis@GO:0003735,GO:0005840,GO:0006412,GO:0008759,GO:0009245,emb|CAK29046.1,geneID|5156789,gene_name|rpsI,gi|147851552,gi|148243242,gnl|md5|88445edea206825b90c0f420,img|640547100,kegg|syr:SynRCC307_2143,locus|SynRCC307_2143,protein_id|YP_001228399.1,ref|YP_001228399.1,tr|A5GVY7
78440	CK_00001015	78788	fig|69042.12.peg.2859@Peptide_chain_release_factor_1@Translation_termination_factors_bacterial@Protein_Metabolism@Protein_biosynthesis@GO:0005737,GO:0006415,GO:0016149,gb|EAQ76707.1,gi|87284755,gi|87300884,gnl|md5|f877d3036f1fa1b8ee006230,img|638958107,ref|ZP_01083726.1,tr|A3YUJ0
78441	CK_00001016	78789	fig|221360.3.peg.699@NO_HIERARCHY@gnl|md5|f64ba1fe0a17cb3f712beae1
78442	CK_00001298	78790	fig|316278.3.peg.2163@Alanine_racemase_(EC_5.1.1.1)@Alanine_biosynthesis@Amino_Acids_and_Derivatives@Alanine,_serine,_and_glycine@geneID|5157718,gene_name|alr,gi|148243246,gnl|md5|22eb67480cbcc2938c382a10,locus|SynRCC307_2147,protein_id|YP_001228403.1
78451	CK_00000156	78791	fig|316278.3.peg.1751@Sulfur_carrier_protein_ThiS@Thiamin_biosynthesis@Cofactors,_Vitamins,_Prosthetic_Groups,_Pigments@@GO:0006790,emb|CAK28639.1,geneID|5157652,gene_name|thiS,gi|147851145,gi|148242835,gnl|md5|45b7220d44a8b85a258c97b4,img|640546686,kegg|syr:SynRCC307_1736,locus|SynRCC307_1736,protein_id|YP_001227992.1,ref|YP_001227992.1,tr|A5GUT0
78454	NaN	78792	fig|316278.3.peg.1752@Thiamin-phosphate_pyrophosphorylase_(EC_2.5.1.3)@5-FCL-like_protein@Cofactors,_Vitamins,_Prosthetic_Groups,_Pigments@Folate_and_pterines@GO:0004789,GO:0009228,emb|CAK28640.1,geneID|5157622,gene_name|thiE,gi|147851146,gi|148242836,gnl|md5|341919305ce5d7556f198271,img|640546687,kegg|syr:SynRCC307_1737,locus|SynRCC307_1737,protein_id|YP_001227993.1,ref|YP_001227993.1,tr|A5GUT1
78455	CK_00000055	78793	fig|316278.3.peg.1754@Riboflavin_kinase_(EC_2.7.1.26)@Riboflavin,_FMN_and_FAD_metabolism@Cofactors,_Vitamins,_Prosthetic_Groups,_Pigments@Riboflavin,_FMN,_FAD@GO:0003919,GO:0008531,GO:0009231,emb|CAK28641.1,geneID|5156928,gene_name|ribF,gi|147851147,gi|148242837,gnl|md5|1326b7d9a28cc2a59b04fc94,img|640546688,kegg|syr:SynRCC307_1738,locus|SynRCC307_1738,protein_id|YP_001227994.1,ref|YP_001227994.1…
78459	CK_00046746	78795	fig|316278.4.peg.1753@5-nucleotidase_SurE_(EC_3.1.3.5)@Folate_Biosynthesis@Cofactors,_Vitamins,_Prosthetic_Groups,_Pigments@Folate_and_pterines@GO:0000166,GO:0005737,GO:0008253,GO:0046872,emb|CAK28643.1,geneID|5156553,gene_name|surE,gi|147851149,gi|148242839,gi|189082054,gnl|md5|28c2c4488ede25ebe94bd81d,img|640546690,kegg|syr:SynRCC307_1740,locus|SynRCC307_1740,protein_id|YP_001227996.1,ref|YP_00…
78460	CK_00001657	78796	fig|316278.3.peg.1757@Phenylalanyl-tRNA_synthetase_alpha_chain_(EC_6.1.1.20)@tRNA_aminoacylation,_Phe@Protein_Metabolism@Protein_biosynthesis@GO:0000287,GO:0004826,GO:0005524,GO:0005737,GO:0006432,emb|CAK28644.1,geneID|5157707,gene_name|pheS,gi|147851150,gi|148242840,gnl|md5|61798e64a91d020b29ca3059,img|640546691,kegg|syr:SynRCC307_1741,locus|SynRCC307_1741,protein_id|YP_001227997.1,ref|YP_001227…
78466	CK_00000832	78797	fig|316278.3.peg.1759@NAD_kinase_(EC_2.7.1.23)@NAD_and_NADP_cofactor_biosynthesis_global@Cofactors,_Vitamins,_Prosthetic_Groups,_Pigments@NAD_and_NADP@GO:0003951,GO:0008152,emb|CAK28646.1,geneID|5158681,gene_name|ppnK,gi|147851152,gi|148242842,gnl|md5|a1475b2ffaf61775d6ab6eb3,img|640546693,kegg|syr:SynRCC307_1743,locus|SynRCC307_1743,protein_id|YP_001227999.1,ref|YP_001227999.1,tr|A5GUT7
78468	CK_00000831	78798	fig|479434.6.peg.2045@Phosphate_regulon_transcriptional_regulatory_protein_PhoB_(SphR)@Phosphate_metabolism@Phosphorus_Metabolism@@GO:0003677,InterPro:IPR001789,InterPro:IPR001867,InterPro:IPR005829,gb|EEP39550.1,geneID|8639454,gi|229803526,gi|229876981,gi|269838051,gnl|md5|02b3dbab3e7af40ea499752c,locus|Sthe_2027,protein_id|YP_003320279.1,ref|ZP_04496494.1,tr|C4CNC1
78469	CK_00001458	78802	fig|316278.3.peg.2372@LSU_ribosomal_protein_L10p_(P0)@Ribosome_LSU_bacterial@Protein_Metabolism@Protein_biosynthesis@GO:0005840,GO:0006412,GO:0042254,emb|CAK29259.1,geneID|5158201,gene_name|rplJ,gi|147851765,gi|148243455,gi|166230083,gnl|md5|fca3303d52725fb77348633e,img|640547319,kegg|syr:SynRCC307_2356,locus|SynRCC307_2356,protein_id|YP_001228612.1,ref|YP_001228612.1,sp|A5GWK0,sp|RL10_SYNR3
78470	CK_00000830	78803	fig|316278.3.peg.2373@LSU_ribosomal_protein_L1p_(L10Ae)@Ribosome_LSU_bacterial@Protein_Metabolism@Protein_biosynthesis@GO:0000049,GO:0003735,GO:0006396,GO:0006412,GO:0006417,GO:0015934,GO:0019843,emb|CAK29260.1,geneID|5158798,gene_name|rplA,gi|147851766,gi|148243456,gi|160174528,gnl|md5|3b46d1193d6d4e08bfaea1a5,img|640547320,kegg|syr:SynRCC307_2357,locus|SynRCC307_2357,protein_id|YP_001228613.1,r…
78471	CK_00008109	78804	fig|316278.3.peg.2374@LSU_ribosomal_protein_L11p_(L12e)@Ribosome_LSU_bacterial@Protein_Metabolism@Protein_biosynthesis@GO:0003735,GO:0005840,GO:0006412,GO:0019843,emb|CAK29261.1,geneID|5156717,gene_name|rplK,gi|147851767,gi|148243457,gi|166230942,gnl|md5|16d1fd6e3b7731711e0586fd,img|640547321,kegg|syr:SynRCC307_2358,locus|SynRCC307_2358,protein_id|YP_001228614.1,ref|YP_001228614.1,sp|A5GWK2,sp|RL…
78472	CK_00000829	78805	fig|316278.3.peg.2375@Transcription_antitermination_protein_NusG@Transcription_factors_bacterial@RNA_Metabolism@Transcription@geneID|5156805,gene_name|nusG,gi|148243458,gnl|md5|e206fbb693a1573ab6caa8c8,locus|SynRCC307_2359,protein_id|YP_001228615.1
78474	NaN	78806	fig|316278.4.peg.2373@ClpB_protein@Protein_chaperones@Protein_Metabolism@Protein_folding@GO:0005515,GO:0005524,GO:0017111,GO:0019538,emb|CAK29264.1,geneID|5157568,gene_name|clpB,gi|147851770,gi|148243460,gnl|md5|eeba08eb0c3a5612a278409a,img|640547324,kegg|syr:SynRCC307_2361,locus|SynRCC307_2361,protein_id|YP_001228617.1,ref|YP_001228617.1,tr|A5GWK5
78476	CK_00001050	78807	fig|316278.3.peg.2378@Lactoylglutathione_lyase_(EC_4.4.1.5)@Glutathione:_Non-redox_reactions@Stress_Response@Oxidative_stress@GO:0004462,GO:0046872,emb|CAK29265.1,geneID|5158634,gene_name|gloA,gi|147851771,gi|148243461,gnl|md5|83f545f60eb0c094a257c30b,img|640547325,kegg|syr:SynRCC307_2362,locus|SynRCC307_2362,protein_id|YP_001228618.1,ref|YP_001228618.1,tr|A5GWK6
78478	CK_00001306	78808	fig|316278.3.peg.2379@Enolase_(EC_4.2.1.11)@Entner-Doudoroff_Pathway@Carbohydrates@Central_carbohydrate_metabolism@GO:0000015,GO:0000287,GO:0004634,GO:0006096,emb|CAK29266.1,geneID|5158215,gene_name|eno,gi|147851772,gi|148243462,gnl|md5|38d9da4144dd77d1c67897fa,img|640547326,kegg|syr:SynRCC307_2363,locus|SynRCC307_2363,protein_id|YP_001228619.1,ref|YP_001228619.1,tr|A5GWK7
78479	CK_00001049	78818	fig|59931.3.peg.2734@NO_HIERARCHY@GO:0005215,GO:0005886,GO:0006810,GO:0016021,gb|EAR20011.1,gi|88788856,gi|88807642,gnl|md5|6f6ece4081db613763408a72,img|639019893,ref|ZP_01123154.1,tr|A4CRX4
78480	CK_00001048	78819	fig|118168.3.peg.5976@Ferric_iron_ABC_transporter,_iron-binding_protein@Iron_acquisition_in_Streptococcus@Iron_acquisition_and_metabolism@@GO:0005215,GO:0006810,gb|EDX72306.1,gi|196177299,gi|254415872,gnl|md5|69d09eda9cef25d88db92a0e,ref|ZP_05029629.1,tr|B4W0D4
78492	CK_00001606	78822	fig|316278.3.peg.1641@Putative_metal_chaperone,_involved_in_Zn_homeostasis,_GTPase_of_COG0523_family@Zinc_regulated_enzymes@Regulation_and_Cell_signaling@@emb|CAK28531.1,geneID|5158122,gi|147851037,gi|148242727,gnl|md5|454de683fe36aa3258db591b,img|640546576,kegg|syr:SynRCC307_1628,locus|SynRCC307_1628,protein_id|YP_001227884.1,ref|YP_001227884.1,tr|A5GUH2
78496	NaN	78823	fig|316278.3.peg.1634@Zinc_uptake_regulation_protein_ZUR@Oxidative_stress@Stress_Response@Oxidative_stress@GO:0003700,GO:0006355,emb|CAK28524.1,geneID|5157297,gene_name|fur,gi|147851030,gi|148242720,gnl|md5|d8787ea0172efbd65e52b68b,img|640546569,kegg|syr:SynRCC307_1621,locus|SynRCC307_1621,protein_id|YP_001227877.1,ref|YP_001227877.1,tr|A5GUG5
78498	NaN	78824	fig|316278.3.peg.1633@Queuosine_biosynthesis_QueD,_PTPS-I@Zinc_regulated_enzymes@Regulation_and_Cell_signaling@@geneID|5157261,gi|148242719,gnl|md5|685d37907791f4d2afd021d6,locus|SynRCC307_1620,protein_id|YP_001227876.1
78499	CK_00000125	78825	fig|316278.3.peg.1632@Phosphoribosyl-AMP_cyclohydrolase_(EC_3.5.4.19)@Zinc_regulated_enzymes@Regulation_and_Cell_signaling@@geneID|5157608,gene_name|hisIE,gi|148242718,gnl|md5|8b8d292bd2f7c40006bfd2b7,locus|SynRCC307_1619,protein_id|YP_001227875.1
78500	CK_00000406	78829	fig|316278.3.peg.665@Heme_O_synthase,_protoheme_IX_farnesyltransferase_(EC_2.5.1.-)_COX10-CtaB@Biogenesis_of_cytochrome_c_oxidases@Respiration@@GO:0005886,GO:0008495,GO:0016021,GO:0048034,emb|CAK27577.1,geneID|5158699,gene_name|ctaB,gi|147850083,gi|148241773,gi|182639226,gnl|md5|198b29033341146e0afa0d40,img|640545612,kegg|syr:SynRCC307_0674,locus|SynRCC307_0674,protein_id|YP_001226930.1,ref|YP_00…
78502	CK_00000405	78830	fig|449447.4.peg.1344@ABC-type_multidrug_transport_system,_ATPase_component@CBSS-196164.1.peg.1690@Clustering-based_subsystems@Cytochrome_biogenesis@GO:0005524,GO:0016887,dbj|BAG01288.1,geneID|5862265,gi|166086580,gi|166364207,gnl|md5|559f85ca4525508f3d06442b,img|641535448,kegg|mar:MAE_14660,locus|MAE_14660,protein_id|YP_001656480.1,ref|YP_001656480.1,tr|B0JUA0
78507	NaN	78831	fig|63737.11.peg.570@ABC-type_multidrug_transport_system,_permease_component@CBSS-196164.1.peg.1690@Clustering-based_subsystems@Cytochrome_biogenesis@GO:0005524,GO:0006810,GO:0016020,GO:0042626,InterPro:IPR000412,InterPro:IPR013525,InterPro:IPR013526,gb|ACC79268.1,geneID|6249960,gi|186463467,gi|186681015,gnl|md5|2d4c765d440c668957010a9d,img|638386318,img|642599807,kegg|npu:Npun_F0491,locus|Npun_F…
78508	CK_00000403	78833	fig|316278.3.peg.669@N-acetylmannosamine-6-phosphate_2-epimerase_(EC_5.1.3.9)@Sialic_Acid_Metabolism@Cell_Wall_and_Capsule@Capsular_and_extracellular_polysacchrides@geneID|5157527,gene_name|nanE,gi|148241777,gnl|md5|0fbfcdb9dbc1f8ee58732a88,locus|SynRCC307_0678,protein_id|YP_001226934.1
78512	CK_00000658	78835	fig|316278.3.peg.672@3-oxoacyl-[acyl-carrier_protein]_reductase_(EC_1.1.1.100)@Fatty_Acid_Biosynthesis_FASII@Fatty_Acids,_Lipids,_and_Isoprenoids@Fatty_acids@GO:0004316,GO:0006633,GO:0051287,GO:0055114,emb|CAK27584.1,geneID|5158909,gene_name|fabG,gi|147850090,gi|148241780,gnl|md5|7b5c095cc2dc427d84bbdc0a,img|640545619,kegg|syr:SynRCC307_0681,locus|SynRCC307_0681,protein_id|YP_001226937.1,ref|YP_0…
78513	CK_00000657	78836	fig|1140.3.peg.927@Potassium_channel_protein@Potassium_homeostasis@Potassium_metabolism@@GO:0003824,GO:0005216,GO:0005488,GO:0006813,GO:0008152,GO:0008324,GeneID:3775853,LocusTag:Synpcc7942_0683,YP_399702.1,cmr|NT03SE0753,dbj|BAD79036.1,gb|ABB56715.1,gi|56685814,gi|56750855,gi|81168375,gi|81299494,gnl|md5|220ac6ec6b0fd1dcb7cb6daa,img|637616497,img|637799095,kegg|syc:syc0846_c,kegg|syf:Synpcc7942_…
78514	CK_00000656	78839	fig|316278.3.peg.2281@Mg-protoporphyrin_O-methyltransferase_(EC_2.1.1.11)@Chlorophyll_Biosynthesis@Cofactors,_Vitamins,_Prosthetic_Groups,_Pigments@Tetrapyrroles@GO:0015979,GO:0015995,GO:0046406,emb|CAK29166.1,geneID|5156345,gene_name|chlM,gi|147851672,gi|148243362,gnl|md5|fc91c2d3bf1f0e819ffd22a9,img|640547224,kegg|syr:SynRCC307_2263,locus|SynRCC307_2263,protein_id|YP_001228519.1,ref|YP_00122851…
78515	CK_00000655	78840	fig|251221.4.peg.184@Ribosomal_large_subunit_pseudouridine_synthase_D_(EC_4.2.1.70)@Ribosome_biogenesis_bacterial@Protein_Metabolism@Protein_biosynthesis@geneID|2599968,gi|37519752,gnl|md5|9ab0fd2a3d7dccc71aeab256,locus|gll0183,protein_id|NP_923129.1
78518	CK_00001419	78841	fig|259536.4.peg.318@Two-component_system_response_regulator_OmpR@Major_Outer_Membrane_Proteins@Cell_Wall_and_Capsule@Gram-Negative_cell_wall_components@GENE:ompR,GO:0000156,GO:0000160,GO:0003677,GO:0006355,GeneID:3514730,LocusTag:Psyc_0126,YP_263434.1,cmr|NT02PC0143,cmr|NT05PA0139,gb|AAZ18000.1,gb|ABE73919.1,gi|71037692,gi|71064707,gi|92392644,gi|93004966,gnl|md5|8a37f463334402332f16f49e,img|637…
78519	CK_00001583	78843	fig|316278.3.peg.2277@Cysteine_desulfurase_(EC_2.8.1.7)@CBSS-84588.1.peg.1247@Clustering-based_subsystems@Lysine,_threonine,_methionine,_and_cysteine@geneID|5157058,gene_name|nifS,gi|148243358,gnl|md5|18efddf506d68e6db65b2d8e,locus|SynRCC307_2259,protein_id|YP_001228515.1
78524	CK_00000369	78845	fig|316278.3.peg.2276@rRNA_small_subunit_methyltransferase_H@Bacterial_Cell_Division@Clustering-based_subsystems@@geneID|5156689,gene_name|mraW,gi|148243357,gnl|md5|031bfa38634aed50ff49b5b0,locus|SynRCC307_2258,protein_id|YP_001228514.1
78528	CK_00000739	78846	fig|316278.3.peg.2275@NAD(P)H-quinone_oxidoreductase_chain_H_(EC_1.6.5.2)@Respiratory_Complex_I@Respiration@Electron_donating_reactions@GO:0006810,GO:0009055,GO:0016651,GO:0019684,GO:0042651,GO:0048038,GO:0051287,GO:0055114,emb|CAK29160.1,geneID|5157266,gene_name|ndhH,gi|147851666,gi|148243356,gi|229891155,gnl|md5|698c062f101db58772fc2364,img|640547218,kegg|syr:SynRCC307_2257,locus|SynRCC307_2257…
78532	CK_00000783	78848	fig|316278.3.peg.238@photosystem_I_assembly_related_protein_Ycf3@Photosystem_I@Photosynthesis@Electron_transport_and_photophosphorylation@GO:0005488,GO:0015979,GO:0042651,emb|CAK27155.1,geneID|5158751,gene_name|ycf3,gi|147849661,gi|148241351,gi|166227568,gnl|md5|7047c4ac9934c8e09d2ceba4,img|640545172,kegg|syr:SynRCC307_0252,locus|SynRCC307_0252,protein_id|YP_001226508.1,ref|YP_001226508.1,sp|A5GQ…
78533	CK_00001250	78849	fig|316278.3.peg.239@Copper-translocating_P-type_ATPase_(EC_3.6.3.4)@Copper_homeostasis@Virulence,_Disease_and_Defense@Resistance_to_antibiotics_and_toxic_compounds@GO:0004008,GO:0005524,GO:0006754,GO:0016021,GO:0030001,GO:0046872,emb|CAK27156.1,geneID|5156729,gene_name|copA,gi|147849662,gi|148241352,gnl|md5|d12c18223092983105a99334,img|640545173,kegg|syr:SynRCC307_0253,locus|SynRCC307_0253,prote…
78536	CK_00000786	78850	fig|316278.3.peg.240@Thymidylate_kinase_(EC_2.7.4.9)@pyrimidine_conversions@Nucleosides_and_Nucleotides@Pyrimidines@GO:0004798,GO:0005524,GO:0006233,GO:0006235,emb|CAK27157.1,geneID|5157623,gene_name|tmk,gi|147849663,gi|148241353,gi|166223123,gnl|md5|6c283216b56310c23a23d21e,img|640545174,kegg|syr:SynRCC307_0254,locus|SynRCC307_0254,protein_id|YP_001226510.1,ref|YP_001226510.1,sp|A5GQJ8,sp|KTHY_S…
78537	CK_00000161	78851	fig|316278.3.peg.241@DNA_polymerase_III_delta_prime_subunit_(EC_2.7.7.7)@DNA-replication@DNA_Metabolism@DNA_replication@GO:0003887,GO:0006260,GO:0008408,emb|CAK27158.1,geneID|5157537,gene_name|holB,gi|147849664,gi|148241354,gnl|md5|12443d4eb44409a2872aa731,img|640545175,kegg|syr:SynRCC307_0255,locus|SynRCC307_0255,protein_id|YP_001226511.1,ref|YP_001226511.1,tr|A5GQJ9
78538	CK_00000787	78852	fig|458233.11.peg.1492@Alkaline_phosphatase_synthesis_transcriptional_regulatory_protein_PhoP@Phosphate_metabolism@Phosphorus_Metabolism@@GO:0000156,GO:0000160,GO:0003677,GO:0005622,GO:0006355,dbj|BAH18066.1,geneID|7389348,gene_name|phoP,gi|222120731,gi|222151606,gnl|md5|3b080eceaefd79b94399a622,kegg|mcl:MCCL_1359,locus|MCCL_1359,protein_id|YP_002560762.1,ref|YP_002560762.1,tr|B9E798
78540	CK_00000789	78853	fig|444177.5.peg.4661@ATPase_component_of_general_energizing_module_of_ECF_transporters@Folate_Biosynthesis@Cofactors,_Vitamins,_Prosthetic_Groups,_Pigments@Folate_and_pterines@GO:0005524,GO:0005886,GO:0006824,GO:0015087,GO:0016887,GO:0050897,gb|ACA42031.1,geneID|6023044,gene_name|cbiO,gi|168994491,gi|169830003,gnl|md5|22be3b31b0298a389fadaa6c,img|641577462,kegg|lsp:Bsph_4587,locus|Bsph_4587,prot…
78544	CK_00001131	78860	fig|316278.3.peg.974@Carbamoyl-phosphate_synthase_large_chain_(EC_6.3.5.5)@De_Novo_Pyrimidine_Synthesis@Nucleosides_and_Nucleotides@Pyrimidines@geneID|5156976,gene_name|carB,gi|148242079,gnl|md5|ac6225554af529892df75c16,locus|SynRCC307_0980,protein_id|YP_001227236.1
78546	CK_00008115	78861	fig|316278.3.peg.975@FIG017608:_hypothetical_membrane_protein,_specific_for_cyanobacteria@CBSS-316279.3.peg.746@Clustering-based_subsystems@@geneID|5157487,gi|148242080,gnl|md5|e6eb92ccbd036605855d3e53,locus|SynRCC307_0981,protein_id|YP_001227237.1
78547	NaN	78862	fig|316278.3.peg.976@Iojap_protein@CBSS-316279.3.peg.746@Clustering-based_subsystems@@emb|CAK27885.1,geneID|5156903,gi|147850391,gi|148242081,gnl|md5|f18371fef17046c8d99bc617,img|640545923,kegg|syr:SynRCC307_0982,locus|SynRCC307_0982,protein_id|YP_001227238.1,ref|YP_001227238.1,tr|A5GSM6
78548	CK_00001134	78863	fig|316278.3.peg.977@Uncharacterized_membrane_protein_Ycf36@CBSS-316279.3.peg.746@Clustering-based_subsystems@@geneID|5157949,gi|148242082,gnl|md5|c3e0eed93b17f9d1d3c0e67c,locus|SynRCC307_0983,protein_id|YP_001227239.1
78551	NaN	78866	fig|180281.4.peg.1603@Orotidine_5'-phosphate_decarboxylase_(EC_4.1.1.23)@De_Novo_Pyrimidine_Synthesis@Nucleosides_and_Nucleotides@Pyrimidines@gnl|md5|d6e1f5d1311c1f3419f002d6
78552	CK_00000477	78867	fig|180281.4.peg.1602@Tyrosyl-tRNA_synthetase_(EC_6.1.1.1)@tRNA_aminoacylation,_Tyr@Protein_Metabolism@Protein_biosynthesis@GO:0003723,GO:0004831,GO:0005524,GO:0005737,GO:0006437,gb|EDY38365.1,gi|197625806,gi|254431353,gnl|md5|758b919087c3d2cba4c30268,ref|ZP_05045056.1,tr|B5IMZ2
78555	CK_00000133	78871	fig|316278.3.peg.1829@Cytosol_aminopeptidase_PepA_(EC_3.4.11.1)@Dehydrogenase_complexes@Carbohydrates@Central_carbohydrate_metabolism@GO:0004177,GO:0005737,GO:0006508,GO:0008235,GO:0030145,emb|CAK28712.1,geneID|5156831,gene_name|pepA,gi|147851218,gi|148242908,gi|166215809,gnl|md5|9ae983f44185bb771ab94cf8,img|640546760,kegg|syr:SynRCC307_1809,locus|SynRCC307_1809,protein_id|YP_001228065.1,ref|YP_0…
78556	CK_00001198	78874	fig|439495.5.peg.4412@Peptide_methionine_sulfoxide_reductase_MsrA_(EC_1.8.4.11)@Peptide_methionine_sulfoxide_reductase@Protein_Metabolism@Protein_processing_and_modification@GO:0008113,GO:0019538,GO:0055114,gb|EEA92455.1,gi|211957251,gi|254473539,gnl|md5|951a32d4b422d8cd879348fa,ref|ZP_05086935.1,tr|B6R8B4
78557	CK_00000479	78883	fig|316278.3.peg.1660@Glycolate_dehydrogenase_(EC_1.1.99.14),_subunit_GlcD@Glycolate,_glyoxylate_interconversions@Carbohydrates@Central_carbohydrate_metabolism@GO:0003973,GO:0050660,GO:0055114,emb|CAK28550.1,geneID|5158525,gene_name|glcD,gi|147851056,gi|148242746,gnl|md5|6924f7e7daf987b43a22c164,img|640546595,kegg|syr:SynRCC307_1647,locus|SynRCC307_1647,protein_id|YP_001227903.1,ref|YP_001227903.…
78559	CK_00000480	78884	fig|316278.3.peg.1659@Exodeoxyribonuclease_III_(EC_3.1.11.2)@DNA_repair,_bacterial@DNA_Metabolism@DNA_repair@GO:0003677,GO:0004519,GO:0005622,GO:0006281,GO:0008853,emb|CAK28549.1,geneID|5158397,gene_name|xthA,gi|147851055,gi|148242745,gnl|md5|09c0940eb6272aa598b8617e,img|640546594,kegg|syr:SynRCC307_1646,locus|SynRCC307_1646,protein_id|YP_001227902.1,ref|YP_001227902.1,tr|A5GUJ0
78560	NaN	78888	fig|56780.10.peg.2011@NO_HIERARCHY@SYN_00476,gb|ABC77895.1,gi|85722952,gi|85859861,gnl|md5|600ee6f135303ac623022151,img|637860360,kegg|sat:SYN_00476,ref|YP_462063.1,tr|Q2LUY3
78561	CK_00008085	78890	fig|316278.3.peg.1650@Ferric_uptake_regulation_protein_FUR@Oxidative_stress@Stress_Response@Oxidative_stress@GO:0003700,GO:0006355,emb|CAK28540.1,geneID|5158509,gene_name|fur,gi|147851046,gi|148242736,gnl|md5|645a5bc3e5b1fdfbbb0d2159,img|640546585,kegg|syr:SynRCC307_1637,locus|SynRCC307_1637,protein_id|YP_001227893.1,ref|YP_001227893.1,tr|A5GUI1
78564	CK_00000093	78893	fig|69042.12.peg.1171@NAD(P)_transhydrogenase_subunit_beta_(EC_1.6.1.2)@Phosphate_metabolism@Phosphorus_Metabolism@@GO:0008750,GO:0016021,GO:0050661,GO:0055114,gb|EAQ75242.1,gi|87283286,gi|87302361,gnl|md5|f9ff39d54b1b0a267e92c9fc,img|638959594,ref|ZP_01085186.1,tr|A3YYQ4
78565	CK_00000365	78896	fig|1140.3.peg.2442@prolyl_oligopeptidase_family_protein@Synechocystis_experimental@Miscellaneous@Plant-Prokaryote_DOE_project@GO:0006508,GO:0008236,GeneID:3774272,LocusTag:Synpcc7942_2053,YP_401070.1,cmr|NT03SE2284,gb|ABB58083.1,gi|81169743,gi|81300862,gnl|md5|cd69e8cbd62ba8ede1e3b72b,img|637800498,kegg|syf:Synpcc7942_2053,ref|YP_401070.1,tr|Q31LI6
78566	CK_00000020	78897	fig|316278.3.peg.344@Peptide_deformylase_(EC_3.5.1.88)@Conserved_gene_cluster_associated_with_Met-tRNA_formyltransferase@Clustering-based_subsystems@@geneID|5156497,gene_name|def,gi|148241454,gnl|md5|07d7e0687fcb5c1b2825258e,locus|SynRCC307_0355,protein_id|YP_001226611.1
78567	CK_00000366	78900	fig|32051.4.peg.2205@SSU_ribosomal_protein_S21p@Ribosome_SSU_bacterial@Protein_Metabolism@Protein_biosynthesis@GO:0003735,GO:0005840,GO:0006412,cmr|GSYN2616,emb|CAK24564.1,gb|ABI46975.1,gb|EAQ68333.1,gb|EAR19585.1,gb|EAU74870.1,geneID|5147320,gene_name|rpsU,gi|113882017,gi|113954666,gi|116069118,gi|116073813,gi|119367333,gi|147849013,gi|148240474,gi|166225203,gi|86167072,gi|87125303,gi|88788430,g…
78568	CK_00000367	78904	fig|340099.6.peg.1077@Cell_division_transporter,_ATP-binding_protein_FtsE_(TC_3.A.5.1.1)@CBSS-393121.3.peg.2760@Clustering-based_subsystems@Protein_export?@GO:0005524,GO:0016887,InterPro:IPR003439,InterPro:IPR003593,gb|ABY94687.1,gb|EER83049.1,geneID|5873327,gi|166856279,gi|167037445,gi|241883743,gi|241903864,gnl|md5|7b94f7d8a863b23bbfb403b7,img|638725123,img|641543808,kegg|tpd:Teth39_1032,locus|…
78570	CK_00000225	78905	fig|316278.3.peg.650@NADH_dehydrogenase_subunit_2@Respiratory_Complex_I@Respiration@Electron_donating_reactions@GO:0008137,GO:0042773,GO:0048038,emb|CAK27562.1,geneID|5157937,gene_name|ndhB,gi|147850068,gi|148241758,gnl|md5|e2579650d5fa4eed321bf2e2,img|640545597,kegg|syr:SynRCC307_0659,locus|SynRCC307_0659,protein_id|YP_001226915.1,ref|YP_001226915.1,tr|A5GRQ3
78571	CK_00000226	78906	fig|316278.3.peg.651@DNA_topoisomerase_I_(EC_5.99.1.2)@Conserved_gene_cluster_associated_with_Met-tRNA_formyltransferase@Clustering-based_subsystems@@GO:0003917,GO:0005524,GO:0005694,GO:0006265,GO:0006268,emb|CAK27563.1,geneID|5158689,gene_name|topA,gi|147850069,gi|148241759,gnl|md5|a68b8e1d051c31caa7fef361,img|640545598,kegg|syr:SynRCC307_0660,locus|SynRCC307_0660,protein_id|YP_001226916.1,ref|Y…
78572	CK_00056867	78911	fig|316278.3.peg.7@NO_HIERARCHY@geneID|5157574,gi|148241106,gnl|md5|6aa4c2ebc385f8a5a583dcc5,locus|SynRCC307_0007,protein_id|YP_001226263.1
78573	CK_00000227	78913	fig|316278.3.peg.5@DNA_gyrase_subunit_A_(EC_5.99.1.3)@Resistance_to_fluoroquinolones@Virulence,_Disease_and_Defense@Resistance_to_antibiotics_and_toxic_compounds@GO:0003918,GO:0005524,GO:0005694,GO:0006265,emb|CAK26908.1,geneID|5158260,gene_name|gyrA,gi|147849414,gi|148241104,gnl|md5|c0447e3b6770269a13d61c59,img|640544921,kegg|syr:SynRCC307_0005,locus|SynRCC307_0005,protein_id|YP_001226261.1,ref|…
78574	CK_00000228	78918	fig|316278.3.peg.2539@Argininosuccinate_synthase_(EC_6.3.4.5)@Arginine_Biosynthesis_extended@Amino_Acids_and_Derivatives@Arginine;_urea_cycle,_polyamines@GO:0004055,GO:0005524,GO:0005737,GO:0006526,geneID|5156540,gene_name|argG,gi|148243621,gi|172047903,gnl|md5|54f222237a0a77b1e7cc3742,locus|SynRCC307_2522,protein_id|YP_001228778.1,sp|A5GX16,sp|ASSY_SYNR3
78575	CK_00000229	78920	fig|316278.3.peg.2538@SSU_ribosomal_protein_S6p@Ribosome_SSU_bacterial@Protein_Metabolism@Protein_biosynthesis@GO:0003735,GO:0005840,GO:0006412,GO:0019843,emb|CAK29423.1,geneID|5156630,gene_name|rpsF,gi|147851929,gi|148243619,gi|166227398,gnl|md5|b3094b29802d81377eb82eac,img|640547484,kegg|syr:SynRCC307_2520,locus|SynRCC307_2520,protein_id|YP_001228776.1,ref|YP_001228776.1,sp|A5GX14,sp|RS6_SYNR3
78577	CK_00000230	78922	fig|316278.3.peg.2536@Shikimate_5-dehydrogenase_I_alpha_(EC_1.1.1.25)@Common_Pathway_For_Synthesis_of_Aromatic_Compounds_(DAHP_synthase_to_chorismate)@Amino_Acids_and_Derivatives@Aromatic_amino_acids_and_derivatives@GO:0004764,GO:0005737,GO:0009073,GO:0050661,GO:0055114,emb|CAK29421.1,geneID|5158888,gene_name|aroE,gi|147851927,gi|148243617,gnl|md5|9a114f3e8600369d46f699a9,img|640547482,kegg|syr:S…
78578	CK_00000231	78923	fig|316278.3.peg.2535@Chaperone_protein_DnaK@Heat_shock_dnaK_gene_cluster_extended@Stress_Response@Heat_shock@GO:0005524,GO:0006457,GO:0051082,emb|CAK29420.1,geneID|5158580,gene_name|dnaK,gi|147851926,gi|148243616,gnl|md5|3aa2e780a295a4d5699e1c2e,img|640547481,kegg|syr:SynRCC307_2517,locus|SynRCC307_2517,protein_id|YP_001228773.1,ref|YP_001228773.1,tr|A5GX11
78579	CK_00000113	78931	fig|316278.3.peg.287@Ribosomal_protein_S12p_Asp88_(E._coli)_methylthiotransferase@Methylthiotransferases@RNA_Metabolism@RNA_processing_and_modification@geneID|5157105,gi|148241399,gnl|md5|3e9895a97b18cc1c9efec184,locus|SynRCC307_0300,protein_id|YP_001226556.1
78586	NaN	78934	fig|69042.12.peg.1914@NO_HIERARCHY@GO:0003824,GO:0031419,GO:0046872,GO:0051536,gb|EAQ75298.1,gi|87283343,gi|87301775,gnl|md5|c75f586e3b68e26b4c329f86,img|638959010,ref|ZP_01084609.1,tr|A3YX27
78587	CK_00008106	78935	fig|316278.3.peg.284@NO_HIERARCHY@emb|CAK27199.1,geneID|5156684,gi|147849705,gi|148241395,gnl|md5|548cae33b2f4143f575538c2,img|640545217,kegg|syr:SynRCC307_0296,locus|SynRCC307_0296,protein_id|YP_001226552.1,ref|YP_001226552.1,tr|A5GQP0
78588	CK_00000282	78936	fig|316278.3.peg.283@NO_HIERARCHY@geneID|5156533,gi|148241394,gnl|md5|6b7d8e89fc4e9c1d006ca210,locus|SynRCC307_0295,protein_id|YP_001226551.1
78591	CK_00000281	78940	fig|69042.12.peg.2750@N-acetylglutamate_synthase_(EC_2.3.1.1)@Arginine_Biosynthesis_extended@Amino_Acids_and_Derivatives@Arginine;_urea_cycle,_polyamines@GO:0004358,GO:0006526,gb|EAQ76592.1,gi|87284640,gi|87300769,gnl|md5|55075808fd0fbb5ded81c2fb,img|638957989,ref|ZP_01083611.1,tr|A3YU77
78592	NaN	78944	fig|180281.4.peg.763@Aspartyl-tRNA(Asn)_amidotransferase_subunit_B_(EC_6.3.5.6)@tRNA_aminoacylation,_Asp_and_Asn@Protein_Metabolism@Protein_biosynthesis@GO:0005524,GO:0006412,GO:0016740,GO:0016884,gb|EDY38603.1,gi|197626044,gi|254431591,gnl|md5|e273149f4da2e14503fce98f,ref|ZP_05045294.1,tr|B5II37
78594	CK_00000842	78948	fig|69042.12.peg.2702@Anthranilate_phosphoribosyltransferase_(EC_2.4.2.18)@Tryptophan_synthesis@Amino_Acids_and_Derivatives@Aromatic_amino_acids_and_derivatives@GO:0008152,GO:0016757,gb|EAQ76542.1,gi|87284590,gi|87300719,gnl|md5|78056e8eadcdbf4a0c8f5618,img|638957939,ref|ZP_01083561.1,tr|A3YU28
78595	CK_00001462	78979	fig|316278.3.peg.13@Argininosuccinate_lyase_(EC_4.3.2.1)@Arginine_Biosynthesis_extended@Amino_Acids_and_Derivatives@Arginine;_urea_cycle,_polyamines@geneID|5158433,gene_name|argH,gi|148241112,gnl|md5|294eeb4281140c975ac2999c,locus|SynRCC307_0013,protein_id|YP_001226269.1
78597	CK_00000841	78980	fig|69042.12.peg.2333@Serine_phosphatase_RsbU,_regulator_of_sigma_subunit@SigmaB_stress_responce_regulation@Stress_Response@@GO:0004721,gb|EAQ75734.1,gi|87283780,gi|87301563,gnl|md5|0b77a266ae1e0afd0bda7c5b,img|638958798,ref|ZP_01084403.1,tr|A3YWH4
78602	CK_00000072	78982	fig|316278.3.peg.10@Transcription_termination_protein_NusB@Transcription_factors_bacterial@RNA_Metabolism@Transcription@GO:0003715,GO:0003723,GO:0006353,GO:0006355,emb|CAK26913.1,geneID|5157712,gene_name|nusB,gi|147849419,gi|148241109,gnl|md5|9942123e22c23ca3857595e3,img|640544926,kegg|syr:SynRCC307_0010,locus|SynRCC307_0010,protein_id|YP_001226266.1,ref|YP_001226266.1,tr|A5GPV4
78603	CK_00000840	78985	fig|321332.11.peg.390@Bis(5'-nucleosyl)-tetraphosphatase_(asymmetrical)_(EC_3.6.1.17)@pyrimidine_conversions@Nucleosides_and_Nucleotides@Pyrimidines@GO:0003824,cmr|CYB_0378,gb|ABD01374.1,geneID|3901779,gi|86556417,gi|86607875,gnl|md5|9d62ecee45343d1e60d987c6,img|637874790,kegg|cyb:CYB_0378,locus|CYB_0378,protein_id|YP_476637.1,ref|YP_476637.1,tr|Q2JPB6
78606	NaN	78986	fig|398578.5.peg.4037@Alkanesulfonates_ABC_transporter_ATP-binding_protein@Alkanesulfonate_assimilation@Sulfur_Metabolism@Organic_sulfur_assimilation@InterPro:IPR003439,InterPro:IPR003593,InterPro:IPR009248,InterPro:IPR010509,InterPro:IPR011527,geneID|5749606,gi|160899453,gnl|md5|9abfd411660c0e7b1d39a367,locus|Daci_4019,protein_id|YP_001565035.1
78607	CK_00000381	79002	fig|323261.3.peg.2933@Uncharacterized_ABC_transporter,_permease_component_YrbE@Lipopolysaccharide_assembly@Cell_Wall_and_Capsule@Gram-Negative_cell_wall_components@GeneID:3705515,LocusTag:Noc_2785,YP_344762.1,cmr|NT01NO3176,gb|ABA59232.1,gb|EDZ65600.1,gi|207088328,gi|254435217,gi|76884551,gi|77166237,gnl|md5|65fcd8f5a739084e50753563,img|637739261,kegg|noc:Noc_2785,ref|YP_344762.1,ref|ZP_05048724.…
78610	CK_00000382	79006	fig|316278.3.peg.462@Acyl-phosphate:glycerol-3-phosphate_O-acyltransferase_PlsY@Glycerolipid_and_Glycerophospholipid_Metabolism_in_Bacteria@Fatty_Acids,_Lipids,_and_Isoprenoids@Phospholipids@GO:0005886,GO:0016021,emb|CAK27375.1,geneID|5157582,gi|147849881,gi|148241571,gnl|md5|df47f5d0c86d598fa25fe054,img|640545403,kegg|syr:SynRCC307_0472,locus|SynRCC307_0472,protein_id|YP_001226728.1,ref|YP_00122…
78611	CK_00009056	79007	fig|316278.3.peg.461@Pyrroline-5-carboxylate_reductase_(EC_1.5.1.2)@A_Hypothetical_Protein_Related_to_Proline_Metabolism@Amino_Acids_and_Derivatives@Proline_and_4-hydroxyproline@geneID|5157429,gene_name|proC,gi|148241570,gnl|md5|74fb5da6cc2c8bd328bd5034,locus|SynRCC307_0471,protein_id|YP_001226727.1
78612	CK_00000383	79015	fig|316278.3.peg.2362@Deoxycytidine_triphosphate_deaminase_(EC_3.5.4.13)@pyrimidine_conversions@Nucleosides_and_Nucleotides@Pyrimidines@GO:0006229,GO:0008829,emb|CAK29249.1,geneID|5157563,gene_name|dcd,gi|147851755,gi|148243445,gnl|md5|14efadaceadb16a8dde1a07d,img|640547309,kegg|syr:SynRCC307_2346,locus|SynRCC307_2346,protein_id|YP_001228602.1,ref|YP_001228602.1,tr|A5GWJ0
78613	CK_00000124	79020	fig|575589.3.peg.2316@Uncharacterized_ABC_transporter,_ATP-binding_protein_YrbF@Lipopolysaccharide_assembly@Cell_Wall_and_Capsule@Gram-Negative_cell_wall_components@gb|EET82367.1,gi|255303155,gi|255319836,gnl|md5|1fb01107f6521fab56d627d4,ref|ZP_05361041.1
78614	NaN	79021	fig|316278.3.peg.202@NO_HIERARCHY@geneID|5157814,gi|148241315,gnl|md5|b52294bb933782622546aae3,locus|SynRCC307_0216,protein_id|YP_001226472.1
[truncated: 355 more rows]

## Sheet: shell-SEED-5-1-5-2-5-3
Additional Dataset 2. 5.1-5.2-5.3 meta-pangenome. Shell category annotated genes with Cyanorak clusters (CK) and SEED.
Protein Id	Cyanorak Cluster	Protein Id	SEED cluster
[truncated: 9,735 more rows]

## Sheet: cloud-SEED-5-1-5-2-5-3
Additional Dataset 3. 5.1-5.2-5.3 meta-pangenome. Cloud category annotated genes with Cyanorak clusters (CK) and SEED.
[truncated: 46,231 more rows]
