# Supplementary material for: Elucidating the picocyanobacteria salinity divide through ecogenomics of new freshwater isolates
Source: BMC Biol. 2022 Aug 8;20:175. doi: 10.1186/s12915-022-01379-z (PMC9361551; doi:10.1186/s12915-022-01379-z)
Supplement: Supplementary file 8 — Additional file 8: Additional Dataset 4. Non-clustered CK genes from all 132 analyzed picocyanobacteria. BLASTP results obtained with the closest taxon from the NCBI nr database. [file 12915_2022_1379_MOESM8_ESM.xlsx]

## Sheet: non_CK_genes-vs-nr_BLOSUM45_MS
Additional Dataset 4. Non-clustered CK genes from all 132 analyzed picocyanobacteria. BLASTP results obtained with the closest taxon from the NCBI nr database.
SEQUENCE	CLOSEST TAXON / PRODUCT	IDENTITY
A2C-AMD_PROKKA_00018	gi|1369065718|ref|WP_106501881.1|_#_hypothetical_#_protein_#_[Cyanobium_#_usitatum]	93.4
A2C-AMD_PROKKA_00034	gi|949109282|gb|KRO94041.1|_#_hypothetical_#_protein_#_ABR96_04080,_#_partial_#_[cyanobacterium_#_BACL30_#_MAG-120619-bin27]	74.2
A2C-AMD_PROKKA_00151	gi|308271164|emb|CBX27773.1|_#_hypothetical_#_protein_#_N47_C18310_#_[uncultured_#_Desulfobacterium_#_sp.]	53.7
A2C-AMD_PROKKA_00152	gi|1316414847|ref|WP_101251324.1|_#_hypothetical_#_protein_#_[Telmatospirillum_#_siberiense]	75.8
A2C-AMD_PROKKA_00153	gi|505042965|ref|WP_015230067.1|_#_helix-turn-helix_#_domain-containing_#_protein_#_[Dactylococcopsis_#_salina]	61.3
A2C-AMD_PROKKA_00174	gi|1212588088|dbj|BAZ92643.1|_#_polyribonucleotide_#_nucleotidyltransferase_#_[Thiohalobacter_#_thiocyanaticus]	44.2
A2C-AMD_PROKKA_00175	gi|1311732037|ref|WP_101232848.1|_#_hypothetical_#_protein_#_[Colwellia_#_sp._#_12G3]	68.1
A2C-AMD_PROKKA_00192	gi|1198956310|ref|WP_087067885.1|_#_hypothetical_#_protein_#_[Cyanobium_#_sp._#_NIES-981]	55.1
A2C-AMD_PROKKA_00193	gi|1369065916|ref|WP_106502079.1|_#_hypothetical_#_protein_#_[Cyanobium_#_usitatum]	84.1
A2C-AMD_PROKKA_00194	gi|1369065915|ref|WP_106502078.1|_#_hypothetical_#_protein_#_[Cyanobium_#_usitatum]	98.1
A2C-AMD_PROKKA_00197	gi|1122399054|ref|WP_074056811.1|_#_hypothetical_#_protein_#_[Xanthomonas_#_gardneri]	35.6
A2C-AMD_PROKKA_00207	gi|1369065895|ref|WP_106502058.1|_#_hypothetical_#_protein_#_[Cyanobium_#_usitatum]	82.1
A2C-AMD_PROKKA_00238	gi|949110246|gb|KRO94799.1|_#_hypothetical_#_protein_#_ABR96_05885_#_[cyanobacterium_#_BACL30_#_MAG-120619-bin27]	95.2
A2C-AMD_PROKKA_00250	gi|687958805|gb|KGE03820.1|_#_hypothetical_#_protein_#_HRUBRA_01567_#_[Pseudohaliea_#_rubra_#_DSM_#_19751]	60
A2C-AMD_PROKKA_00254	gi|1402768529|ref|WP_110648157.1|_#_nucleotidyl_#_transferase_#_AbiEii/AbiGii_#_toxin_#_family_#_protein_#_[Salinicola_#_peritrichatus]	45.5
A2C-AMD_PROKKA_00255	gi|1391585659|ref|WP_109462047.1|_#_hypothetical_#_protein_#_[Rhizobium_#_sp._#_NS-104]	43.8
A2C-AMD_PROKKA_00259	gi|518446762|ref|WP_019616969.1|_#_hypothetical_#_protein_#_[Psychromonas_#_ossibalaenae]	41.2
A2C-AMD_PROKKA_00261	gi|1233247588|ref|WP_094588840.1|_#_RES_#_domain-containing_#_protein_#_[Vulcanococcus_#_limneticus]	87.8
A2C-AMD_PROKKA_00262	gi|1233247590|ref|WP_094588842.1|_#_DUF2384_#_domain-containing_#_protein_#_[Vulcanococcus_#_limneticus]	94.2
A2C-AMD_PROKKA_00267	gi|1233250367|ref|WP_094591488.1|_#_AbrB/MazE/SpoVT_#_family_#_DNA-binding_#_domain-containing_#_protein_#_[Vulcanococcus_#_limneticus]	58.5
A2C-AMD_PROKKA_00282	gi|1369065990|ref|WP_106502134.1|_#_hypothetical_#_protein_#_[Cyanobium_#_usitatum]	100
A2C-AMD_PROKKA_00283	gi|748184382|ref|WP_039755511.1|_#_MULTISPECIES:_#_hypothetical_#_protein_#_[Synechococcus]	59.6
A2C-AMD_PROKKA_00350	gi|756854777|ref|WP_042657494.1|_#_DUF3955_#_domain-containing_#_protein_#_[Aeromonas_#_allosaccharophila]	55.7
A2C-AMD_PROKKA_00353	gi|1369066811|ref|WP_106502806.1|_#_hypothetical_#_protein_#_[Cyanobium_#_usitatum]	87
A2C-AMD_PROKKA_00354	gi|1387929888|ref|WP_108839216.1|_#_hypothetical_#_protein_#_[Tateyamaria_#_sp._#_Alg231-49]	41.2
A2C-AMD_PROKKA_00356	gi|1405666532|gb|PZV20086.1|_#_hypothetical_#_protein_#_DCF18_14755_#_[Cyanobium_#_sp.]	70.9
A2C-AMD_PROKKA_00359	gi|1407747892|ref|WP_111277386.1|_#_hypothetical_#_protein_#_[Phenylobacterium_#_kunshanense]	33.2
A2C-AMD_PROKKA_00384	gi|1369066838|ref|WP_106502833.1|_#_hypothetical_#_protein_#_[Cyanobium_#_usitatum]	82.8
A2C-AMD_PROKKA_00424	gi|1369066401|ref|WP_106502542.1|_#_hypothetical_#_protein_#_[Cyanobium_#_usitatum]	67.4
A2C-AMD_PROKKA_00441	gi|1272469446|gb|PHX67789.1|_#_hypothetical_#_protein_#_CK549_04205_#_[Cyanobium_#_sp._#_Baikal-G2]	81.4
A2C-AMD_PROKKA_00475	gi|1184129145|ref|WP_085050928.1|_#_PAS_#_domain_#_S-box_#_protein_#_[Nitrospirae_#_bacterium_#_HCH-1]	57.2
A2C-AMD_PROKKA_00476	gi|1308709392|gb|PKM71526.1|_#_hypothetical_#_protein_#_CVU92_08200_#_[Firmicutes_#_bacterium_#_HGW-Firmicutes-17]	31.3
A2C-AMD_PROKKA_00477	gi|1133822455|ref|WP_076200955.1|_#_hypothetical_#_protein_#_[Rhodoferax_#_koreense]	38.4
A2C-AMD_PROKKA_00483	gi|1233250812|ref|WP_094591933.1|_#_hypothetical_#_protein_#_[Vulcanococcus_#_limneticus]	66.4
A2C-AMD_PROKKA_00583	gi|1369065598|ref|WP_106501763.1|_#_hypothetical_#_protein_#_[Cyanobium_#_usitatum]	96.1
A2C-AMD_PROKKA_00594	gi|949109650|gb|KRO94318.1|_#_hypothetical_#_protein_#_ABR96_10840_#_[cyanobacterium_#_BACL30_#_MAG-120619-bin27]	98.3
A2C-AMD_PROKKA_00641	gi|1194998039|gb|OUE49786.1|_#_hypothetical_#_protein_#_BTM33_01670_#_[Synechococcus_#_sp._#_Lanier]	71.8
A2C-AMD_PROKKA_00645	gi|1519790760|gb|RPH53534.1|_#_hypothetical_#_protein_#_EHM89_19915_#_[Acidobacteria_#_bacterium]	42.2
A2C-AMD_PROKKA_00652	gi|1125316312|gb|OLC58424.1|_#_hypothetical_#_protein_#_AUH76_17305_#_[Candidatus_#_Rokubacteria_#_bacterium_#_13_1_40CM_4_67_11]	45.7
A2C-AMD_PROKKA_00653	gi|1150826406|ref|WP_078019503.1|_#_hypothetical_#_protein_#_[Mycolicibacterium_#_litorale]	37.3
A2C-AMD_PROKKA_00729	gi|1272469343|gb|PHX67705.1|_#_hypothetical_#_protein_#_CK549_04655_#_[Cyanobium_#_sp._#_Baikal-G2]	59
A2C-AMD_PROKKA_00737	gi|1371575984|ref|WP_106632982.1|_#_hypothetical_#_protein_#_[Cyanobium_#_usitatum]	93.6
A2C-AMD_PROKKA_00738	gi|949108316|gb|KRO93380.1|_#_hypothetical_#_protein_#_ABR96_00075_#_[cyanobacterium_#_BACL30_#_MAG-120619-bin27]	86.6
A2C-AMD_PROKKA_00755	gi|1371575969|ref|WP_106632967.1|_#_ABC_#_transporter_#_permease_#_[Cyanobium_#_usitatum]	99.3
A2C-AMD_PROKKA_00774	gi|1060040854|ref|WP_069069506.1|_#_hypothetical_#_protein_#_[Nostoc_#_sp._#_KVJ20]	83
A2C-AMD_PROKKA_00806	gi|1233218145|ref|WP_094561738.1|_#_hypothetical_#_protein_#_[Synechococcus_#_sp._#_8F6]	83.6
A2C-AMD_PROKKA_00824	gi|647288269|ref|WP_025733084.1|_#_hypothetical_#_protein_#_[Carnimonas_#_nigrificans]	50.9
A2C-AMD_PROKKA_00825	gi|1105011769|ref|WP_071799575.1|_#_hypothetical_#_protein_#_[Synechococcus_#_sp._#_SynAce01]	34.2
A2C-AMD_PROKKA_00826	gi|1105011772|ref|WP_071799576.1|_#_hypothetical_#_protein_#_[Synechococcus_#_sp._#_SynAce01]	41.3
A2C-AMD_PROKKA_00835	gi|1233194136|ref|WP_094556734.1|_#_hypothetical_#_protein_#_[Synechococcus_#_sp._#_1G10]	46.3
A2C-AMD_PROKKA_00838	gi|87282382|gb|EAQ74341.1|_#_hypothetical_#_protein_#_WH5701_06926_#_[Synechococcus_#_sp._#_WH_#_5701]	78
A2C-AMD_PROKKA_00848	gi|1272469336|gb|PHX67699.1|_#_high_#_light_#_inducible_#_protein_#_[Cyanobium_#_sp._#_Baikal-G2]	95.7
A2C-AMD_PROKKA_00865	gi|1233193982|ref|WP_094556666.1|_#_hypothetical_#_protein_#_[Synechococcus_#_sp._#_1G10]	68.3
A2C-AMD_PROKKA_00872	gi|1233193971|ref|WP_094556661.1|_#_hypothetical_#_protein_#_[Synechococcus_#_sp._#_1G10]	68.3
A2C-AMD_PROKKA_00880	gi|740131516|ref|WP_037979368.1|_#_hypothetical_#_protein_#_[Synechococcus_#_sp._#_WH_#_5701]	54.7
A2C-AMD_PROKKA_00882	gi|850338651|ref|WP_048016595.1|_#_hypothetical_#_protein_#_[Synechococcus_#_sp._#_GFB01]	50.7
A2C-AMD_PROKKA_00883	gi|921053475|ref|WP_053068251.1|_#_hypothetical_#_protein_#_[Synechococcus_#_sp._#_GFB01]	47.5
A2C-AMD_PROKKA_00884	gi|850338647|ref|WP_048016593.1|_#_hypothetical_#_protein_#_[Synechococcus_#_sp._#_GFB01]	69.4
A2C-AMD_PROKKA_00885	gi|850338644|ref|WP_048016592.1|_#_hypothetical_#_protein_#_[Synechococcus_#_sp._#_GFB01]	36.1
A2C-AMD_PROKKA_00889	gi|850338637|ref|WP_048016589.1|_#_hypothetical_#_protein_#_[Synechococcus_#_sp._#_GFB01]	72.1
A2C-AMD_PROKKA_00894	gi|499608632|ref|WP_011289366.1|_#_hypothetical_#_protein_#_[Dechloromonas_#_aromatica]	83.1
A2C-AMD_PROKKA_00895	gi|515879667|ref|WP_017310250.1|_#_hypothetical_#_protein_#_[Fischerella_#_sp._#_PCC_#_9339]	51
A2C-AMD_PROKKA_00926	gi|850340039|ref|WP_048017197.1|_#_glycine_#_zipper_#_2TM_#_domain-containing_#_protein_#_[Synechococcus_#_sp._#_GFB01]	56.4
A2C-AMD_PROKKA_01055	gi|850341769|ref|WP_048017790.1|_#_hypothetical_#_protein_#_[Synechococcus_#_sp._#_GFB01]	62.3
A2C-AMD_PROKKA_01070	lcl|BLABLA|_#_gp9_#_[MedphageGF-Med-Io16-70mDCM-C88]	50.8
A2C-AMD_PROKKA_01071	gi|1119827917|ref|WP_072720294.1|_#_hypothetical_#_protein_#_[Planktothrix_#_tepida]	32.4
A2C-AMD_PROKKA_01074	gi|712915365|ref|YP_009103109.1|_#_hypothetical_#_protein_#_S-CBP2_0001_#_[Synechococcus_#_phage_#_S-CBP2]	49.1
A2C-AMD_PROKKA_01075	gi|712915417|ref|YP_009103161.1|_#_hypothetical_#_protein_#_S-CBP2_0053_#_[Synechococcus_#_phage_#_S-CBP2]	45.7
A2C-AMD_PROKKA_01078	gi|712915416|ref|YP_009103160.1|_#_DNA_#_maturase_#_B_#_(terminase)_#_[Synechococcus_#_phage_#_S-CBP2]	83
A2C-AMD_PROKKA_01080	gi|712915414|ref|YP_009103158.1|_#_hypothetical_#_protein_#_S-CBP2_0050_#_[Synechococcus_#_phage_#_S-CBP2]	56.7
A2C-AMD_PROKKA_01247	gi|1199670828|ref|WP_087402548.1|_#_exo-alpha-sialidase_#_[Alistipes_#_onderdonkii]	43.5
A2C-AMD_PROKKA_01288	gi|1498307279|gb|RMH46911.1|_#_NAD(P)-dependent_#_oxidoreductase_#_[Alphaproteobacteria_#_bacterium]	61
A2C-AMD_PROKKA_01289	gi|1498307279|gb|RMH46911.1|_#_NAD(P)-dependent_#_oxidoreductase_#_[Alphaproteobacteria_#_bacterium]	57.6
A2C-AMD_PROKKA_01310	gi|1233193199|ref|WP_094556332.1|_#_high_#_light_#_inducible_#_protein_#_[Synechococcus_#_sp._#_1G10]	71.4
A2C-AMD_PROKKA_01346	gi|1371575567|ref|WP_106632565.1|_#_hypothetical_#_protein_#_[Cyanobium_#_usitatum]	65.8
A2C-AMD_PROKKA_01384	gi|1371576014|ref|WP_106633012.1|_#_hypothetical_#_protein_#_[Cyanobium_#_usitatum]	89.7
A2C-AMD_PROKKA_01411	gi|949109635|gb|KRO94307.1|_#_hypothetical_#_protein_#_ABR96_05130_#_[cyanobacterium_#_BACL30_#_MAG-120619-bin27]	79.7
A2C-AMD_PROKKA_01414	gi|1405636612|gb|PZU91813.1|_#_hypothetical_#_protein_#_DCE90_19365_#_[Pseudanabaena_#_sp.]	47.3
A2C-AMD_PROKKA_01448	gi|860358648|ref|WP_048397037.1|_#_hypothetical_#_protein_#_[Candidatus_#_Achromatium_#_palustre]	32.1
A2C-AMD_PROKKA_01454	gi|1200006872|ref|WP_087474607.1|_#_hypothetical_#_protein_#_[Nitrospira_#_cf._#_moscoviensis_#_SBR1015]	30.7
A2C-AMD_PROKKA_01456	gi|1369066464|ref|WP_106502605.1|_#_hypothetical_#_protein_#_[Cyanobium_#_usitatum]	87.8
A2C-AMD_PROKKA_01459	gi|1369066465|ref|WP_106502606.1|_#_hypothetical_#_protein_#_[Cyanobium_#_usitatum]	97.8
A2C-AMD_PROKKA_01600	gi|856993932|ref|WP_048345899.1|_#_hypothetical_#_protein_#_[Synechococcus_#_sp._#_WH_#_8020]	44
A2C-AMD_PROKKA_01601	gi|856993931|ref|WP_048345898.1|_#_hypothetical_#_protein_#_[Synechococcus_#_sp._#_WH_#_8020]	32.5
A2C-AMD_PROKKA_01602	gi|856993930|ref|WP_048345897.1|_#_hypothetical_#_protein_#_[Synechococcus_#_sp._#_WH_#_8020]	31.5
A2C-AMD_PROKKA_01674	gi|1369065506|ref|WP_106501671.1|_#_high_#_light_#_inducible_#_protein_#_[Cyanobium_#_usitatum]	100
A2C-AMD_PROKKA_01759	gi|737017797|ref|WP_035013317.1|_#_diacylglycerol_#_kinase_#_[Catenovulum_#_agarivorans]	52.7
A2C-AMD_PROKKA_01760	gi|1467716100|ref|WP_116953043.1|_#_AbrB/MazE/SpoVT_#_family_#_DNA-binding_#_domain-containing_#_protein_#_[Jiangella_#_sp._#_KE2-3]	49.2
A2C-AMD_PROKKA_01769	gi|1233243427|ref|WP_094584943.1|_#_type_#_II_#_toxin-antitoxin_#_system_#_HicA_#_family_#_toxin_#_[Synechococcus_#_sp._#_BO_#_8801]	65
A2C-AMD_PROKKA_01796	gi|1180263037|ref|WP_083781842.1|_#_HlyD_#_family_#_efflux_#_transporter_#_periplasmic_#_adaptor_#_subunit_#_[Synechococcus_#_sp._#_WH_#_5701]	49.9
A2C-AMD_PROKKA_01797	gi|87282166|gb|EAQ74127.1|_#_hypothetical_#_protein_#_WH5701_12473_#_[Synechococcus_#_sp._#_WH_#_5701]	35.8
A2C-AMD_PROKKA_01847	gi|1369066682|ref|WP_106502677.1|_#_hypothetical_#_protein_#_[Cyanobium_#_usitatum]	92.8
A2C-AMD_PROKKA_01848	gi|1272469154|gb|PHX67539.1|_#_hypothetical_#_protein_#_CK549_05570_#_[Cyanobium_#_sp._#_Baikal-G2]	93.4
A2C-AMD_PROKKA_01859	gi|1270315476|gb|PHR10973.1|_#_hypothetical_#_protein_#_COA40_12890,_#_partial_#_[Aequorivita_#_sp.]	30.6
A2C-AMD_PROKKA_01917	gi|1233218001|ref|WP_094561603.1|_#_hypothetical_#_protein_#_[Synechococcus_#_sp._#_8F6]	83.9
A2C-AMD_PROKKA_01923	gi|1233218145|ref|WP_094561738.1|_#_hypothetical_#_protein_#_[Synechococcus_#_sp._#_8F6]	79.5
A2C-AMD_PROKKA_01931	gi|983307886|ref|WP_060493984.1|_#_MULTISPECIES:_#_phospholipase_#_[Pseudomonas]	36.5
A2C-AMD_PROKKA_01940	gi|1371576059|ref|WP_106633057.1|_#_hypothetical_#_protein_#_[Cyanobium_#_usitatum]	77.4
A2C-AMD_PROKKA_01953	gi|1064215076|gb|ODV10572.1|_#_hypothetical_#_protein_#_ABT20_07800_#_[Rubrivivax_#_sp._#_SCN_#_70-15]	44.2
A2C-AMD_PROKKA_01962	gi|1233111345|ref|WP_094513828.1|_#_arsenate_#_reductase_#_ArsC_#_[Synechococcus_#_sp._#_MW101C3]	77.9
A2C-AMD_PROKKA_02003	gi|1371576092|ref|WP_106633090.1|_#_cytochrome_#_b6-f_#_complex_#_subunit_#_6_#_[Cyanobium_#_usitatum]	100
A2C-AMD_PROKKA_02071	gi|492910529|ref|WP_006040935.1|_#_DUF4239_#_domain-containing_#_protein_#_[Synechococcus_#_sp._#_WH_#_7805]	63
A2C-AMD_PROKKA_02100	gi|949105929|gb|KRO91689.1|_#_hypothetical_#_protein_#_ABR96_01240_#_[cyanobacterium_#_BACL30_#_MAG-120619-bin27]	86.9
A2C-AMD_PROKKA_02121	gi|1272469267|gb|PHX67638.1|_#_high_#_light_#_inducible_#_protein_#_[Cyanobium_#_sp._#_Baikal-G2]	100
A2C-AMD_PROKKA_02126	gi|1369066105|ref|WP_106502249.1|_#_hypothetical_#_protein_#_[Cyanobium_#_usitatum]	88.1
A2C-AMD_PROKKA_02134	gi|684288187|gb|KGA07881.1|_#_hypothetical_#_protein_#_GM42_0490_#_[actinobacterium_#_acMicro-1]	34.4
A2C-AMD_PROKKA_02150	gi|1394439837|ref|WP_110031800.1|_#_hypothetical_#_protein_#_[Hoeflea_#_marina]	45
A2C-AMD_PROKKA_02151	gi|1249967296|ref|WP_096784322.1|_#_polysaccharide_#_pyruvyl_#_transferase_#_family_#_protein_#_[Rhodobacter_#_sp._#_CZR27]	35
A2C-AMD_PROKKA_02193	gi|1105012052|ref|WP_071799673.1|_#_hypothetical_#_protein_#_[Synechococcus_#_sp._#_SynAce01]	78.4
A2C-AMD_PROKKA_02225	gi|1399758395|gb|PYI58759.1|_#_hypothetical_#_protein_#_DMC59_07655_#_[Verrucomicrobia_#_bacterium]	30.1
A2C-AMD_PROKKA_02332	gi|1369066379|ref|WP_106502520.1|_#_hypothetical_#_protein_#_[Cyanobium_#_usitatum]	91.5
A2C-AMD_PROKKA_02335	gi|493165932|ref|WP_006171031.1|_#_high_#_light_#_inducible_#_protein_#_[Synechococcus_#_sp._#_WH_#_5701]	97.9
A2C-AMD_PROKKA_02337	gi|1369066375|ref|WP_106502516.1|_#_hypothetical_#_protein_#_[Cyanobium_#_usitatum]	89.7
A2C-AMD_PROKKA_02348	gi|499263005|ref|WP_010960545.1|_#_hypothetical_#_protein_#_[Methylococcus_#_capsulatus]	39.3
A2C-AMD_PROKKA_02409	gi|1369065095|ref|WP_106501408.1|_#_hypothetical_#_protein_#_[Cyanobium_#_usitatum]	94.3
A2C-AMD_PROKKA_02440	gi|1369066340|ref|WP_106502481.1|_#_hypothetical_#_protein_#_[Cyanobium_#_usitatum]	82.8
A2C-AMD_PROKKA_02471	gi|949108551|gb|KRO93533.1|_#_hypothetical_#_protein_#_ABR96_02740_#_[cyanobacterium_#_BACL30_#_MAG-120619-bin27]	96
A2C-AMD_PROKKA_02485	gi|1405650027|gb|PZV04577.1|_#_conjugal_#_transfer_#_protein_#_TraN_#_[Cyanobium_#_sp.]	87.8
A2C-AMD_PROKKA_02489	gi|1486417779|ref|WP_119955243.1|_#_hypothetical_#_protein_#_[Pseudomonas_#_sp._#_K1S02-6]	31.5
A2C-AMD_PROKKA_02490	gi|787070631|dbj|BAR39963.1|_#_hypothetical_#_protein_#_[uncultured_#_Mediterranean_#_phage_#_uvMED]	47.5
A2C-AMD_PROKKA_02606	gi|797211085|ref|WP_045872030.1|_#_MULTISPECIES:_#_hypothetical_#_protein_#_[Nostocales]	48.8
A2C-AMD_PROKKA_02630	gi|1516780861|emb|VCW90874.1|_#_hypothetical_#_protein_#_BANRA_05072_#_[Klebsiella_#_pneumoniae]	35.2
A2C-AMD_PROKKA_02660	gi|1371575613|ref|WP_106632611.1|_#_hypothetical_#_protein_#_[Cyanobium_#_usitatum]	84.6
A2C-AMD_PROKKA_02711	gi|1538887751|ref|WP_125791226.1|_#_tRNA-dependent_#_cyclodipeptide_#_synthase_#_[Amycolatopsis_#_sp._#_WAC_#_01376]	39.4
A2C-AMD_PROKKA_02716	gi|426283956|emb|CCJ85835.1|_#_hypothetical_#_protein_#_BN133_2212_#_[Cronobacter_#_dublinensis_#_582]	40.9
A2C-AMD_PROKKA_02726	gi|655004896|ref|WP_028454054.1|_#_hypothetical_#_protein_#_[Chitinilyticum_#_litopenaei]	44.8
A2C-AMD_PROKKA_02793	gi|1371575698|ref|WP_106632696.1|_#_hypothetical_#_protein_#_[Cyanobium_#_usitatum]	98.4
A2C-AMD_PROKKA_02810	gi|1391320714|gb|PWL21828.1|_#_hypothetical_#_protein_#_DCO99_10165_#_[Synechococcus_#_sp._#_XM-24]	36.3
A2C-AMD_PROKKA_02812	gi|1391320716|gb|PWL21830.1|_#_hypothetical_#_protein_#_DCO99_10175_#_[Synechococcus_#_sp._#_XM-24]	32.2
A2C-AMD_PROKKA_02828	gi|1130431609|ref|WP_075600356.1|_#_heme_#_NO-binding_#_protein_#_[Leptolyngbya_#_sp._#_'hensonii']	59.7
A2C-AMD_PROKKA_02859	gi|1499738555|gb|RMT67834.1|_#_hypothetical_#_protein_#_ALP43_04935_#_[Pseudomonas_#_fluorescens]	52.6
A2C-AMD_PROKKA_02860	gi|1461972744|emb|SXG16224.1|_#_Uncharacterised_#_protein_#_[Klebsiella_#_variicola]	45.1
A2C-AMD_PROKKA_02911	gi|1173686165|ref|WP_081368086.1|_#_hypothetical_#_protein_#_[Janthinobacterium_#_lividum]	54.2
A2C-AMD_PROKKA_02913	gi|501111999|ref|WP_012161568.1|_#_hypothetical_#_protein_#_[Acaryochloris_#_marina]	31
A2C-AMD_PROKKA_02914	gi|1545523389|ref|WP_126619352.1|_#_integrase_#_[Azospirillum_#_sp._#_L-25-5w-1]	31.4
A2C-AMD_PROKKA_02921	gi|1233250658|ref|WP_094591779.1|_#_hypothetical_#_protein_#_[Vulcanococcus_#_limneticus]	43.1
A2C-AMD_PROKKA_02922	gi|515704081|ref|WP_017136681.1|_#_hypothetical_#_protein_#_[Pseudomonas_#_fluorescens]	78.4
A2C-AMD_PROKKA_02923	gi|501529688|ref|WP_012536170.1|_#_MULTISPECIES:_#_hypothetical_#_protein_#_[Bacteria]	65.1
A2C-AMD_PROKKA_02982	gi|1180372572|ref|WP_083891372.1|_#_IS3_#_family_#_transposase_#_[Cyanobium_#_gracile]	74.2
A2C-AMD_PROKKA_02991	gi|1233216721|ref|WP_094560606.1|_#_hypothetical_#_protein_#_[Synechococcus_#_sp._#_8F6]	50
A2C-AMD_PROKKA_02994	gi|1369065951|ref|WP_106502095.1|_#_hypothetical_#_protein_#_[Cyanobium_#_usitatum]	47.9
A2C-AMD_PROKKA_02999	gi|1369065070|ref|WP_106501394.1|_#_hypothetical_#_protein_#_[Cyanobium_#_usitatum]	79.7
A2C-AMD_PROKKA_03007	gi|949106911|gb|KRO92302.1|_#_hypothetical_#_protein_#_ABR96_04905_#_[cyanobacterium_#_BACL30_#_MAG-120619-bin27]	85.9
A2C-AMD_PROKKA_03008	gi|850342281|ref|WP_048018002.1|_#_hypothetical_#_protein_#_[Synechococcus_#_sp._#_GFB01]	54
A2C-AMD_PROKKA_03023	gi|1233247590|ref|WP_094588842.1|_#_DUF2384_#_domain-containing_#_protein_#_[Vulcanococcus_#_limneticus]	88.4
A2C-AMD_PROKKA_03024	gi|1233247588|ref|WP_094588840.1|_#_RES_#_domain-containing_#_protein_#_[Vulcanococcus_#_limneticus]	82.1
A2C-AMD_PROKKA_03028	gi|1497959091|gb|RME57196.1|_#_VWA_#_domain-containing_#_protein_#_[Caldilineae_#_bacterium]	42.8
A2C-AMD_PROKKA_03088	gi|656717789|gb|KEF40684.1|_#_hypothetical_#_protein_#_ER33_15610_#_[Cyanobium_#_sp._#_CACIAM_#_14]	51.7
A2C-AMD_PROKKA_03090	gi|1084865258|gb|OGQ94547.1|_#_hypothetical_#_protein_#_A2521_05095_#_[Deltaproteobacteria_#_bacterium_#_RIFOXYD12_FULL_57_12]	30.6
A2C-AMD_PROKKA_03097	gi|1369062648|ref|WP_106500298.1|_#_hypothetical_#_protein_#_[Synechococcus_#_lacustris]	52.4
A2C-AMD_PROKKA_03113	gi|919468006|ref|WP_052831167.1|_#_trypsin-like_#_serine_#_protease_#_[Skermanella_#_aerolata]	40.9
A2C-AMD_PROKKA_03206	gi|1494384026|gb|RLS36373.1|_#_alpha/beta_#_fold_#_hydrolase_#_[Planctomycetes_#_bacterium]	53.8
A2C-AMD_PROKKA_03217	gi|760012760|ref|WP_043695995.1|_#_hypothetical_#_protein_#_[Synechococcus_#_sp._#_KORDI-49]	80.3
A2C-AMD_PROKKA_03253	gi|1311658914|ref|WP_101199793.1|_#_hypothetical_#_protein_#_[Paraglaciecola_#_sp._#_MB-3u-78]	33.1
A2C-AMD_PROKKA_03255	gi|1085466082|gb|OGW30225.1|_#_hypothetical_#_protein_#_A2X59_10590_#_[Nitrospirae_#_bacterium_#_GWC2_42_7]	43.2
A2C-AMD_PROKKA_03259	gi|1233250747|ref|WP_094591868.1|_#_hypothetical_#_protein_#_[Vulcanococcus_#_limneticus]	39.2
A2C-AMD_PROKKA_03294	gi|850338637|ref|WP_048016589.1|_#_hypothetical_#_protein_#_[Synechococcus_#_sp._#_GFB01]	57.1
A2C-AMD_PROKKA_03300	gi|1369065978|ref|WP_106502122.1|_#_hypothetical_#_protein_#_[Cyanobium_#_usitatum]	91.7
A2C-AMD_PROKKA_03306	gi|787059156|dbj|BAR30859.1|_#_hypothetical_#_protein_#_[uncultured_#_Mediterranean_#_phage_#_uvMED]	47.9
A2C-AMD_PROKKA_03308	gi|1043236502|gb|ANS05216.1|_#_single-strand_#_DNA_#_binding_#_protein_#_[uncultured_#_Mediterranean_#_phage]	42.7
A2C-AMD_PROKKA_03311	gi|850338651|ref|WP_048016595.1|_#_hypothetical_#_protein_#_[Synechococcus_#_sp._#_GFB01]	54.7
A2C-AMD_PROKKA_03313	gi|921053475|ref|WP_053068251.1|_#_hypothetical_#_protein_#_[Synechococcus_#_sp._#_GFB01]	51.3
A2C-AMD_PROKKA_03314	gi|850338647|ref|WP_048016593.1|_#_hypothetical_#_protein_#_[Synechococcus_#_sp._#_GFB01]	68.8
A2C-AMD_PROKKA_03315	gi|850338644|ref|WP_048016592.1|_#_hypothetical_#_protein_#_[Synechococcus_#_sp._#_GFB01]	44.2
AMD-g_PROKKA_00014	gi|1233245673|ref|WP_094587186.1|_#_high_#_light_#_inducible_#_protein_#_[Synechococcus_#_sp._#_BO_#_8801]	100
AMD-g_PROKKA_00059	gi|1233244727|ref|WP_094586240.1|_#_hypothetical_#_protein_#_[Synechococcus_#_sp._#_BO_#_8801]	93.2
AMD-g_PROKKA_00067	gi|1233242783|ref|WP_094584300.1|_#_DUF1801_#_domain-containing_#_protein_#_[Synechococcus_#_sp._#_BO_#_8801]	66.2
AMD-g_PROKKA_00068	gi|1361013834|ref|WP_106222235.1|_#_DUF3592_#_domain-containing_#_protein_#_[Aphanothece_#_minutissima]	47.1
AMD-g_PROKKA_00077	gi|1361014388|ref|WP_106222788.1|_#_hypothetical_#_protein_#_[Aphanothece_#_minutissima]	76.6
AMD-g_PROKKA_00118	gi|1233243182|ref|WP_094584699.1|_#_hypothetical_#_protein_#_[Synechococcus_#_sp._#_BO_#_8801]	81.8
AMD-g_PROKKA_00168	gi|1361011659|ref|WP_106220060.1|_#_5-(carboxyamino)imidazole_#_ribonucleotide_#_synthase_#_[Aphanothece_#_minutissima]	82.9
AMD-g_PROKKA_00218	gi|1233243079|ref|WP_094584596.1|_#_HlyD_#_family_#_efflux_#_transporter_#_periplasmic_#_adaptor_#_subunit_#_[Synechococcus_#_sp._#_BO_#_8801]	83.5
AMD-g_PROKKA_00242	gi|427345048|gb|AFY27761.1|_#_TIGR00701_#_family_#_protein_#_[Cyanobium_#_gracile_#_PCC_#_6307]	89.8
AMD-g_PROKKA_00267	gi|504921089|ref|WP_015108191.1|_#_FAD-dependent_#_oxidoreductase_#_[Cyanobium_#_gracile]	90
AMD-g_PROKKA_00349	gi|1233242977|ref|WP_094584494.1|_#_16S_#_rRNA_#_(adenine(1518)-N(6)/adenine(1519)-N(6))-dimethyltransferase_#_RsmA_#_[Synechococcus_#_sp._#_BO_#_8801]	90
AMD-g_PROKKA_00437	gi|1233110410|ref|WP_094512893.1|_#_heme_#_NO-binding_#_protein_#_[Synechococcus_#_sp._#_MW101C3]	87.4
AMD-g_PROKKA_00438	gi|1405669623|gb|PZV22985.1|_#_hypothetical_#_protein_#_DCF18_08025_#_[Cyanobium_#_sp.]	88.5
AMD-g_PROKKA_00444	gi|1233244438|ref|WP_094585951.1|_#_glycosyltransferase_#_[Synechococcus_#_sp._#_BO_#_8801]	91.8
AMD-g_PROKKA_00534	gi|1361012790|ref|WP_106221191.1|_#_diaminopimelate_#_decarboxylase_#_[Aphanothece_#_minutissima]	90.1
AMD-g_PROKKA_00548	gi|1233243663|ref|WP_094585176.1|_#_high_#_light_#_inducible_#_protein_#_[Synechococcus_#_sp._#_BO_#_8801]	94.9
AMD-g_PROKKA_00550	gi|493165932|ref|WP_006171031.1|_#_high_#_light_#_inducible_#_protein_#_[Synechococcus_#_sp._#_WH_#_5701]	97.9
AMD-g_PROKKA_00583	gi|1491175335|gb|RLG58372.1|_#_acyltransferase,_#_partial_#_[Candidatus_#_Geothermarchaeota_#_archaeon]	36.1
AMD-g_PROKKA_00607	gi|1039179021|gb|OBQ23476.1|_#_hypothetical_#_protein_#_AN481_14900_#_[Aphanizomenon_#_flos-aquae_#_LD13]	38.3
AMD-g_PROKKA_00624	gi|503099548|ref|WP_013334345.1|_#_hypothetical_#_protein_#_[Cyanothece_#_sp._#_PCC_#_7822]	35.7
AMD-g_PROKKA_00628	gi|655258548|ref|WP_028669053.1|_#_glycosyltransferase_#_family_#_1_#_protein_#_[Runella_#_zeae]	37.1
AMD-g_PROKKA_00636	gi|689678703|emb|CEF48531.1|_#_unnamed_#_protein_#_product_#_[uncultured_#_bacterium]	35.5
AMD-g_PROKKA_00641	gi|563187101|gb|ESZ10225.1|_#_hypothetical_#_protein_#_X737_31800_#_[Mesorhizobium_#_sp._#_L48C026A00]	54.4
AMD-g_PROKKA_00642	gi|1541418673|gb|RTL82491.1|_#_lasso_#_peptide_#_biosynthesis_#_B2_#_protein_#_[Rhizobiales_#_bacterium]	51.3
AMD-g_PROKKA_00650	gi|1028424588|gb|OAI54113.1|_#_hypothetical_#_protein_#_AYO44_15440_#_[Planctomycetaceae_#_bacterium_#_SCGC_#_AG-212-F19]	35.3
AMD-g_PROKKA_00651	gi|1150020305|gb|OON34701.1|_#_transposase,_#_partial_#_[Izhakiella_#_australiensis]	44.6
AMD-g_PROKKA_00652	gi|806379227|dbj|GAO39562.1|_#_hypothetical_#_protein_#_SCH01S_34_00150_#_[Sphingomonas_#_changbaiensis_#_NBRC_#_104936]	33.2
AMD-g_PROKKA_00661	gi|1233245617|ref|WP_094587130.1|_#_hypothetical_#_protein_#_[Synechococcus_#_sp._#_BO_#_8801]	92.4
AMD-g_PROKKA_00714	gi|1361012952|ref|WP_106221353.1|_#_M23_#_family_#_metallopeptidase_#_[Aphanothece_#_minutissima]	90.2
AMD-g_PROKKA_00721	gi|504920620|ref|WP_015107722.1|_#_laccase_#_domain-containing_#_protein_#_[Cyanobium_#_gracile]	83.8
AMD-g_PROKKA_00741	gi|1233245375|ref|WP_094586888.1|_#_manganese_#_efflux_#_pump_#_[Synechococcus_#_sp._#_BO_#_8801]	89.6
AMD-g_PROKKA_00772	gi|759609302|ref|WP_043327500.1|_#_ATP_#_phosphoribosyltransferase_#_[Cyanobium_#_gracile]	96.9
AMD-g_PROKKA_00842	gi|656719263|gb|KEF42018.1|_#_hypothetical_#_protein_#_ER33_08470_#_[Cyanobium_#_sp._#_CACIAM_#_14]	67.6
AMD-g_PROKKA_00843	gi|1361013132|ref|WP_106221533.1|_#_hypothetical_#_protein_#_[Aphanothece_#_minutissima]	96.7
AMD-g_PROKKA_00860	gi|504923709|ref|WP_015110811.1|_#_LarC_#_family_#_nickel_#_insertion_#_protein_#_[Cyanobium_#_gracile]	83.9
AMD-g_PROKKA_00867	gi|1233243305|ref|WP_094584821.1|_#_malate_#_dehydrogenase_#_(quinone)_#_[Synechococcus_#_sp._#_BO_#_8801]	90.2
AMD-g_PROKKA_00901	gi|1032775559|ref|WP_064314364.1|_#_MULTISPECIES:_#_glycosyltransferase_#_family_#_2_#_protein_#_[Pseudomonas]	38.6
AMD-g_PROKKA_00907	gi|1361012043|ref|WP_106220444.1|_#_high_#_light_#_inducible_#_protein_#_[Aphanothece_#_minutissima]	95.4
AMD-g_PROKKA_00961	gi|504923608|ref|WP_015110710.1|_#_M23_#_family_#_metallopeptidase_#_[Cyanobium_#_gracile]	86
AMD-g_PROKKA_00997	gi|504923573|ref|WP_015110675.1|_#_VWA_#_domain-containing_#_protein_#_[Cyanobium_#_gracile]	95.5
AMD-g_PROKKA_00999	gi|1233244121|ref|WP_094585634.1|_#_FHA_#_domain-containing_#_protein_#_[Synechococcus_#_sp._#_BO_#_8801]	85.6
AMD-g_PROKKA_01038	gi|1233244089|ref|WP_094585602.1|_#_circadian_#_clock_#_protein_#_KaiA_#_[Synechococcus_#_sp._#_BO_#_8801]	84.8
AMD-g_PROKKA_01039	gi|1233244088|ref|WP_094585601.1|_#_circadian_#_clock_#_protein_#_KaiB_#_[Synechococcus_#_sp._#_BO_#_8801]	94.2
AMD-g_PROKKA_01040	gi|504923533|ref|WP_015110635.1|_#_circadian_#_clock_#_protein_#_KaiC_#_[Cyanobium_#_gracile]	98.1
AMD-g_PROKKA_01058	gi|504923515|ref|WP_015110617.1|_#_flavin_#_monoamine_#_oxidase_#_family_#_protein_#_[Cyanobium_#_gracile]	84.6
AMD-g_PROKKA_01069	gi|1405671511|gb|PZV24810.1|_#_hypothetical_#_protein_#_DCF18_01780_#_[Cyanobium_#_sp.]	65.6
AMD-g_PROKKA_01070	gi|1232078666|gb|OYU27566.1|_#_hypothetical_#_protein_#_CFE41_09825_#_[Burkholderiales_#_bacterium_#_PBB2]	41.9
AMD-g_PROKKA_01115	gi|1233244019|ref|WP_094585532.1|_#_high_#_light_#_inducible_#_protein_#_[Synechococcus_#_sp._#_BO_#_8801]	90.2
AMD-g_PROKKA_01165	gi|504923400|ref|WP_015110502.1|_#_aldehyde_#_dehydrogenase_#_family_#_protein_#_[Cyanobium_#_gracile]	79.1
AMD-g_PROKKA_01191	gi|1233242807|ref|WP_094584324.1|_#_hypothetical_#_protein_#_[Synechococcus_#_sp._#_BO_#_8801]	73.5
AMD-g_PROKKA_01207	gi|1148530957|ref|WP_077279317.1|_#_glutathione_#_S-transferase_#_family_#_protein_#_[Thioalkalivibrio_#_denitrificans]	71.9
AMD-g_PROKKA_01212	gi|504922655|ref|WP_015109757.1|_#_phosphomethylpyrimidine_#_synthase_#_ThiC_#_[Cyanobium_#_gracile]	98.9
AMD-g_PROKKA_01291	gi|1233242710|ref|WP_094584227.1|_#_4-hydroxy-tetrahydrodipicolinate_#_synthase_#_[Synechococcus_#_sp._#_BO_#_8801]	96.8
AMD-g_PROKKA_01338	gi|1361013778|ref|WP_106222179.1|_#_molecular_#_chaperone_#_DnaJ_#_[Aphanothece_#_minutissima]	96
AMD-g_PROKKA_01344	gi|504922789|ref|WP_015109891.1|_#_tRNA_#_dihydrouridine(20/20a)_#_synthase_#_DusA_#_[Cyanobium_#_gracile]	92.9
AMD-g_PROKKA_01356	gi|1361011738|ref|WP_106220139.1|_#_ester_#_cyclase_#_[Aphanothece_#_minutissima]	77.4
AMD-g_PROKKA_01359	gi|1089167734|emb|SDZ05314.1|_#_Sap,_#_sulfolipid-1-addressing_#_protein_#_[Geodermatophilus_#_africanus]	48
AMD-g_PROKKA_01361	gi|515355977|ref|WP_016865425.1|_#_class_#_I_#_SAM-dependent_#_methyltransferase_#_[Fischerella_#_muscicola]	47.3
AMD-g_PROKKA_01387	gi|1233244739|ref|WP_094586252.1|_#_formate-dependent_#_phosphoribosylglycinamide_#_formyltransferase_#_[Synechococcus_#_sp._#_BO_#_8801]	94
AMD-g_PROKKA_01400	gi|1361011332|ref|WP_106219733.1|_#_photosystem_#_II_#_protein_#_PsbQ_#_[Aphanothece_#_minutissima]	90.4
AMD-g_PROKKA_01407	gi|1172332886|ref|WP_080716164.1|_#_DUF2806_#_domain-containing_#_protein_#_[Xanthomonas_#_arboricola]	58.8
AMD-g_PROKKA_01477	gi|1371163524|gb|PSP01809.1|_#_IS200/IS605_#_family_#_transposase_#_[Cyanobacteria_#_bacterium_#_QS_7_48_42]	37.1
AMD-g_PROKKA_01482	gi|759607615|ref|WP_043325815.1|_#_hypothetical_#_protein_#_[Cyanobium_#_gracile]	42.9
AMD-g_PROKKA_01491	gi|1233243822|ref|WP_094585335.1|_#_arsenate_#_reductase_#_ArsC_#_[Synechococcus_#_sp._#_BO_#_8801]	93.4
AMD-g_PROKKA_01525	gi|504922982|ref|WP_015110084.1|_#_urease_#_accessory_#_protein_#_UreG_#_[Cyanobium_#_gracile]	97.1
AMD-g_PROKKA_01529	gi|1233243866|ref|WP_094585379.1|_#_urease_#_accessory_#_protein_#_UreF_#_[Synechococcus_#_sp._#_BO_#_8801]	84.9
AMD-g_PROKKA_01530	gi|1361011357|ref|WP_106219758.1|_#_urease_#_accessory_#_protein_#_UreE_#_[Aphanothece_#_minutissima]	68.8
AMD-g_PROKKA_01531	gi|1233243790|ref|WP_094585303.1|_#_urease_#_accessory_#_protein_#_UreD_#_[Synechococcus_#_sp._#_BO_#_8801]	94.7
AMD-g_PROKKA_01543	gi|1361011181|ref|WP_106219582.1|_#_alpha-E_#_domain-containing_#_protein_#_[Aphanothece_#_minutissima]	96
AMD-g_PROKKA_01576	gi|1308852596|gb|PKN84754.1|_#_hypothetical_#_protein_#_CVU46_13285_#_[Chloroflexi_#_bacterium_#_HGW-Chloroflexi-8]	48.5
AMD-g_PROKKA_01589	gi|1233243725|ref|WP_094585238.1|_#_antibiotic_#_biosynthesis_#_monooxygenase_#_[Synechococcus_#_sp._#_BO_#_8801]	89.2
AMD-g_PROKKA_01599	gi|1405666516|gb|PZV20070.1|_#_cytochrome_#_C_#_biogenesis_#_protein_#_[Cyanobium_#_sp.]	70.2
AMD-g_PROKKA_01608	gi|427347042|gb|AFY29755.1|_#_hypothetical_#_protein_#_Cyagr_2662_#_[Cyanobium_#_gracile_#_PCC_#_6307]	86.1
AMD-g_PROKKA_01675	gi|1233244199|ref|WP_094585712.1|_#_hypothetical_#_protein_#_[Synechococcus_#_sp._#_BO_#_8801]	94.3
AMD-g_PROKKA_01676	gi|1361011049|ref|WP_106219450.1|_#_nucleoside-diphosphate_#_kinase_#_[Aphanothece_#_minutissima]	98
AMD-g_PROKKA_01677	gi|504923164|ref|WP_015110266.1|_#_FecR_#_protein_#_[Cyanobium_#_gracile]	81.6
AMD-g_PROKKA_01716	gi|504923202|ref|WP_015110304.1|_#_ribosome_#_biogenesis_#_GTPase_#_YlqF_#_[Cyanobium_#_gracile]	92.9
AMD-g_PROKKA_01782	gi|1233245941|ref|WP_094587403.1|_#_fatty_#_acid_#_desaturase_#_[Synechococcus_#_sp._#_BO_#_8801]	82.4
AMD-g_PROKKA_01858	gi|1157232027|emb|SKV30424.1|_#_Uncharacterised_#_protein_#_[Mycobacteroides_#_abscessus_#_subsp._#_massiliense]	40.6
AMD-g_PROKKA_01876	gi|1233242836|ref|WP_094584353.1|_#_glycosyltransferase_#_family_#_2_#_protein_#_[Synechococcus_#_sp._#_BO_#_8801]	88.9
AMD-g_PROKKA_01887	gi|495456540|ref|WP_008181233.1|_#_glycosyltransferase_#_family_#_1_#_protein_#_[Moorea_#_producens]	65.5
AMD-g_PROKKA_01888	gi|495456538|ref|WP_008181231.1|_#_hypothetical_#_protein_#_[Moorea_#_producens]	59.4
AMD-g_PROKKA_01902	gi|1233242849|ref|WP_094584366.1|_#_glycosyl_#_hydrolase_#_[Synechococcus_#_sp._#_BO_#_8801]	89.2
AMD-g_PROKKA_01924	gi|1361013710|ref|WP_106222111.1|_#_hypothetical_#_protein_#_[Aphanothece_#_minutissima]	37.5
AMD-g_PROKKA_01985	gi|1502453995|ref|WP_122242994.1|_#_hypothetical_#_protein_#_[Pseudomonas_#_syringae]	63.9
AMD-g_PROKKA_01986	gi|1240432487|ref|WP_095598083.1|_#_nucleotidyltransferase_#_[Pseudomonas_#_sp._#_PIC25]	67.4
AMD-g_PROKKA_01988	gi|1388987876|ref|WP_109015399.1|_#_SAVED_#_domain-containing_#_protein_#_[Novimethylophilus_#_kurashikiensis]	71.5
AMD-g_PROKKA_01989	gi|1361012738|ref|WP_106221139.1|_#_alpha/beta_#_hydrolase_#_[Aphanothece_#_minutissima]	95.5
AMD-g_PROKKA_01991	gi|1361012501|ref|WP_106220902.1|_#_type_#_II_#_toxin-antitoxin_#_system_#_Phd/YefM_#_family_#_antitoxin_#_[Aphanothece_#_minutissima]	78.5
AMD-g_PROKKA_02009	gi|1361012465|ref|WP_106220866.1|_#_hypothetical_#_protein_#_[Aphanothece_#_minutissima]	79.5
AMD-g_PROKKA_02026	gi|817444820|ref|WP_046557960.1|_#_serine_#_protease_#_[Arsukibacterium_#_ikkense]	71
AMD-g_PROKKA_02058	gi|1383081722|ref|WP_108262851.1|_#_hypothetical_#_protein_#_[Mangrovicoccus_#_ximenensis]	30.8
AMD-g_PROKKA_02087	gi|1361012400|ref|WP_106220801.1|_#_radical_#_SAM/SPASM_#_domain-containing_#_protein_#_[Aphanothece_#_minutissima]	92.3
AMD-g_PROKKA_02102	gi|499788821|ref|WP_011469555.1|_#_hypothetical_#_protein_#_[Saccharophagus_#_degradans]	43.3
AMD-g_PROKKA_02103	gi|753846510|ref|WP_041602127.1|_#_hypothetical_#_protein_#_[Halomonas_#_elongata]	68.7
AMD-g_PROKKA_02104	gi|753846509|ref|WP_041602126.1|_#_hypothetical_#_protein_#_[Halomonas_#_elongata]	78.8
AMD-g_PROKKA_02106	gi|780234925|ref|WP_045531898.1|_#_hypothetical_#_protein_#_[Serpentinomonas_#_raichei]	44.9
AMD-g_PROKKA_02144	gi|1405666535|gb|PZV20089.1|_#_hypothetical_#_protein_#_DCF18_14770_#_[Cyanobium_#_sp.]	63.3
AMD-g_PROKKA_02201	gi|427345698|gb|AFY28411.1|_#_NCAIR_#_mutase-like_#_protein_#_[Cyanobium_#_gracile_#_PCC_#_6307]	86.3
AMD-g_PROKKA_02239	gi|504921819|ref|WP_015108921.1|_#_lipoyl(octanoyl)_#_transferase_#_LipB_#_[Cyanobium_#_gracile]	90.6
AMD-g_PROKKA_02268	gi|1233243885|ref|WP_094585398.1|_#_hypothetical_#_protein_#_[Synechococcus_#_sp._#_BO_#_8801]	90.3
AMD-g_PROKKA_02336	gi|1180372572|ref|WP_083891372.1|_#_IS3_#_family_#_transposase_#_[Cyanobium_#_gracile]	95.3
AMD-g_PROKKA_02342	gi|1233244616|ref|WP_094586129.1|_#_prepilin-type_#_cleavage/methylation_#_domain-containing_#_protein_#_[Synechococcus_#_sp._#_BO_#_8801]	83
AMD-g_PROKKA_02353	gi|931598604|ref|WP_054291583.1|_#_tRNA-dependent_#_cyclodipeptide_#_synthase_#_[Kibdelosporangium_#_phytohabitans]	40.8
AMD-g_PROKKA_02356	gi|1233191774|ref|WP_094555726.1|_#_type_#_II_#_toxin-antitoxin_#_system_#_VapC_#_family_#_toxin_#_[Synechococcus_#_sp._#_1G10]	69.5
AMD-g_PROKKA_02358	gi|850341082|ref|WP_048017633.1|_#_hypothetical_#_protein_#_[Synechococcus_#_sp._#_GFB01]	79.2
AMD-g_PROKKA_02360	gi|1180262995|ref|WP_083781800.1|_#_DUF2384_#_domain-containing_#_protein_#_[Synechococcus_#_sp._#_WH_#_5701]	67.3
AMD-g_PROKKA_02363	gi|1233244628|ref|WP_094586141.1|_#_hypothetical_#_protein_#_[Synechococcus_#_sp._#_BO_#_8801]	34.2
AMD-g_PROKKA_02367	gi|1233244625|ref|WP_094586138.1|_#_hypothetical_#_protein_#_[Synechococcus_#_sp._#_BO_#_8801]	79.6
AMD-g_PROKKA_02370	gi|1233244628|ref|WP_094586141.1|_#_hypothetical_#_protein_#_[Synechococcus_#_sp._#_BO_#_8801]	83
AMD-g_PROKKA_02486	gi|1233243407|ref|WP_094584923.1|_#_efflux_#_RND_#_transporter_#_permease_#_subunit_#_[Synechococcus_#_sp._#_BO_#_8801]	95.8
AMD-g_PROKKA_02504	gi|1233243418|ref|WP_094584934.1|_#_putative_#_toxin-antitoxin_#_system_#_toxin_#_component,_#_PIN_#_family_#_[Synechococcus_#_sp._#_BO_#_8801]	95.9
AMD-g_PROKKA_02509	gi|1088672071|gb|OHE82815.1|_#_hypothetical_#_protein_#_A3G75_11225,_#_partial_#_[Verrucomicrobia_#_bacterium_#_RIFCSPLOWO2_12_FULL_64_8]	67
AMD-g_PROKKA_02513	gi|1308785226|gb|PKN29025.1|_#_hypothetical_#_protein_#_CVU64_10365_#_[Deltaproteobacteria_#_bacterium_#_HGW-Deltaproteobacteria-21]	48.6
AMD-g_PROKKA_02520	gi|1233243426|ref|WP_094584942.1|_#_hypothetical_#_protein_#_[Synechococcus_#_sp._#_BO_#_8801]	96.6
AMD-g_PROKKA_02551	gi|1405650033|gb|PZV04583.1|_#_AbrB/MazE/SpoVT_#_family_#_DNA-binding_#_domain-containing_#_protein_#_[Cyanobium_#_sp.]	94.8
AMD-g_PROKKA_02565	gi|1034213230|emb|SBO44930.1|_#_protein_#_of_#_unknown_#_function_#_[Cyanobium_#_sp._#_NIES-981]	67.2
AMD-g_PROKKA_02598	gi|1361013482|ref|WP_106221883.1|_#_rod_#_shape-determining_#_protein_#_RodA_#_[Aphanothece_#_minutissima]	94.1
AMD-g_PROKKA_02642	gi|1233242598|ref|WP_094584115.1|_#_hypothetical_#_protein_#_[Synechococcus_#_sp._#_BO_#_8801]	71.4
AMD-g_PROKKA_02650	gi|504921462|ref|WP_015108564.1|_#_PsbP_#_[Cyanobium_#_gracile]	93.4
AMD-g_PROKKA_02692	gi|501599811|ref|WP_012599302.1|_#_hypothetical_#_protein_#_[Cyanothece_#_sp._#_PCC_#_7424]	38.5
AMD-g_PROKKA_02694	gi|848615048|gb|KMM16497.1|_#_multicopper_#_oxidase_#_[Synechococcus_#_sp._#_GFB01]	62.6
AMD-g_PROKKA_02705	gi|1072779050|ref|WP_069968913.1|_#_hypothetical_#_protein_#_[Desertifilum_#_sp._#_IPPAS_#_B-1220]	44.6
AMD-g_PROKKA_02707	gi|504921404|ref|WP_015108506.1|_#_hypothetical_#_protein_#_[Cyanobium_#_gracile]	70.8
AMD-g_PROKKA_02716	gi|504921395|ref|WP_015108497.1|_#_MULTISPECIES:_#_hypothetical_#_protein_#_[Cyanobacteria]	97.9
AMD-g_PROKKA_02732	gi|504921379|ref|WP_015108481.1|_#_MULTISPECIES:_#_hypothetical_#_protein_#_[Synechococcaceae]	89.8
AMD-g_PROKKA_02797	gi|1361013965|ref|WP_106222366.1|_#_HlyD_#_family_#_efflux_#_transporter_#_periplasmic_#_adaptor_#_subunit_#_[Aphanothece_#_minutissima]	88.9
AMD-g_PROKKA_02847	gi|1233242474|ref|WP_094583991.1|_#_hypothetical_#_protein_#_[Synechococcus_#_sp._#_BO_#_8801]	58
AMD-g_PROKKA_02907	gi|504922004|ref|WP_015109106.1|_#_hypothetical_#_protein_#_[Cyanobium_#_gracile]	93.1
AMD-g_PROKKA_02938	gi|1233245283|ref|WP_094586796.1|_#_hypothetical_#_protein_#_[Synechococcus_#_sp._#_BO_#_8801]	78.8
AMD-g_PROKKA_02942	gi|1027802585|emb|CUU15457.1|_#_hydrolase_#_alphabeta_#_fold_#_family_#_CDS_#_[Bradyrhizobium_#_sp.]	53
AMD-g_PROKKA_02956	gi|1157232027|emb|SKV30424.1|_#_Uncharacterised_#_protein_#_[Mycobacteroides_#_abscessus_#_subsp._#_massiliense]	37.5
AMD-g_PROKKA_02981	gi|504921559|ref|WP_015108661.1|_#_heme_#_oxygenase_#_[Cyanobium_#_gracile]	91.7
AMD-g_PROKKA_03026	gi|1361014464|ref|WP_106222864.1|_#_high_#_light_#_inducible_#_protein_#_[Aphanothece_#_minutissima]	81.2
AMD-g_PROKKA_03037	gi|504921504|ref|WP_015108606.1|_#_M23_#_family_#_metallopeptidase_#_[Cyanobium_#_gracile]	81.7
AMD-g_PROKKA_03053	gi|504922094|ref|WP_015109196.1|_#_MULTISPECIES:_#_hypothetical_#_protein_#_[Cyanobacteria]	100
AMD-g_PROKKA_03072	gi|1233244986|ref|WP_094586499.1|_#_type_#_III_#_pantothenate_#_kinase_#_[Synechococcus_#_sp._#_BO_#_8801]	75.7
AMD-g_PROKKA_03084	gi|1233244964|ref|WP_094586477.1|_#_hypothetical_#_protein_#_[Synechococcus_#_sp._#_BO_#_8801]	90.1
AMD-g_PROKKA_03116	gi|1361014604|ref|WP_106223004.1|_#_hypothetical_#_protein_#_[Aphanothece_#_minutissima]	82.7
AMD-g_PROKKA_03175	gi|427346053|gb|AFY28766.1|_#_hypothetical_#_protein_#_Cyagr_1614_#_[Cyanobium_#_gracile_#_PCC_#_6307]	82
AMD-g_PROKKA_03190	gi|1021149440|gb|ALG05280.2|_#_hypothetical_#_protein_#_5G12_021_#_[uncultured_#_bacterium_#_5G12]	81.2
AMD-g_PROKKA_03191	gi|572996662|gb|AHF62923.1|_#_hypothetical_#_protein_#_Syncc8109_0530_#_[Synechococcus_#_sp._#_WH_#_8109]	100
ATX-2A4_PROKKA_00014	gi|1492536663|ref|WP_120797118.1|_#_DUF4276_#_family_#_protein_#_[Thiocapsa_#_rosea]	71.6
ATX-2A4_PROKKA_00020	gi|655512922|ref|WP_028893985.1|_#_S8_#_family_#_peptidase_#_[Syntrophorhabdus_#_aromaticivorans]	57.3
ATX-2A4_PROKKA_00046	gi|1233108169|ref|WP_094510745.1|_#_heme_#_oxygenase_#_[Synechococcus_#_sp._#_MW101C3]	91.5
ATX-2A4_PROKKA_00058	gi|1233108160|ref|WP_094510736.1|_#_hypothetical_#_protein_#_[Synechococcus_#_sp._#_MW101C3]	51.3
ATX-2A4_PROKKA_00061	gi|1523758556|gb|AZB71350.1|_#_transporter_#_[Synechococcus_#_elongatus_#_PCC_#_11801]	60.4
ATX-2A4_PROKKA_00094	gi|505038313|ref|WP_015225415.1|_#_hypothetical_#_protein_#_[Halothece_#_sp._#_PCC_#_7418]	36.5
ATX-2A4_PROKKA_00095	gi|1361011268|ref|WP_106219669.1|_#_CRISPR-associated_#_endonuclease_#_Cas2_#_[Aphanothece_#_minutissima]	84.2
ATX-2A4_PROKKA_00096	gi|1369062819|ref|WP_106500467.1|_#_CRISPR-associated_#_endonuclease_#_Cas1_#_[Synechococcus_#_lacustris]	75.5
ATX-2A4_PROKKA_00097	gi|1361011267|ref|WP_106219668.1|_#_hypothetical_#_protein_#_[Aphanothece_#_minutissima]	70.7
ATX-2A4_PROKKA_00098	gi|1361011266|ref|WP_106219667.1|_#_hypothetical_#_protein_#_[Aphanothece_#_minutissima]	45
ATX-2A4_PROKKA_00099	gi|921053728|ref|WP_053068504.1|_#_hypothetical_#_protein_#_[Synechococcus_#_sp._#_WH_#_8020]	53.4
ATX-2A4_PROKKA_00100	gi|856994091|ref|WP_048346058.1|_#_hypothetical_#_protein_#_[Synechococcus_#_sp._#_WH_#_8020]	56.8
ATX-2A4_PROKKA_00101	gi|921053727|ref|WP_053068503.1|_#_hypothetical_#_protein_#_[Synechococcus_#_sp._#_WH_#_8020]	45.1
ATX-2A4_PROKKA_00102	gi|1209197773|ref|WP_088256084.1|_#_toll/interleukin-1_#_receptor_#_domain-containing_#_protein_#_[Fimbriiglobus_#_ruber]	30.2
ATX-2A4_PROKKA_00103	gi|504920696|ref|WP_015107798.1|_#_IS21_#_family_#_transposase_#_[Cyanobium_#_gracile]	80.4
ATX-2A4_PROKKA_00105	gi|1209197773|ref|WP_088256084.1|_#_toll/interleukin-1_#_receptor_#_domain-containing_#_protein_#_[Fimbriiglobus_#_ruber]	31.2
ATX-2A4_PROKKA_00108	gi|1442347197|ref|WP_114988469.1|_#_hypothetical_#_protein_#_[Synechococcus_#_sp._#_P1]	44.3
ATX-2A4_PROKKA_00112	gi|1361011250|ref|WP_106219651.1|_#_CRISPR-associated_#_endonuclease_#_Cas2_#_[Aphanothece_#_minutissima]	89.2
ATX-2A4_PROKKA_00113	gi|497470915|ref|WP_009785113.1|_#_CRISPR-associated_#_endonuclease_#_Cas1_#_[Lyngbya_#_sp._#_PCC_#_8106]	46
ATX-2A4_PROKKA_00115	gi|1361011246|ref|WP_106219647.1|_#_protein_#_kinase_#_family_#_protein_#_[Aphanothece_#_minutissima]	73.3
ATX-2A4_PROKKA_00121	gi|1361011243|ref|WP_106219644.1|_#_hypothetical_#_protein_#_[Aphanothece_#_minutissima]	62.5
ATX-2A4_PROKKA_00122	gi|1361011242|ref|WP_106219643.1|_#_hypothetical_#_protein_#_[Aphanothece_#_minutissima]	59
ATX-2A4_PROKKA_00123	gi|1361011241|ref|WP_106219642.1|_#_hypothetical_#_protein_#_[Aphanothece_#_minutissima]	68.5
ATX-2A4_PROKKA_00125	gi|1361011239|ref|WP_106219640.1|_#_DUF4101_#_domain-containing_#_protein_#_[Aphanothece_#_minutissima]	64.3
ATX-2A4_PROKKA_00126	gi|1444786342|ref|WP_115538170.1|_#_putative_#_CRISPR-associated_#_protein_#_[Cylindrospermopsis_#_raciborskii]	55.7
ATX-2A4_PROKKA_00127	gi|1369062323|ref|WP_106499975.1|_#_hypothetical_#_protein_#_[Synechococcus_#_lacustris]	51.6
ATX-2A4_PROKKA_00130	gi|1233108122|ref|WP_094510698.1|_#_hypothetical_#_protein_#_[Synechococcus_#_sp._#_MW101C3]	75.9
ATX-2A4_PROKKA_00186	gi|1233108052|ref|WP_094510628.1|_#_PspA/IM30_#_family_#_protein_#_[Synechococcus_#_sp._#_MW101C3]	97
ATX-2A4_PROKKA_00194	gi|1399800314|gb|PYI95237.1|_#_hypothetical_#_protein_#_DMF00_16240_#_[Verrucomicrobia_#_bacterium]	36.8
ATX-2A4_PROKKA_00204	gi|1494463683|gb|RLT08950.1|_#_hypothetical_#_protein_#_DWI24_10280_#_[Planctomycetes_#_bacterium]	34.7
ATX-2A4_PROKKA_00206	gi|493169446|ref|WP_006173036.1|_#_hypothetical_#_protein_#_[Synechococcus_#_sp._#_WH_#_5701]	82.9
ATX-2A4_PROKKA_00207	gi|1405641890|gb|PZU96874.1|_#_acriflavine_#_resistance_#_protein_#_B_#_[Cyanobium_#_sp.]	89.5
ATX-2A4_PROKKA_00221	gi|493169466|ref|WP_006173045.1|_#_transcriptional_#_regulator_#_[Synechococcus_#_sp._#_WH_#_5701]	90.3
ATX-2A4_PROKKA_00222	gi|1233190515|ref|WP_094555242.1|_#_type_#_II_#_toxin-antitoxin_#_system_#_HipA_#_family_#_toxin_#_[Synechococcus_#_sp._#_1G10]	90
ATX-2A4_PROKKA_00224	gi|93456153|gb|EAT06296.1|_#_hypothetical_#_protein_#_MldDRAFT_0444_#_[delta_#_proteobacterium_#_MLMS-1]	55.9
ATX-2A4_PROKKA_00225	gi|517478853|ref|WP_018649436.1|_#_MULTISPECIES:_#_hypothetical_#_protein_#_[Thioalkalivibrio]	57.5
ATX-2A4_PROKKA_00228	gi|1369063321|ref|WP_106500944.1|_#_HEPN_#_domain-containing_#_protein_#_[Synechococcus_#_lacustris]	65.7
ATX-2A4_PROKKA_00230	gi|1034211610|emb|SBO43308.1|_#_Protein_#_involved_#_in_#_cell_#_division_#_[Cyanobium_#_sp._#_NIES-981]	69.5
ATX-2A4_PROKKA_00234	gi|1233190601|ref|WP_094555278.1|_#_XRE_#_family_#_transcriptional_#_regulator_#_[Synechococcus_#_sp._#_1G10]	87.1
ATX-2A4_PROKKA_00251	gi|1405668261|gb|PZV21690.1|_#_hypothetical_#_protein_#_DCF18_11565_#_[Cyanobium_#_sp.]	80
ATX-2A4_PROKKA_00255	gi|1233112307|ref|WP_094514692.1|_#_hypothetical_#_protein_#_[Synechococcus_#_sp._#_MW101C3]	89.6
ATX-2A4_PROKKA_00325	gi|1405646899|gb|PZV01618.1|_#_hypothetical_#_protein_#_DCF24_04040_#_[Cyanobium_#_sp.]	71.4
ATX-2A4_PROKKA_00333	gi|1233108439|ref|WP_094511015.1|_#_hypothetical_#_protein_#_[Synechococcus_#_sp._#_MW101C3]	100
ATX-2A4_PROKKA_00372	gi|1543296199|ref|WP_126147517.1|_#_hypothetical_#_protein_#_[Synechococcus_#_elongatus]	40.3
ATX-2A4_PROKKA_00396	gi|87283213|gb|EAQ75169.1|_#_hypothetical_#_protein_#_WH5701_08804_#_[Synechococcus_#_sp._#_WH_#_5701]	58
ATX-2A4_PROKKA_00453	gi|1233110468|ref|WP_094512951.1|_#_hypothetical_#_protein_#_[Synechococcus_#_sp._#_MW101C3]	74.5
ATX-2A4_PROKKA_00512	gi|1405647156|gb|PZV01862.1|_#_hypothetical_#_protein_#_DCF23_12510_#_[Cyanobium_#_sp.]	54.9
ATX-2A4_PROKKA_00563	gi|1405668694|gb|PZV22101.1|_#_glucose-inhibited_#_division_#_protein_#_A_#_[Cyanobium_#_sp.]	89.5
ATX-2A4_PROKKA_00588	gi|1233110360|ref|WP_094512843.1|_#_protoporphyrinogen_#_oxidase_#_HemJ_#_[Synechococcus_#_sp._#_MW101C3]	99
ATX-2A4_PROKKA_00640	gi|1097982561|emb|SFN54087.1|_#_hypothetical_#_protein_#_SAMN05216289_12929_#_[Dokdonella_#_immobilis]	42.7
ATX-2A4_PROKKA_00641	gi|504492239|ref|WP_014679341.1|_#_hypothetical_#_protein_#_[Solitalea_#_canadensis]	39.2
ATX-2A4_PROKKA_00642	gi|1240459475|ref|WP_095624404.1|_#_hypothetical_#_protein_#_[Pseudomonas_#_sp._#_WN033]	53.2
ATX-2A4_PROKKA_00648	gi|1068653162|ref|WP_069612002.1|_#_tRNA-dependent_#_cyclodipeptide_#_synthase_#_[Rhizobium_#_sp._#_YK2]	41.2
ATX-2A4_PROKKA_00652	gi|1233108399|ref|WP_094510975.1|_#_hypothetical_#_protein_#_[Synechococcus_#_sp._#_MW101C3]	73.5
ATX-2A4_PROKKA_00656	gi|1371987859|ref|WP_106867888.1|_#_MULTISPECIES:_#_GMC_#_oxidoreductase_#_[unclassified_#_Cyanobacteria_#_(miscellaneous)]	82.7
ATX-2A4_PROKKA_00678	gi|1485459734|gb|RKE43597.1|_#_hypothetical_#_protein_#_C8J39_3364_#_[Sphingomonas_#_sp._#_PP-CC-1A-547]	42.5
ATX-2A4_PROKKA_00682	gi|1177431324|ref|WP_082671085.1|_#_hypothetical_#_protein_#_[Chloracidobacterium_#_thermophilum]	32.6
ATX-2A4_PROKKA_00684	gi|515854989|ref|WP_017285617.1|_#_hypothetical_#_protein_#_[Leptolyngbya_#_boryana]	30.7
ATX-2A4_PROKKA_00700	gi|504612009|ref|WP_014799111.1|_#_acyltransferase_#_[Bernardetia_#_litoralis]	32.2
ATX-2A4_PROKKA_00710	gi|1405650356|gb|PZV04889.1|_#_hypothetical_#_protein_#_DCF23_05110_#_[Cyanobium_#_sp.]	31.6
ATX-2A4_PROKKA_00716	gi|1236941400|ref|WP_095086497.1|_#_glycosyltransferase_#_[Mesorhizobium_#_sophorae]	30.3
ATX-2A4_PROKKA_00736	gi|390427851|gb|AFL74916.1|_#_PEP-CTERM_#_motif_#_protein_#_[Thiocystis_#_violascens_#_DSM_#_198]	40.6
ATX-2A4_PROKKA_00746	gi|1405668951|gb|PZV22346.1|_#_hypothetical_#_protein_#_DCF18_09985_#_[Cyanobium_#_sp.]	80.6
ATX-2A4_PROKKA_00748	gi|1233110069|ref|WP_094512635.1|_#_hypothetical_#_protein_#_[Synechococcus_#_sp._#_MW101C3]	93.2
ATX-2A4_PROKKA_00770	gi|1405668319|gb|PZV21745.1|_#_high_#_light_#_inducible_#_protein_#_[Cyanobium_#_sp.]	93.5
ATX-2A4_PROKKA_00780	gi|1405647435|gb|PZV02130.1|_#_hypothetical_#_protein_#_DCF24_02720_#_[Cyanobium_#_sp.]	81.9
ATX-2A4_PROKKA_00781	gi|1405647436|gb|PZV02131.1|_#_hypothetical_#_protein_#_DCF24_02725_#_[Cyanobium_#_sp.]	74.4
ATX-2A4_PROKKA_00801	gi|1233110124|ref|WP_094512668.1|_#_lipoyl(octanoyl)_#_transferase_#_LipB_#_[Synechococcus_#_sp._#_MW101C3]	92
ATX-2A4_PROKKA_00827	gi|1233110179|ref|WP_094512690.1|_#_circadian_#_clock_#_protein_#_KaiB_#_[Synechococcus_#_sp._#_MW101C3]	96.6
ATX-2A4_PROKKA_00897	gi|1278091943|gb|PIW71174.1|_#_glycosyl_#_transferase_#_group_#_1_#_family_#_protein_#_[Hydrogenophilales_#_bacterium_#_CG12_big_fil_rev_8_21_14_0_65_61_21]	38.9
ATX-2A4_PROKKA_00903	gi|1233112254|ref|WP_094514639.1|_#_DUF429_#_domain-containing_#_protein_#_[Synechococcus_#_sp._#_MW101C3]	85.3
ATX-2A4_PROKKA_01004	gi|1233107674|ref|WP_094510301.1|_#_hypothetical_#_protein_#_[Synechococcus_#_sp._#_MW101C3]	41.3
ATX-2A4_PROKKA_01097	gi|1233107765|ref|WP_094510367.1|_#_high_#_light_#_inducible_#_protein_#_[Synechococcus_#_sp._#_MW101C3]	97.8
ATX-2A4_PROKKA_01167	gi|1233217822|ref|WP_094561484.1|_#_AbrB_#_family_#_transcriptional_#_regulator_#_[Synechococcus_#_sp._#_8F6]	84.6
ATX-2A4_PROKKA_01172	gi|1405645663|gb|PZV00465.1|_#_XRE_#_family_#_transcriptional_#_regulator_#_[Cyanobium_#_sp.]	95.2
ATX-2A4_PROKKA_01173	gi|1405645662|gb|PZV00464.1|_#_type_#_II_#_toxin-antitoxin_#_system_#_HipA_#_family_#_toxin_#_[Cyanobium_#_sp.]	95.7
ATX-2A4_PROKKA_01183	gi|1334599167|ref|WP_103074781.1|_#_hypothetical_#_protein_#_[Lysobacter_#_silvestris]	42.9
ATX-2A4_PROKKA_01194	gi|1083128049|gb|OGE23921.1|_#_hypothetical_#_protein_#_A3J42_09940_#_[Candidatus_#_Dadabacteria_#_bacterium_#_RIFCSPHIGHO2_12_FULL_53_21]	32.6
ATX-2A4_PROKKA_01195	gi|516251112|ref|WP_017655075.1|_#_hypothetical_#_protein_#_[Fortiea_#_contorta]	36.8
ATX-2A4_PROKKA_01199	gi|499929359|ref|WP_011610093.1|_#_hypothetical_#_protein_#_[Trichodesmium_#_erythraeum]	33.6
ATX-2A4_PROKKA_01200	gi|1519881535|gb|RPI25851.1|_#_N-acylglucosamine_#_2-epimerase_#_[Acidobacteria_#_bacterium]	46.1
ATX-2A4_PROKKA_01203	gi|1494379146|gb|RLS31739.1|_#_DUF2029_#_domain-containing_#_protein_#_[Planctomycetes_#_bacterium]	37.2
ATX-2A4_PROKKA_01205	gi|1494382478|gb|RLS34948.1|_#_FAD-dependent_#_oxidoreductase_#_[Planctomycetes_#_bacterium]	55.5
ATX-2A4_PROKKA_01212	gi|1405666849|gb|PZV20374.1|_#_iron_#_dicitrate_#_transport_#_regulator_#_FecR_#_[Cyanobium_#_sp.]	85.4
ATX-2A4_PROKKA_01232	gi|1405647158|gb|PZV01864.1|_#_hypothetical_#_protein_#_DCF23_12520_#_[Cyanobium_#_sp.]	30.7
ATX-2A4_PROKKA_01233	gi|1405647158|gb|PZV01864.1|_#_hypothetical_#_protein_#_DCF23_12520_#_[Cyanobium_#_sp.]	32
ATX-2A4_PROKKA_01260	gi|1233109428|ref|WP_094512004.1|_#_ribosome_#_biogenesis_#_GTPase_#_YlqF_#_[Synechococcus_#_sp._#_MW101C3]	95.7
ATX-2A4_PROKKA_01269	gi|1233109397|ref|WP_094511973.1|_#_GNAT_#_family_#_N-acetyltransferase_#_[Synechococcus_#_sp._#_MW101C3]	74.4
ATX-2A4_PROKKA_01305	gi|1233109211|ref|WP_094511787.1|_#_hypothetical_#_protein_#_[Synechococcus_#_sp._#_MW101C3]	93.3
ATX-2A4_PROKKA_01325	gi|1405649753|gb|PZV04322.1|_#_hypothetical_#_protein_#_DCF23_06545_#_[Cyanobium_#_sp.]	44
ATX-2A4_PROKKA_01410	gi|87282721|gb|EAQ74679.1|_#_hypothetical_#_protein_#_WH5701_13835_#_[Synechococcus_#_sp._#_WH_#_5701]	61.5
ATX-2A4_PROKKA_01532	gi|1405669257|gb|PZV22637.1|_#_ATP_#_phosphoribosyltransferase_#_[Cyanobium_#_sp.]	99.1
ATX-2A4_PROKKA_01537	gi|1105132591|ref|WP_071822386.1|_#_NirD/YgiW/YdeI_#_family_#_stress_#_tolerance_#_protein_#_[Yersinia_#_massiliensis]	59.3
ATX-2A4_PROKKA_01563	gi|972366652|ref|WP_059021137.1|_#_CPBP_#_family_#_intramembrane_#_metalloprotease_#_[Mycobacterium_#_sp._#_M26]	65
ATX-2A4_PROKKA_01578	gi|1176736045|ref|WP_082559310.1|_#_phosphatase_#_PAP2_#_family_#_protein_#_[Methylobacterium_#_sp._#_Leaf94]	36
ATX-2A4_PROKKA_01627	gi|1082151417|gb|OFW01646.1|_#_hypothetical_#_protein_#_A3I61_03375_#_[Acidobacteria_#_bacterium_#_RIFCSPLOWO2_02_FULL_68_18]	36.2
ATX-2A4_PROKKA_01648	gi|1361012135|ref|WP_106220536.1|_#_hypothetical_#_protein_#_[Aphanothece_#_minutissima]	81.7
ATX-2A4_PROKKA_01650	gi|1233107438|ref|WP_094510157.1|_#_hypothetical_#_protein_#_[Synechococcus_#_sp._#_MW101C3]	72.2
ATX-2A4_PROKKA_01657	gi|1405670968|gb|PZV24281.1|_#_hypothetical_#_protein_#_DCF18_03620_#_[Cyanobium_#_sp.]	74.5
ATX-2A4_PROKKA_01660	gi|1233107458|ref|WP_094510167.1|_#_PilZ_#_domain-containing_#_protein_#_[Synechococcus_#_sp._#_MW101C3]	66.9
ATX-2A4_PROKKA_01662	gi|1233107459|ref|WP_094510168.1|_#_hypothetical_#_protein_#_[Synechococcus_#_sp._#_MW101C3]	67
ATX-2A4_PROKKA_01717	lcl|BLABLA|_#__#_[Synechococcus-MED-G68]	62.3
ATX-2A4_PROKKA_01731	gi|1233107536|ref|WP_094510217.1|_#_high_#_light_#_inducible_#_protein_#_[Synechococcus_#_sp._#_MW101C3]	98.1
ATX-2A4_PROKKA_01789	gi|493170072|ref|WP_006173415.1|_#_hypothetical_#_protein_#_[Synechococcus_#_sp._#_WH_#_5701]	55.8
ATX-2A4_PROKKA_01841	gi|1233112024|ref|WP_094514409.1|_#_rod_#_shape-determining_#_protein_#_RodA_#_[Synechococcus_#_sp._#_MW101C3]	97.3
ATX-2A4_PROKKA_01940	gi|493169157|ref|WP_006172872.1|_#_Na+/H+-exchanging_#_protein:Na+/H+_#_antiporter_#_[Synechococcus_#_sp._#_WH_#_5701]	78.4
ATX-2A4_PROKKA_01954	gi|1246012478|ref|WP_096230311.1|_#_FkbM_#_family_#_methyltransferase_#_[Thermoanaerobacterium_#_sp._#_RBIITD]	34.5
ATX-2A4_PROKKA_01995	gi|656718173|gb|KEF41014.1|_#_hypothetical_#_protein_#_ER33_13690_#_[Cyanobium_#_sp._#_CACIAM_#_14]	96.4
ATX-2A4_PROKKA_01996	gi|656718172|gb|KEF41013.1|_#_RelE_#_toxin_#_[Cyanobium_#_sp._#_CACIAM_#_14]	91.4
ATX-2A4_PROKKA_01997	gi|1109714370|emb|SHF36780.1|_#_Superfamily_#_II_#_DNA_#_or_#_RNA_#_helicase_#_[Thermomonas_#_hydrothermalis]	49.7
ATX-2A4_PROKKA_02050	gi|1233108633|ref|WP_094511209.1|_#_hypothetical_#_protein_#_[Synechococcus_#_sp._#_MW101C3]	84.1
ATX-2A4_PROKKA_02070	gi|1233108878|ref|WP_094511454.1|_#_high_#_light_#_inducible_#_protein_#_[Synechococcus_#_sp._#_MW101C3]	98
ATX-2A4_PROKKA_02073	gi|1233108887|ref|WP_094511463.1|_#_hypothetical_#_protein_#_[Synechococcus_#_sp._#_MW101C3]	79.9
ATX-2A4_PROKKA_02074	gi|1233108891|ref|WP_094511467.1|_#_hypothetical_#_protein_#_[Synechococcus_#_sp._#_MW101C3]	86.8
ATX-2A4_PROKKA_02083	gi|808800677|ref|WP_046282374.1|_#_cold_#_shock_#_domain-containing_#_protein_#_[Limnoraphis_#_robusta]	44.7
ATX-2A4_PROKKA_02097	gi|1407331626|ref|WP_111196706.1|_#_glycosyltransferase_#_[Rhizobiales_#_bacterium_#_KCTC_#_52945]	45.1
ATX-2A4_PROKKA_02100	gi|1056590002|ref|WP_068021125.1|_#_PqqD_#_family_#_protein_#_[Rhodoplanes_#_sp._#_Z2-YC6860]	43.8
ATX-2A4_PROKKA_02158	gi|1233112170|ref|WP_094514555.1|_#_hypothetical_#_protein_#_[Synechococcus_#_sp._#_MW101C3]	84.6
ATX-2A4_PROKKA_02161	gi|1233112174|ref|WP_094514559.1|_#_TetR/AcrR_#_family_#_transcriptional_#_regulator_#_[Synechococcus_#_sp._#_MW101C3]	74.6
ATX-2A4_PROKKA_02193	gi|1405643152|gb|PZU98070.1|_#_hypothetical_#_protein_#_DCF24_11605_#_[Cyanobium_#_sp.]	41.2
ATX-2A4_PROKKA_02249	gi|1405667668|gb|PZV21133.1|_#_ABC_#_transporter_#_permease_#_[Cyanobium_#_sp.]	97.7
ATX-2A4_PROKKA_02250	gi|1233111183|ref|WP_094513666.1|_#_spermidine/putrescine_#_ABC_#_transporter_#_substrate-binding_#_protein_#_[Synechococcus_#_sp._#_MW101C3]	98
ATX-2A4_PROKKA_02299	gi|1233111307|ref|WP_094513790.1|_#_cytochrome_#_b_#_[Synechococcus_#_sp._#_MW101C3]	94.4
ATX-2A4_PROKKA_02310	gi|515517879|ref|WP_016951133.1|_#_hypothetical_#_protein_#_[Anabaena_#_sp._#_PCC_#_7108]	40.6
ATX-2A4_PROKKA_02319	gi|1233109832|ref|WP_094512408.1|_#_high_#_light_#_inducible_#_protein_#_[Synechococcus_#_sp._#_MW101C3]	97.9
ATX-2A4_PROKKA_02352	gi|1233109934|ref|WP_094512510.1|_#_hypothetical_#_protein_#_[Synechococcus_#_sp._#_MW101C3]	87.8
ATX-2A4_PROKKA_02376	gi|1405667369|gb|PZV20856.1|_#_hypothetical_#_protein_#_DCF18_13300_#_[Cyanobium_#_sp.]	92.6
ATX-2A4_PROKKA_02377	gi|1233110003|ref|WP_094512579.1|_#_hypothetical_#_protein_#_[Synechococcus_#_sp._#_MW101C3]	81.1
ATX-2A4_PROKKA_02440	gi|1282033007|ref|WP_100391747.1|_#_ATP-dependent_#_helicase_#_[Desulfofaba_#_hansenii]	43.8
ATX-2A4_PROKKA_02441	gi|655357313|ref|WP_028763730.1|_#_hypothetical_#_protein_#_[Shewanella_#_colwelliana]	74.4
ATX-2A4_PROKKA_02442	gi|1232551083|gb|OYX95858.1|_#_hypothetical_#_protein_#_B7Y76_09330_#_[Sphingobacteriia_#_bacterium_#_35-40-5]	51.8
ATX-2A4_PROKKA_02445	gi|647383098|ref|WP_025781293.1|_#_type_#_I-E_#_CRISPR-associated_#_protein_#_Cse1/CasA_#_[Candidatus_#_Synechococcus_#_spongiarum]	51.2
ATX-2A4_PROKKA_02446	gi|1408217851|gb|RAL70126.1|_#_CRISPR-associated_#_protein,_#_Cse2_#_family_#_[Dehalococcoides_#_mccartyi]	44.3
ATX-2A4_PROKKA_02449	gi|821248231|gb|KKZ10624.1|_#_hypothetical_#_protein_#_TH68_10070_#_[Candidatus_#_Synechococcus_#_spongiarum_#_142]	50.9
ATX-2A4_PROKKA_02450	gi|821248232|gb|KKZ10625.1|_#_hypothetical_#_protein_#_TH68_10075_#_[Candidatus_#_Synechococcus_#_spongiarum_#_142]	67.6
ATX-2A4_PROKKA_02451	gi|821248233|gb|KKZ10626.1|_#_hypothetical_#_protein_#_TH68_10080_#_[Candidatus_#_Synechococcus_#_spongiarum_#_142]	62.5
ATX-2A4_PROKKA_02453	gi|1405669928|gb|PZV23277.1|_#_hypothetical_#_protein_#_DCF18_07040_#_[Cyanobium_#_sp.]	70
ATX-2A4_PROKKA_02463	gi|1405651363|gb|PZV05843.1|_#_hypothetical_#_protein_#_DCF23_01975_#_[Cyanobium_#_sp.]	48.5
ATX-2A4_PROKKA_02493	gi|1405668751|gb|PZV22154.1|_#_hypothetical_#_protein_#_DCF18_10365_#_[Cyanobium_#_sp.]	81.9
ATX-2A4_PROKKA_02502	gi|1233111345|ref|WP_094513828.1|_#_arsenate_#_reductase_#_ArsC_#_[Synechococcus_#_sp._#_MW101C3]	93.9
ATX-2A4_PROKKA_02512	gi|1198955841|ref|WP_087067416.1|_#_hypothetical_#_protein_#_[Cyanobium_#_sp._#_NIES-981]	64.7
ATX-2A4_PROKKA_02535	gi|1405670310|gb|PZV23644.1|_#_urease_#_accessory_#_protein_#_ureD_#_[Cyanobium_#_sp.]	94.8
ATX-2A4_PROKKA_02538	gi|1233111404|ref|WP_094513883.1|_#_urease_#_accessory_#_protein_#_UreG_#_[Synechococcus_#_sp._#_MW101C3]	96
ATX-2A4_PROKKA_02571	gi|500232584|ref|WP_011902177.1|_#_DUF2029_#_domain-containing_#_protein_#_[Polynucleobacter_#_asymbioticus]	34.1
ATX-2A4_PROKKA_02576	gi|667765286|ref|WP_031386253.1|_#_putative_#_esterase_#_EstX_#_[Desulfonatronum_#_thiodismutans]	96.8
ATX-2A4_PROKKA_02577	gi|1535733074|ref|WP_125436750.1|_#_protein_#_kinase_#_[Hymenobacter_#_perfusus]	61.8
ATX-2A4_PROKKA_02719	gi|1442377601|ref|WP_115018721.1|_#_DUF262_#_domain-containing_#_protein_#_[Synechococcus_#_sp._#_P1]	74.5
ATX-2A4_PROKKA_02722	gi|1180021987|ref|WP_083544341.1|_#_DUF3018_#_family_#_protein_#_[Synechococcus_#_sp._#_SynAce01]	79.3
ATX-2A4_PROKKA_02724	gi|1518544340|ref|WP_123401499.1|_#_transcriptional_#_regulator_#_[Inmirania_#_thermothiophila]_#_	51.8
ATX-2A4_PROKKA_02764	gi|1233112581|ref|WP_094514966.1|_#_hypothetical_#_protein_#_[Synechococcus_#_sp._#_MW101C3]	86.7
ATX-2A4_PROKKA_02781	gi|1405642206|gb|PZU97166.1|_#_restriction_#_endonuclease_#_[Cyanobium_#_sp.]	97.6
ATX-2A4_PROKKA_02782	gi|1405642211|gb|PZU97171.1|_#_modification_#_methylase_#_PaeR7I_#_[Cyanobium_#_sp.]	92.1
ATX-2A4_PROKKA_02784	gi|521075214|ref|WP_020406121.1|_#_DEAD/DEAH_#_box_#_helicase_#_[Hahella_#_ganghwensis]	56.3
ATX-2A4_PROKKA_02786	gi|505018494|ref|WP_015205596.1|_#_hypothetical_#_protein_#_[Crinalium_#_epipsammum]	55.7
ATX-2A4_PROKKA_02791	gi|655958563|ref|WP_029001340.1|_#_redoxin_#_domain-containing_#_protein_#_[Azohydromonas_#_australica]	70.9
ATX-2A4_PROKKA_02792	gi|515868898|ref|WP_017299517.1|_#_hypothetical_#_protein_#_[Nodosilinea_#_nodulosa]	42.2
ATX-2A4_PROKKA_02793	gi|971072609|ref|WP_058882796.1|_#_exopolysaccharide_#_biosynthesis_#_protein_#_[Oscillatoriales_#_cyanobacterium_#_MTP1]	77.2
ATX-2A4_PROKKA_02834	gi|1405667567|gb|PZV21040.1|_#_hypothetical_#_protein_#_DCF18_12985_#_[Cyanobium_#_sp.]	78.3
ATX-2A4_PROKKA_02835	gi|1233110281|ref|WP_094512764.1|_#_M23_#_family_#_metallopeptidase_#_[Synechococcus_#_sp._#_MW101C3]	86.5
ATX-2A4_PROKKA_02847	gi|1383255562|ref|WP_108420459.1|_#_hypothetical_#_protein_#_[Limnohabitans_#_sp._#_MMS-10A-178]	60.3
ATX-2A4_PROKKA_02863	gi|1199192930|gb|OUR61839.1|_#_hypothetical_#_protein_#_A9Q74_07995_#_[Colwellia_#_sp._#_39_35_sub15_T18]	41.8
ATX-2A4_PROKKA_02872	gi|1405666714|gb|PZV20252.1|_#_hypothetical_#_protein_#_DCF18_14435_#_[Cyanobium_#_sp.]	56.2
ATX-2A4_PROKKA_02874	gi|1233193698|ref|WP_094556539.1|_#_glycosyltransferase_#_[Synechococcus_#_sp._#_1G10]	82.3
ATX-2A4_PROKKA_02898	gi|1105270481|ref|WP_071838570.1|_#_hypothetical_#_protein_#_[Tolypothrix_#_campylonemoides]	70.6
ATX-2A4_PROKKA_02901	gi|941020239|ref|WP_055046418.1|_#_(2Fe-2S)-binding_#_protein_#_[Devosia_#_sp._#_A16]	81.6
ATX-2A4_PROKKA_02903	gi|923075813|ref|WP_053459227.1|_#_glutathione_#_S-transferase_#_[Hapalosiphon_#_sp._#_MRB220]	74.7
ATX-2A4_PROKKA_02905	gi|1021149440|gb|ALG05280.2|_#_hypothetical_#_protein_#_5G12_021_#_[uncultured_#_bacterium_#_5G12]	75.4
ATX-2A4_PROKKA_02906	gi|572996662|gb|AHF62923.1|_#_hypothetical_#_protein_#_Syncc8109_0530_#_[Synechococcus_#_sp._#_WH_#_8109]	97.4
ATX-6A2_PROKKA_00004	gi|1121281985|ref|WP_073595092.1|_#_hypothetical_#_protein_#_[Phormidium_#_ambiguum]	52.6
ATX-6A2_PROKKA_00011	gi|493165918|ref|WP_006171021.1|_#_hypothetical_#_protein_#_[Synechococcus_#_sp._#_WH_#_5701]	59.7
ATX-6A2_PROKKA_00067	gi|521995548|ref|WP_020506819.1|_#_hypothetical_#_protein_#_[Lamprocystis_#_purpurea]	64.1
ATX-6A2_PROKKA_00068	gi|504590752|ref|WP_014777854.1|_#_DUF1576_#_domain-containing_#_protein_#_[Thiocystis_#_violascens]	59.9
ATX-6A2_PROKKA_00134	gi|1240687777|dbj|BBA33615.1|_#_endonuclease_#_I_#_[Methylocaldum_#_marinum]	48.5
ATX-6A2_PROKKA_00135	gi|1105011973|ref|WP_071799644.1|_#_hypothetical_#_protein_#_[Synechococcus_#_sp._#_SynAce01]	49.2
ATX-6A2_PROKKA_00142	gi|1123617060|ref|WP_074307649.1|_#_hypothetical_#_protein_#_[Singulisphaera_#_sp._#_GP187]	56.7
ATX-6A2_PROKKA_00143	gi|1142780324|ref|WP_077026976.1|_#_hypothetical_#_protein_#_[Fuerstia_#_marisgermanicae]	32.6
ATX-6A2_PROKKA_00144	gi|1372012414|ref|WP_106889609.1|_#_toll/interleukin-1_#_receptor_#_domain-containing_#_protein_#_[Ahniella_#_affigens]	87.1
ATX-6A2_PROKKA_00146	gi|1204965253|ref|WP_087707901.1|_#_MFS_#_transporter_#_[Phormidium_#_sp._#_HE10JO]	65.2
ATX-6A2_PROKKA_00157	gi|1233250657|ref|WP_094591778.1|_#_hypothetical_#_protein_#_[Vulcanococcus_#_limneticus]	74.4
ATX-6A2_PROKKA_00158	gi|521995842|ref|WP_020507113.1|_#_DUF389_#_domain-containing_#_protein_#_[Lamprocystis_#_purpurea]	69.8
ATX-6A2_PROKKA_00358	gi|1084865258|gb|OGQ94547.1|_#_hypothetical_#_protein_#_A2521_05095_#_[Deltaproteobacteria_#_bacterium_#_RIFOXYD12_FULL_57_12]	35.7
ATX-6A2_PROKKA_00361	gi|656720599|gb|KEF43281.1|_#_hypothetical_#_protein_#_ER33_00625_#_[Cyanobium_#_sp._#_CACIAM_#_14]	60.4
ATX-6A2_PROKKA_00371	gi|1082212349|gb|OFW39368.1|_#_hypothetical_#_protein_#_A3J29_02995_#_[Acidobacteria_#_bacterium_#_RIFCSPLOWO2_12_FULL_67_14b]	51
ATX-6A2_PROKKA_00377	gi|1233194339|ref|WP_094556826.1|_#_AbrB/MazE/SpoVT_#_family_#_DNA-binding_#_domain-containing_#_protein_#_[Synechococcus_#_sp._#_1G10]	77.9
ATX-6A2_PROKKA_00379	gi|1105013982|ref|WP_071800450.1|_#_PIN_#_domain-containing_#_protein_#_[Synechococcus_#_sp._#_SynAce01]	95.6
ATX-6A2_PROKKA_00380	gi|1105013980|ref|WP_071800449.1|_#_type_#_II_#_toxin-antitoxin_#_system_#_VapB_#_family_#_antitoxin_#_[Synechococcus_#_sp._#_SynAce01]	95.5
ATX-6A2_PROKKA_00385	gi|1233250367|ref|WP_094591488.1|_#_AbrB/MazE/SpoVT_#_family_#_DNA-binding_#_domain-containing_#_protein_#_[Vulcanococcus_#_limneticus]	82.5
ATX-6A2_PROKKA_00391	gi|760086128|ref|WP_043768599.1|_#_DUF393_#_domain-containing_#_protein_#_[Algiphilus_#_aromaticivorans]	32
ATX-6A2_PROKKA_00412	gi|850341082|ref|WP_048017633.1|_#_hypothetical_#_protein_#_[Synechococcus_#_sp._#_GFB01]	88.2
ATX-6A2_PROKKA_00428	gi|1369065990|ref|WP_106502134.1|_#_hypothetical_#_protein_#_[Cyanobium_#_usitatum]	86.4
ATX-6A2_PROKKA_00547	gi|850341535|ref|WP_048017705.1|_#_hypothetical_#_protein_#_[Synechococcus_#_sp._#_GFB01]	68.1
ATX-6A2_PROKKA_00571	gi|1198957798|ref|WP_087069373.1|_#_glycine_#_zipper_#_family_#_protein_#_[Cyanobium_#_sp._#_NIES-981]	63.1
ATX-6A2_PROKKA_00619	gi|499783165|ref|WP_011463899.1|_#_hypothetical_#_protein_#_[Rhodoferax_#_ferrireducens]	44.9
ATX-6A2_PROKKA_00626	gi|1246781312|ref|WP_096366059.1|_#_carboxymuconolactone_#_decarboxylase_#_[Thiohalobacter_#_thiocyanaticus]	54.1
ATX-6A2_PROKKA_00628	gi|1233243822|ref|WP_094585335.1|_#_arsenate_#_reductase_#_ArsC_#_[Synechococcus_#_sp._#_BO_#_8801]	76.1
ATX-6A2_PROKKA_00636	gi|1114106634|gb|APJ74785.1|_#_hypothetical_#_protein_#_RG28_00040_#_[Escherichia_#_coli]	50
ATX-6A2_PROKKA_00637	gi|656718172|gb|KEF41013.1|_#_RelE_#_toxin_#_[Cyanobium_#_sp._#_CACIAM_#_14]	93.5
ATX-6A2_PROKKA_00638	gi|656718173|gb|KEF41014.1|_#_hypothetical_#_protein_#_ER33_13690_#_[Cyanobium_#_sp._#_CACIAM_#_14]	98.8
ATX-6A2_PROKKA_00681	gi|1233193879|ref|WP_094556618.1|_#_hypothetical_#_protein_#_[Synechococcus_#_sp._#_1G10]	72.7
ATX-6A2_PROKKA_00685	gi|1233215901|ref|WP_094559786.1|_#_hypothetical_#_protein_#_[Synechococcus_#_sp._#_8F6]	65.5
ATX-6A2_PROKKA_00687	gi|1408619580|gb|RAM49640.1|_#_hypothetical_#_protein_#_C6Y22_21395_#_[Hapalosiphonaceae_#_cyanobacterium_#_JJU2]	55.2
ATX-6A2_PROKKA_00693	gi|518706262|ref|WP_019867359.1|_#_flippase_#_[Methylovulum_#_miyakonense]	31.3
ATX-6A2_PROKKA_00802	gi|1233194227|ref|WP_094556774.1|_#_hypothetical_#_protein_#_[Synechococcus_#_sp._#_1G10]	42.5
ATX-6A2_PROKKA_00934	gi|497241596|ref|WP_009555834.1|_#_hypothetical_#_protein_#_[Oscillatoriales_#_cyanobacterium_#_JSC-12]	54
ATX-6A2_PROKKA_00941	gi|656718396|gb|KEF41216.1|_#_hypothetical_#_protein_#_ER33_12685_#_[Cyanobium_#_sp._#_CACIAM_#_14]	49.8
ATX-6A2_PROKKA_01020	gi|504921404|ref|WP_015108506.1|_#_hypothetical_#_protein_#_[Cyanobium_#_gracile]	66
ATX-6A2_PROKKA_01026	gi|1268841478|emb|SOH05039.1|_#_hypothetical_#_protein_#_KSMBR1_2552_#_[Candidatus_#_Kuenenia_#_stuttgartiensis]	65
ATX-6A2_PROKKA_01027	gi|503956267|ref|WP_014190261.1|_#_anticodon_#_nuclease_#_[Burkholderia_#_sp._#_YI23]	77.4
ATX-6A2_PROKKA_01033	gi|1233193794|ref|WP_094556582.1|_#_hypothetical_#_protein_#_[Synechococcus_#_sp._#_1G10]	74.7
ATX-6A2_PROKKA_01035	gi|1233193800|ref|WP_094556584.1|_#_SET_#_domain-containing_#_protein-lysine_#_N-methyltransferase_#_[Synechococcus_#_sp._#_1G10]	68.6
ATX-6A2_PROKKA_01196	gi|501070691|ref|WP_012121743.1|_#_hypothetical_#_protein_#_[Roseiflexus_#_castenholzii]	57.4
ATX-6A2_PROKKA_01199	gi|1405650447|gb|PZV04974.1|_#_hypothetical_#_protein_#_DCF23_04785_#_[Cyanobium_#_sp.]	76.4
ATX-6A2_PROKKA_01202	gi|850339274|ref|WP_048016861.1|_#_hypothetical_#_protein_#_[Synechococcus_#_sp._#_GFB01]	73
ATX-6A2_PROKKA_01204	gi|1233249417|ref|WP_094590669.1|_#_hypothetical_#_protein_#_[Vulcanococcus_#_limneticus]	54.1
ATX-6A2_PROKKA_01211	gi|1198956297|ref|WP_087067872.1|_#_hypothetical_#_protein_#_[Cyanobium_#_sp._#_NIES-981]	79.5
ATX-6A2_PROKKA_01220	gi|656719147|gb|KEF41907.1|_#_antitoxin_#_[Cyanobium_#_sp._#_CACIAM_#_14]	94
ATX-6A2_PROKKA_01224	gi|1233243426|ref|WP_094584942.1|_#_hypothetical_#_protein_#_[Synechococcus_#_sp._#_BO_#_8801]	94.9
ATX-6A2_PROKKA_01232	gi|1172321722|ref|WP_080705001.1|_#_SIR2_#_family_#_protein_#_[Bordetella_#_bronchiseptica]	64.7
ATX-6A2_PROKKA_01244	gi|1233190808|ref|WP_094555365.1|_#_type_#_II_#_toxin-antitoxin_#_system_#_HicB_#_family_#_antitoxin_#_[Synechococcus_#_sp._#_1G10]	91.7
ATX-6A2_PROKKA_01245	gi|656717913|gb|KEF40787.1|_#_hypothetical_#_protein_#_ER33_15065_#_[Cyanobium_#_sp._#_CACIAM_#_14]	63.8
ATX-6A2_PROKKA_01276	gi|850339885|ref|WP_048017130.1|_#_anti-sigma_#_factor_#_antagonist_#_[Synechococcus_#_sp._#_GFB01]	60.9
ATX-6A2_PROKKA_01308	gi|1369066695|ref|WP_106502690.1|_#_phospholipid_#_carrier-dependent_#_glycosyltransferase_#_[Cyanobium_#_usitatum]	58.5
ATX-6A2_PROKKA_01314	gi|1369066692|ref|WP_106502687.1|_#_sulfotransferase_#_[Cyanobium_#_usitatum]	51.8
ATX-6A2_PROKKA_01326	gi|1233192812|ref|WP_094556161.1|_#_hypothetical_#_protein_#_[Synechococcus_#_sp._#_1G10]	82.6
ATX-6A2_PROKKA_01335	gi|1520034867|gb|RPJ44547.1|_#_hypothetical_#_protein_#_EHM16_15240_#_[Betaproteobacteria_#_bacterium]	45.6
ATX-6A2_PROKKA_01368	gi|949109559|gb|KRO94247.1|_#_urease_#_accessory_#_protein_#_UreG_#_[cyanobacterium_#_BACL30_#_MAG-120619-bin27]	94.5
ATX-6A2_PROKKA_01396	gi|1011804934|ref|WP_062625317.1|_#_hypothetical_#_protein_#_[Ferriphaselus_#_amnicola]	50.5
ATX-6A2_PROKKA_01398	gi|1543261747|ref|WP_126128324.1|_#_VOC_#_family_#_protein_#_[Undibacterium_#_parvum]_#_	78.1
ATX-6A2_PROKKA_01406	gi|493800039|ref|WP_006747967.1|_#_thioredoxin_#_[Thioalkalivibrio_#_paradoxus]	51.3
ATX-6A2_PROKKA_01415	gi|656717975|gb|KEF40839.1|_#_membrane_#_protein_#_[Cyanobium_#_sp._#_CACIAM_#_14]	60.7
ATX-6A2_PROKKA_01514	gi|1258456466|ref|WP_097652851.1|_#_DUF4326_#_domain-containing_#_protein_#_[Candidatus_#_Chloroploca_#_asiatica]	57.6
ATX-6A2_PROKKA_01516	gi|1526055655|ref|WP_124669164.1|_#_hypothetical_#_protein_#_[Burkholderia_#_seminalis]	45.2
ATX-6A2_PROKKA_01530	gi|1233190906|ref|WP_094555407.1|_#_hypothetical_#_protein_#_[Synechococcus_#_sp._#_1G10]	39.5
ATX-6A2_PROKKA_01531	gi|1233194130|ref|WP_094556732.1|_#_hypothetical_#_protein_#_[Synechococcus_#_sp._#_1G10]	70.8
ATX-6A2_PROKKA_01534	gi|850338605|ref|WP_048016576.1|_#_hypothetical_#_protein_#_[Synechococcus_#_sp._#_GFB01]	70.8
ATX-6A2_PROKKA_01539	gi|1233194143|ref|WP_094556737.1|_#_hypothetical_#_protein_#_[Synechococcus_#_sp._#_1G10]	41.6
ATX-6A2_PROKKA_01545	gi|1369066377|ref|WP_106502518.1|_#_high_#_light_#_inducible_#_protein_#_[Cyanobium_#_usitatum]	93.6
ATX-6A2_PROKKA_01577	gi|1272469369|gb|PHX67728.1|_#_hypothetical_#_protein_#_CK549_04545_#_[Cyanobium_#_sp._#_Baikal-G2]	41.3
ATX-6A2_PROKKA_01581	gi|1216425909|gb|OXC75018.1|_#_hypothetical_#_protein_#_BSU04_29015_#_[Caballeronia_#_sordidicola]	65.6
ATX-6A2_PROKKA_01736	gi|1401263462|gb|PYX05664.1|_#_hypothetical_#_protein_#_DMG88_20805_#_[Acidobacteria_#_bacterium]	44
ATX-6A2_PROKKA_01744	gi|557029901|gb|ESQ08108.1|_#_hypothetical_#_protein_#_N839_15285_#_[uncultured_#_Desulfofustis_#_sp._#_PB-SRB1]	30.6
ATX-6A2_PROKKA_01769	gi|1034213214|emb|SBO44914.1|_#_conserved_#_protein_#_of_#_unknown_#_function_#_[Cyanobium_#_sp._#_NIES-981]	96.2
ATX-6A2_PROKKA_01778	gi|1084592600|gb|OGO47215.1|_#_hypothetical_#_protein_#_A2W37_07090_#_[Chloroflexi_#_bacterium_#_RBG_16_63_12]	93.4
ATX-6A2_PROKKA_01809	gi|949104968|gb|KRO91211.1|_#_hypothetical_#_protein_#_ABR96_03645_#_[cyanobacterium_#_BACL30_#_MAG-120619-bin27]	40.5
ATX-6A2_PROKKA_01840	gi|1125565186|gb|OLE74023.1|_#_hypothetical_#_protein_#_AUG12_02625_#_[Acidobacteria_#_bacterium_#_13_1_20CM_2_57_8]	44.2
ATX-6A2_PROKKA_01859	gi|1361012501|ref|WP_106220902.1|_#_type_#_II_#_toxin-antitoxin_#_system_#_Phd/YefM_#_family_#_antitoxin_#_[Aphanothece_#_minutissima]	67.2
ATX-6A2_PROKKA_01860	gi|1233187645|ref|WP_094554159.1|_#_hypothetical_#_protein_#_[Synechococcus_#_sp._#_1G10]	69.7
ATX-6A2_PROKKA_01939	gi|497475224|ref|WP_009789422.1|_#_hypothetical_#_protein_#_[Synechococcus_#_sp._#_BL107]	63.6
ATX-6A2_PROKKA_02100	gi|1308985732|gb|PKO90967.1|_#_hypothetical_#_protein_#_CVU15_11170_#_[Betaproteobacteria_#_bacterium_#_HGW-Betaproteobacteria-1]	31.9
ATX-6A2_PROKKA_02103	gi|1493468329|ref|WP_121465155.1|_#_hypothetical_#_protein_#_[Alteromonadaceae_#_bacterium_#_2052S.S.stab0a.01]	56.3
ATX-6A2_PROKKA_02120	gi|493167616|ref|WP_006172069.1|_#_high_#_light_#_inducible_#_protein_#_[Synechococcus_#_sp._#_WH_#_5701]	80.3
ATX-6A2_PROKKA_02133	gi|1313464951|dbj|GBE43537.1|_#_inner_#_membrane_#_protein_#_YeiU_#_[bacterium_#_BMS3Bbin10]	42.2
ATX-6A2_PROKKA_02135	gi|1039179199|gb|OBQ23650.1|_#_hypothetical_#_protein_#_AN488_04500_#_[Anabaena_#_sp._#_WA113]	52.8
ATX-6A2_PROKKA_02137	gi|1343548647|gb|PPD20644.1|_#_hypothetical_#_protein_#_CTY23_08105_#_[Methylomonas_#_sp.]	56.5
ATX-6A2_PROKKA_02188	gi|504922094|ref|WP_015109196.1|_#_MULTISPECIES:_#_hypothetical_#_protein_#_[Cyanobacteria]	85.4
ATX-6A2_PROKKA_02207	gi|493169157|ref|WP_006172872.1|_#_Na+/H+-exchanging_#_protein:Na+/H+_#_antiporter_#_[Synechococcus_#_sp._#_WH_#_5701]	80.2
ATX-6A2_PROKKA_02237	gi|1233246729|ref|WP_094587981.1|_#_GUN4_#_domain-containing_#_protein_#_[Vulcanococcus_#_limneticus]	52.7
ATX-6A2_PROKKA_02238	gi|656720642|gb|KEF43324.1|_#_hypothetical_#_protein_#_ER33_00845_#_[Cyanobium_#_sp._#_CACIAM_#_14]	52
ATX-6A2_PROKKA_02248	gi|850340077|ref|WP_048017213.1|_#_hypothetical_#_protein_#_[Synechococcus_#_sp._#_GFB01]	52.9
ATX-6A2_PROKKA_02261	gi|1369066105|ref|WP_106502249.1|_#_hypothetical_#_protein_#_[Cyanobium_#_usitatum]	41.3
ATX-6A2_PROKKA_02288	gi|807241444|gb|AKC84144.1|_#_hypothetical_#_protein_#_IMCC26134_13250_#_[Verrucomicrobia_#_bacterium_#_IMCC26134]	51.9
ATX-6A2_PROKKA_02395	gi|740132024|ref|WP_037979834.1|_#_hypothetical_#_protein_#_[Synechococcus_#_sp._#_WH_#_5701]	35.7
ATX-6A2_PROKKA_02409	gi|1120719594|gb|APO70141.1|_#_hypothetical_#_protein_#_IE4872_PC00110_#_(plasmid)_#_[Rhizobium_#_gallicum]	33.3
ATX-6A2_PROKKA_02413	gi|1369063297|ref|WP_106500920.1|_#_AbrB/MazE/SpoVT_#_family_#_DNA-binding_#_domain-containing_#_protein_#_[Synechococcus_#_lacustris]	75.6
ATX-6A2_PROKKA_02414	gi|1233250334|ref|WP_094591456.1|_#_PIN_#_domain-containing_#_protein_#_[Vulcanococcus_#_limneticus]	76.8
ATX-6A2_PROKKA_02419	gi|563848221|ref|WP_023802743.1|_#_tail_#_fiber_#_domain-containing_#_protein_#_[Mesorhizobium_#_sp._#_L48C026A00]	67.5
ATX-6A2_PROKKA_02421	gi|1082696337|gb|OGA18530.1|_#_hypothetical_#_protein_#_A3H32_19755_#_[Betaproteobacteria_#_bacterium_#_RIFCSPLOWO2_02_FULL_63_19]	42.9
ATX-6A2_PROKKA_02422	gi|563187101|gb|ESZ10225.1|_#_hypothetical_#_protein_#_X737_31800_#_[Mesorhizobium_#_sp._#_L48C026A00]	54.9
ATX-6A2_PROKKA_02428	gi|1399950626|gb|PYK26552.1|_#_hypothetical_#_protein_#_DME59_07395_#_[Verrucomicrobia_#_bacterium]	52.7
ATX-6A2_PROKKA_02431	gi|1399873879|gb|PYJ59741.1|_#_hypothetical_#_protein_#_DME74_11800_#_[Verrucomicrobia_#_bacterium]	63.9
ATX-6A2_PROKKA_02432	gi|1399769392|gb|PYI68625.1|_#_hypothetical_#_protein_#_DMF07_00885_#_[Verrucomicrobia_#_bacterium]	57.9
ATX-6A2_PROKKA_02440	gi|1248166029|ref|WP_096666264.1|_#_hypothetical_#_protein_#_[Dolichospermum_#_compactum]	32
ATX-6A2_PROKKA_02442	gi|504841060|ref|WP_015028162.1|_#_GNAT_#_family_#_N-acetyltransferase_#_[Emticicia_#_oligotrophica]	35.3
ATX-6A2_PROKKA_02567	gi|1344398889|ref|WP_104156689.1|_#_hypothetical_#_protein_#_[Proteobacteria_#_bacterium_#_228]	46.9
ATX-6A2_PROKKA_02679	gi|1105016273|ref|WP_071801340.1|_#_hypothetical_#_protein_#_[Synechococcus_#_sp._#_SynAce01]	40
ATX-6A2_PROKKA_02680	gi|1105016276|ref|WP_071801341.1|_#_exosortase/archaeosortase_#_family_#_protein_#_[Synechococcus_#_sp._#_SynAce01]	47.2
ATX-6A2_PROKKA_02681	gi|1233107239|ref|WP_094509995.1|_#_hypothetical_#_protein_#_[Synechococcus_#_sp._#_MW101C3]	50.8
ATX-6A2_PROKKA_02687	gi|1347795498|ref|WP_104387798.1|_#_hypothetical_#_protein_#_[Cuspidothrix_#_issatschenkoi]	40
ATX-6A2_PROKKA_02756	gi|1371575682|ref|WP_106632680.1|_#_hypothetical_#_protein_#_[Cyanobium_#_usitatum]	87.5
ATX-6A2_PROKKA_02761	gi|1233187656|ref|WP_094554164.1|_#_hypothetical_#_protein_#_[Synechococcus_#_sp._#_1G10]	59.2
ATX-6A2_PROKKA_02762	gi|1494494107|gb|RLT36339.1|_#_hypothetical_#_protein_#_DWI57_15035_#_[Chloroflexi_#_bacterium]	36.2
ATX-6A2_PROKKA_02765	gi|848614856|gb|KMM16336.1|_#_hypothetical_#_protein_#_SYNGFB01_11765_#_[Synechococcus_#_sp._#_GFB01]	75.9
ATX-6A2_PROKKA_02766	gi|1336934548|emb|SOP96747.1|_#_hypothetical_#_protein_#_CFBP2118_01145_#_[Pseudomonas_#_syringae_#_pv._#_syringae]	62
ATX-6A2_PROKKA_02769	gi|1405650021|gb|PZV04571.1|_#_hypothetical_#_protein_#_DCF23_05740_#_[Cyanobium_#_sp.]	40.1
ATX-6A2_PROKKA_02781	gi|1233191141|ref|WP_094555503.1|_#_hypothetical_#_protein_#_[Synechococcus_#_sp._#_1G10]	34.1
ATX-6A2_PROKKA_02782	gi|1233191140|ref|WP_094555502.1|_#_hypothetical_#_protein_#_[Synechococcus_#_sp._#_1G10]	39.7
ATX-6A2_PROKKA_02790	gi|1525662373|ref|WP_124328460.1|_#_AAA_#_family_#_ATPase_#_[Desulfonema_#_ishimotonii]	72.5
ATX-6A2_PROKKA_02803	gi|1105011908|ref|WP_071799624.1|_#_hypothetical_#_protein_#_[Synechococcus_#_sp._#_SynAce01]	56.3
ATX-6A2_PROKKA_02804	gi|1105011912|ref|WP_071799626.1|_#_hypothetical_#_protein_#_[Synechococcus_#_sp._#_SynAce01]	35.1
ATX-6A2_PROKKA_02805	gi|1105011916|ref|WP_071799627.1|_#_hypothetical_#_protein_#_[Synechococcus_#_sp._#_SynAce01]	44.9
ATX-6A2_PROKKA_02808	gi|1105011926|ref|WP_071799630.1|_#_hypothetical_#_protein_#_[Synechococcus_#_sp._#_SynAce01]	40.4
ATX-6A2_PROKKA_02810	gi|1105011932|ref|WP_071799632.1|_#_hypothetical_#_protein_#_[Synechococcus_#_sp._#_SynAce01]	45.7
ATX-6A2_PROKKA_02813	gi|1105011942|ref|WP_071799635.1|_#_hypothetical_#_protein_#_[Synechococcus_#_sp._#_SynAce01]	50
ATX-6A2_PROKKA_02816	gi|1258456466|ref|WP_097652851.1|_#_DUF4326_#_domain-containing_#_protein_#_[Candidatus_#_Chloroploca_#_asiatica]	57.9
ATX-6A2_PROKKA_02822	gi|1405648118|gb|PZV02784.1|_#_hypothetical_#_protein_#_DCF24_01000_#_[Cyanobium_#_sp.]	86.4
ATX-6A2_PROKKA_02823	gi|1405648117|gb|PZV02783.1|_#_hypothetical_#_protein_#_DCF24_00995_#_[Cyanobium_#_sp.]	85.1
ATX-6A2_PROKKA_02832	gi|850338644|ref|WP_048016592.1|_#_hypothetical_#_protein_#_[Synechococcus_#_sp._#_GFB01]	88.4
ATX-6A2_PROKKA_02833	gi|850338647|ref|WP_048016593.1|_#_hypothetical_#_protein_#_[Synechococcus_#_sp._#_GFB01]	84.7
ATX-6A2_PROKKA_02834	gi|921053475|ref|WP_053068251.1|_#_hypothetical_#_protein_#_[Synechococcus_#_sp._#_GFB01]	72.1
ATX-6A2_PROKKA_02835	gi|850338649|ref|WP_048016594.1|_#_hypothetical_#_protein_#_[Synechococcus_#_sp._#_GFB01]	77.1
ATX-6A2_PROKKA_02836	gi|850338651|ref|WP_048016595.1|_#_hypothetical_#_protein_#_[Synechococcus_#_sp._#_GFB01]	87.8
ATX-6A2_PROKKA_02838	gi|850338657|ref|WP_048016597.1|_#_hypothetical_#_protein_#_[Synechococcus_#_sp._#_GFB01]	67.7
ATX-6A2_PROKKA_02858	gi|522161227|ref|WP_020672435.1|_#_hypothetical_#_protein_#_[Amycolatopsis_#_nigrescens]	32.6
ATX-6A2_PROKKA_02864	gi|1371990403|ref|WP_106870432.1|_#_MULTISPECIES:_#_hypothetical_#_protein_#_[unclassified_#_Cyanobacteria_#_(miscellaneous)]	54.6
ATX-6A2_PROKKA_02878	gi|1486889033|ref|WP_120352770.1|_#_IS66_#_family_#_transposase_#_[Synechococcus_#_sp._#_SynAce01]	74.6
ATX-6A2_PROKKA_02892	gi|1120463617|ref|WP_073325446.1|_#_hypothetical_#_protein_#_[Aestuariibacter_#_aggregatus]	32.4
ATX-6A2_PROKKA_03023	gi|493165876|ref|WP_006170997.1|_#_hypothetical_#_protein_#_[Synechococcus_#_sp._#_WH_#_5701]	79.8
ATX-6A2_PROKKA_03032	gi|1369066379|ref|WP_106502520.1|_#_hypothetical_#_protein_#_[Cyanobium_#_usitatum]	61.7
ATX-6A2_PROKKA_03051	gi|1233191033|ref|WP_094555461.1|_#_hypothetical_#_protein_#_[Synechococcus_#_sp._#_1G10]	52.1
ATX-6A2_PROKKA_03053	gi|1361013396|ref|WP_106221797.1|_#_M20/M25/M40_#_family_#_metallo-hydrolase_#_[Aphanothece_#_minutissima]	77.4
ATX-6A2_PROKKA_03071	gi|1176011758|gb|OQX18245.1|_#_hypothetical_#_protein_#_BWK76_07970_#_[Desulfobulbaceae_#_bacterium_#_A2]	69.8
ATX-6A2_PROKKA_03072	gi|1178776936|ref|WP_083224001.1|_#_hypothetical_#_protein_#_[Methyloversatilis_#_sp._#_RAC08]	65.2
ATX-6A2_PROKKA_03076	gi|1272469369|gb|PHX67728.1|_#_hypothetical_#_protein_#_CK549_04545_#_[Cyanobium_#_sp._#_Baikal-G2]	34.3
ATX-6A2_PROKKA_03077	gi|490434443|ref|WP_004305508.1|_#_MULTISPECIES:_#_type_#_II_#_toxin-antitoxin_#_system_#_prevent-host-death_#_family_#_antitoxin_#_[Thauera]	57.7
ATX-6A2_PROKKA_03080	gi|515864856|ref|WP_017295484.1|_#_hypothetical_#_protein_#_[Geminocystis_#_herdmanii]	44.4
ATX-6A2_PROKKA_03109	gi|1201338654|ref|WP_087590110.1|_#_class_#_I_#_SAM-dependent_#_methyltransferase_#_[unicellular_#_cyanobacterium_#_SU3]	45.7
ATX-6A2_PROKKA_03125	gi|1405650681|gb|PZV05192.1|_#_rSAM-associated_#_Gly-rich_#_repeat_#_protein_#_[Cyanobium_#_sp.]	51.4
ATX-6A2_PROKKA_03140	gi|1498209568|gb|RMG63001.1|_#_sulfurtransferase,_#_partial_#_[Chloroflexi_#_bacterium]	44.2
ATX-6A2_PROKKA_03141	gi|656718884|gb|KEF41661.1|_#_hypothetical_#_protein_#_ER33_10330_#_[Cyanobium_#_sp._#_CACIAM_#_14]	59.2
ATX-6A2_PROKKA_03150	gi|1424102755|ref|WP_112397489.1|_#_hypothetical_#_protein_#_[Rhizobiales_#_bacterium]	36.4
ATX-6A2_PROKKA_03155	gi|1405641890|gb|PZU96874.1|_#_acriflavine_#_resistance_#_protein_#_B_#_[Cyanobium_#_sp.]	88.9
ATX-6A2_PROKKA_03171	gi|1105013349|ref|WP_071800185.1|_#_glycosyltransferase_#_[Synechococcus_#_sp._#_SynAce01]	59.2
ATX-6A2_PROKKA_03172	gi|1176496258|ref|WP_082326018.1|_#_methyltransferase_#_domain-containing_#_protein_#_[Synechococcus_#_sp._#_GFB01]	63.7
ATX-6A2_PROKKA_03179	gi|1405670540|gb|PZV23867.1|_#_hypothetical_#_protein_#_DCF18_04950_#_[Cyanobium_#_sp.]	95.7
ATX-6A2_PROKKA_03187	gi|1176496258|ref|WP_082326018.1|_#_methyltransferase_#_domain-containing_#_protein_#_[Synechococcus_#_sp._#_GFB01]	60.7
ATX-6A2_PROKKA_03196	gi|1369062710|ref|WP_106500358.1|_#_IS21_#_family_#_transposase_#_[Synechococcus_#_lacustris]	85.2
ATX-6A2_PROKKA_03198	gi|572996662|gb|AHF62923.1|_#_hypothetical_#_protein_#_Syncc8109_0530_#_[Synechococcus_#_sp._#_WH_#_8109]	97.4
ATX-6A2_PROKKA_03200	gi|1041975160|gb|OBX64014.1|_#_hypothetical_#_protein_#_A9299_10380_#_[Moraxella_#_osloensis]	31.9
ATX-6E8_PROKKA_00019	gi|1233218111|ref|WP_094561704.1|_#_hypothetical_#_protein_#_[Synechococcus_#_sp._#_8F6]	81.9
ATX-6E8_PROKKA_00023	gi|1233218111|ref|WP_094561704.1|_#_hypothetical_#_protein_#_[Synechococcus_#_sp._#_8F6]	85.9
ATX-6E8_PROKKA_00029	gi|1233215555|ref|WP_094559440.1|_#_ribbon-helix-helix_#_protein,_#_CopG_#_family_#_[Synechococcus_#_sp._#_8F6]	100
ATX-6E8_PROKKA_00112	gi|1371575771|ref|WP_106632769.1|_#_hypothetical_#_protein_#_[Cyanobium_#_usitatum]	69.5
ATX-6E8_PROKKA_00139	gi|1233215471|ref|WP_094559356.1|_#_hypothetical_#_protein_#_[Synechococcus_#_sp._#_8F6]	98.7
ATX-6E8_PROKKA_00140	gi|1233215470|ref|WP_094559355.1|_#_hypothetical_#_protein_#_[Synechococcus_#_sp._#_8F6]	95.5
ATX-6E8_PROKKA_00158	gi|1233215454|ref|WP_094559339.1|_#_hypothetical_#_protein_#_[Synechococcus_#_sp._#_8F6]	100
ATX-6E8_PROKKA_00186	gi|1233215433|ref|WP_094559318.1|_#_hypothetical_#_protein_#_[Synechococcus_#_sp._#_8F6]	95.6
ATX-6E8_PROKKA_00196	gi|1405643179|gb|PZU98094.1|_#_hypothetical_#_protein_#_DCF24_11475_#_[Cyanobium_#_sp.]	65.4
ATX-6E8_PROKKA_00199	lcl|BLABLA|_#__#_[MedphageGF-MedDCM-SEP2015HS-C364]	32.5
ATX-6E8_PROKKA_00354	gi|1233216407|ref|WP_094560292.1|_#_hypothetical_#_protein_#_[Synechococcus_#_sp._#_8F6]	100
ATX-6E8_PROKKA_00355	gi|1233216408|ref|WP_094560293.1|_#_hypothetical_#_protein_#_[Synechococcus_#_sp._#_8F6]	99.2
ATX-6E8_PROKKA_00417	gi|1233218028|ref|WP_094561622.1|_#_hypothetical_#_protein_#_[Synechococcus_#_sp._#_8F6]	98.5
ATX-6E8_PROKKA_00494	gi|1233215635|ref|WP_094559520.1|_#_high_#_light_#_inducible_#_protein_#_[Synechococcus_#_sp._#_8F6]	98.9
ATX-6E8_PROKKA_00535	gi|1233215662|ref|WP_094559547.1|_#_hypothetical_#_protein_#_[Synechococcus_#_sp._#_8F6]	100
ATX-6E8_PROKKA_00628	gi|1233215739|ref|WP_094559624.1|_#_FAD-dependent_#_oxidoreductase_#_[Synechococcus_#_sp._#_8F6]	99.3
ATX-6E8_PROKKA_00688	gi|1233218145|ref|WP_094561738.1|_#_hypothetical_#_protein_#_[Synechococcus_#_sp._#_8F6]	90.4
ATX-6E8_PROKKA_00709	gi|949105684|gb|KRO91551.1|_#_hypothetical_#_protein_#_ABR96_05650_#_[cyanobacterium_#_BACL30_#_MAG-120619-bin27]	94.4
ATX-6E8_PROKKA_00718	gi|766999653|ref|WP_044874949.1|_#_hypothetical_#_protein_#_[Pseudomonas_#_sp._#_LFM046]	30.5
ATX-6E8_PROKKA_00720	gi|500920792|ref|WP_012018340.1|_#_sulfotransferase_#_family_#_protein_#_[Pseudomonas_#_mendocina]	37.1
ATX-6E8_PROKKA_00724	gi|966791105|ref|WP_058558081.1|_#_RES_#_domain-containing_#_protein_#_[Thiohalocapsa_#_sp._#_ML1]	45.4
ATX-6E8_PROKKA_00725	gi|966791104|ref|WP_058558080.1|_#_hypothetical_#_protein_#_[Thiohalocapsa_#_sp._#_ML1]	42.7
ATX-6E8_PROKKA_00732	gi|1233215902|ref|WP_094559787.1|_#_hypothetical_#_protein_#_[Synechococcus_#_sp._#_8F6]	84.1
ATX-6E8_PROKKA_00733	gi|1233215901|ref|WP_094559786.1|_#_hypothetical_#_protein_#_[Synechococcus_#_sp._#_8F6]	65.1
ATX-6E8_PROKKA_00742	gi|1233215915|ref|WP_094559800.1|_#_DUF2887_#_domain-containing_#_protein_#_[Synechococcus_#_sp._#_8F6]	98.7
ATX-6E8_PROKKA_00743	gi|1233215914|ref|WP_094559799.1|_#_hypothetical_#_protein_#_[Synechococcus_#_sp._#_8F6]	98.7
ATX-6E8_PROKKA_00744	gi|1233215913|ref|WP_094559798.1|_#_DUF4258_#_domain-containing_#_protein_#_[Synechococcus_#_sp._#_8F6]	100
ATX-6E8_PROKKA_00757	gi|1369063352|ref|WP_106500975.1|_#_prevent-host-death_#_protein_#_[Synechococcus_#_lacustris]	77.4
ATX-6E8_PROKKA_00768	gi|504920696|ref|WP_015107798.1|_#_IS21_#_family_#_transposase_#_[Cyanobium_#_gracile]	85.2
ATX-6E8_PROKKA_00923	gi|1233215781|ref|WP_094559666.1|_#_hypothetical_#_protein_#_[Synechococcus_#_sp._#_8F6]	98.6
ATX-6E8_PROKKA_00924	gi|1233218184|ref|WP_094561777.1|_#_hypothetical_#_protein_#_[Synechococcus_#_sp._#_8F6]	92.1
ATX-6E8_PROKKA_00928	gi|949106911|gb|KRO92302.1|_#_hypothetical_#_protein_#_ABR96_04905_#_[cyanobacterium_#_BACL30_#_MAG-120619-bin27]	73.2
ATX-6E8_PROKKA_00956	gi|1233216627|ref|WP_094560512.1|_#_hypothetical_#_protein_#_[Synechococcus_#_sp._#_8F6]	98.2
ATX-6E8_PROKKA_00960	gi|1233216635|ref|WP_094560520.1|_#_prepilin-type_#_N-terminal_#_cleavage/methylation_#_domain-containing_#_protein_#_[Synechococcus_#_sp._#_8F6]	99.4
ATX-6E8_PROKKA_00962	gi|1233216639|ref|WP_094560524.1|_#_hypothetical_#_protein_#_[Synechococcus_#_sp._#_8F6]	100
ATX-6E8_PROKKA_00975	gi|1233216661|ref|WP_094560546.1|_#_DUF4325_#_domain-containing_#_protein_#_[Synechococcus_#_sp._#_8F6]	100
ATX-6E8_PROKKA_01025	gi|919394572|ref|WP_052820702.1|_#_MULTISPECIES:_#_hypothetical_#_protein_#_[Rhizobiales]	64
ATX-6E8_PROKKA_01026	gi|517736747|ref|WP_018906955.1|_#_hypothetical_#_protein_#_[Variovorax_#_paradoxus]	51.7
ATX-6E8_PROKKA_01038	gi|1272483512|gb|PHX80919.1|_#_formate--tetrahydrofolate_#_ligase_#_[Thermoleophilia_#_bacterium]	82.4
ATX-6E8_PROKKA_01182	gi|760010821|ref|WP_043694128.1|_#_HlyD_#_family_#_efflux_#_transporter_#_periplasmic_#_adaptor_#_subunit_#_[Synechococcus_#_sp._#_KORDI-49]	68.8
ATX-6E8_PROKKA_01198	gi|740500375|ref|WP_038331239.1|_#_Gfo/Idh/MocA_#_family_#_oxidoreductase_#_[filamentous_#_cyanobacterium_#_ESFC-1]	48
ATX-6E8_PROKKA_01203	gi|809073711|ref|WP_046321586.1|_#_MULTISPECIES:_#_GNAT_#_family_#_N-acetyltransferase_#_[Arthrospira]	40.7
ATX-6E8_PROKKA_01206	gi|1122416781|ref|WP_074070720.1|_#_hypothetical_#_protein_#_[Rhizobium_#_gallicum]	39.4
ATX-6E8_PROKKA_01209	gi|1538696725|ref|WP_125611392.1|_#_RES_#_domain-containing_#_protein_#_[Micrococcaceae_#_bacterium_#_C1-50]	41.4
ATX-6E8_PROKKA_01210	gi|1082227119|gb|OFW48321.1|_#_hypothetical_#_protein_#_A3G77_03495_#_[Acidobacteria_#_bacterium_#_RIFCSPLOWO2_12_FULL_68_19]	47.6
ATX-6E8_PROKKA_01253	gi|1369063352|ref|WP_106500975.1|_#_prevent-host-death_#_protein_#_[Synechococcus_#_lacustris]	70.8
ATX-6E8_PROKKA_01255	gi|504922698|ref|WP_015109800.1|_#_type_#_II_#_toxin-antitoxin_#_system_#_VapC_#_family_#_toxin_#_[Cyanobium_#_gracile]	68
ATX-6E8_PROKKA_01341	gi|1233216115|ref|WP_094560000.1|_#_hypothetical_#_protein_#_[Synechococcus_#_sp._#_8F6]	99.1
ATX-6E8_PROKKA_01461	gi|1233216216|ref|WP_094560101.1|_#_hypothetical_#_protein_#_[Synechococcus_#_sp._#_8F6]	100
ATX-6E8_PROKKA_01653	gi|1055179754|ref|WP_066909156.1|_#_MULTISPECIES:_#_hypothetical_#_protein_#_[Synechococcus]	81.8
ATX-6E8_PROKKA_01663	gi|1371575698|ref|WP_106632696.1|_#_hypothetical_#_protein_#_[Cyanobium_#_usitatum]	68.3
ATX-6E8_PROKKA_01718	gi|1233216821|ref|WP_094560706.1|_#_hypothetical_#_protein_#_[Synechococcus_#_sp._#_8F6]	100
ATX-6E8_PROKKA_01728	gi|1089184526|emb|SDW74362.1|_#_type_#_III_#_restriction_#_enzyme_#_[Thiocapsa_#_roseopersicina]	57.4
ATX-6E8_PROKKA_01732	gi|1369065906|ref|WP_106502069.1|_#_hypothetical_#_protein_#_[Cyanobium_#_usitatum]	87
ATX-6E8_PROKKA_01737	gi|1233218147|ref|WP_094561740.1|_#_hypothetical_#_protein_#_[Synechococcus_#_sp._#_8F6]	98.4
ATX-6E8_PROKKA_01886	gi|1233215045|ref|WP_094558930.1|_#_hypothetical_#_protein_#_[Synechococcus_#_sp._#_8F6]	100
ATX-6E8_PROKKA_01889	gi|1233215042|ref|WP_094558927.1|_#_prevent-host-death_#_protein_#_[Synechococcus_#_sp._#_8F6]	100
ATX-6E8_PROKKA_01921	gi|1233215010|ref|WP_094558899.1|_#_urease_#_accessory_#_protein_#_UreG_#_[Synechococcus_#_sp._#_8F6]	100
ATX-6E8_PROKKA_01954	gi|1233214944|ref|WP_094558873.1|_#_antitoxin_#_[Synechococcus_#_sp._#_8F6]	100
ATX-6E8_PROKKA_02063	gi|1064136006|gb|ODU35163.1|_#_hypothetical_#_protein_#_ABS92_15660_#_[Thiobacillus_#_sp._#_SCN_#_63-374]	65.2
ATX-6E8_PROKKA_02064	gi|1225173906|ref|WP_093186259.1|_#_AbrB/MazE/SpoVT_#_family_#_DNA-binding_#_domain-containing_#_protein_#_[Thiocapsa_#_sp._#_KS1]	79.7
ATX-6E8_PROKKA_02146	gi|1233216295|ref|WP_094560180.1|_#_hypothetical_#_protein_#_[Synechococcus_#_sp._#_8F6]	94.5
ATX-6E8_PROKKA_02151	gi|1233216296|ref|WP_094560181.1|_#_glutathione_#_S-transferase_#_family_#_protein_#_[Synechococcus_#_sp._#_8F6]	100
ATX-6E8_PROKKA_02227	gi|1233217577|ref|WP_094561341.1|_#_hypothetical_#_protein_#_[Synechococcus_#_sp._#_8F6]	100
ATX-6E8_PROKKA_02307	gi|1361011381|ref|WP_106219782.1|_#_hypothetical_#_protein_#_[Aphanothece_#_minutissima]	73.2
ATX-6E8_PROKKA_02321	gi|1233216699|ref|WP_094560584.1|_#_hypothetical_#_protein_#_[Synechococcus_#_sp._#_8F6]	93
ATX-6E8_PROKKA_02326	gi|1233216709|ref|WP_094560594.1|_#_hypothetical_#_protein_#_[Synechococcus_#_sp._#_8F6]	100
ATX-6E8_PROKKA_02328	gi|1233216713|ref|WP_094560598.1|_#_VWA_#_domain-containing_#_protein_#_[Synechococcus_#_sp._#_8F6]	98.3
ATX-6E8_PROKKA_02329	gi|1233216715|ref|WP_094560600.1|_#_hypothetical_#_protein_#_[Synechococcus_#_sp._#_8F6]	96.7
ATX-6E8_PROKKA_02330	gi|1233216717|ref|WP_094560602.1|_#_hypothetical_#_protein_#_[Synechococcus_#_sp._#_8F6]	99.1
ATX-6E8_PROKKA_02332	gi|1233216721|ref|WP_094560606.1|_#_hypothetical_#_protein_#_[Synechococcus_#_sp._#_8F6]	99.8
ATX-6E8_PROKKA_02333	gi|1233216723|ref|WP_094560608.1|_#_hypothetical_#_protein_#_[Synechococcus_#_sp._#_8F6]	98.4
ATX-6E8_PROKKA_02334	gi|1233216725|ref|WP_094560610.1|_#_hypothetical_#_protein_#_[Synechococcus_#_sp._#_8F6]	100
ATX-6E8_PROKKA_02336	gi|1233216729|ref|WP_094560614.1|_#_hypothetical_#_protein_#_[Synechococcus_#_sp._#_8F6]	100
ATX-6E8_PROKKA_02338	gi|817552567|gb|KKO80731.1|_#_hypothetical_#_protein_#_WU87_03225_#_[Corynebacterium_#_minutissimum]	49.1
ATX-6E8_PROKKA_02345	gi|1233216741|ref|WP_094560626.1|_#_hypothetical_#_protein_#_[Synechococcus_#_sp._#_8F6]	99.4
ATX-6E8_PROKKA_02363	gi|1233216304|ref|WP_094560189.1|_#_hypothetical_#_protein_#_[Synechococcus_#_sp._#_8F6]	91.4
ATX-6E8_PROKKA_02424	gi|1233217789|ref|WP_094561461.1|_#_type_#_II_#_toxin-antitoxin_#_system_#_HicA_#_family_#_toxin_#_[Synechococcus_#_sp._#_8F6]	100
ATX-6E8_PROKKA_02469	gi|1351077197|ref|WP_104612392.1|_#_O-antigen_#_ligase_#_family_#_protein_#_[Xanthomonas_#_pisi]	31.3
ATX-6E8_PROKKA_02471	gi|740700643|ref|WP_038485932.1|_#_hypothetical_#_protein_#_[Halomonas_#_campaniensis]	32.3
ATX-6E8_PROKKA_02480	gi|1233218155|ref|WP_094561748.1|_#_high_#_light_#_inducible_#_protein_#_[Synechococcus_#_sp._#_8F6]	97.9
ATX-6E8_PROKKA_02501	gi|1233217722|ref|WP_094561422.1|_#_high_#_light_#_inducible_#_protein_#_[Synechococcus_#_sp._#_8F6]	100
ATX-6E8_PROKKA_02534	gi|1233217408|ref|WP_094561237.1|_#_hypothetical_#_protein_#_[Synechococcus_#_sp._#_8F6]	84.5
ATX-6E8_PROKKA_02550	gi|1088437000|gb|OHC74157.1|_#_hypothetical_#_protein_#_A3H92_09610_#_[Rhodospirillales_#_bacterium_#_RIFCSPLOWO2_02_FULL_58_16]	54.5
ATX-6E8_PROKKA_02600	gi|1233217860|ref|WP_094561510.1|_#_cytochrome_#_B6_#_[Synechococcus_#_sp._#_8F6]	100
ATX-6E8_PROKKA_02633	gi|1233217705|ref|WP_094561413.1|_#_hypothetical_#_protein,_#_partial_#_[Synechococcus_#_sp._#_8F6]	97.6
ATX-6E8_PROKKA_02636	gi|1233217700|ref|WP_094561410.1|_#_hypothetical_#_protein_#_[Synechococcus_#_sp._#_8F6]	98.3
ATX-6E8_PROKKA_02655	gi|1369065909|ref|WP_106502072.1|_#_hypothetical_#_protein_#_[Cyanobium_#_usitatum]	81.3
ATX-6E8_PROKKA_02666	gi|1233216468|ref|WP_094560353.1|_#_high_#_light_#_inducible_#_protein_#_[Synechococcus_#_sp._#_8F6]	100
ATX-6E8_PROKKA_02710	gi|1233218057|ref|WP_094561651.1|_#_type_#_III_#_pantothenate_#_kinase_#_[Synechococcus_#_sp._#_8F6]	98.4
ATX-6E8_PROKKA_02735	gi|1369063324|ref|WP_106500947.1|_#_hypothetical_#_protein_#_[Synechococcus_#_lacustris]	64.7
ATX-6E8_PROKKA_02776	gi|1233250975|ref|WP_094592096.1|_#_glutaredoxin_#_family_#_protein_#_[Vulcanococcus_#_limneticus]	67.7
ATX-6E8_PROKKA_02778	gi|1233216763|ref|WP_094560648.1|_#_hypothetical_#_protein_#_[Synechococcus_#_sp._#_8F6]	98.3
ATX-6E8_PROKKA_02782	gi|856994104|ref|WP_048346071.1|_#_hypothetical_#_protein_#_[Synechococcus_#_sp._#_WH_#_8020]	64.7
ATX-6E8_PROKKA_02821	gi|916561106|ref|WP_051168197.1|_#_hypothetical_#_protein_#_[Marinospirillum_#_minutulum]	60
ATX-6E8_PROKKA_02832	gi|1233216498|ref|WP_094560383.1|_#_hypothetical_#_protein_#_[Synechococcus_#_sp._#_8F6]	100
ATX-6E8_PROKKA_02835	gi|949109442|gb|KRO94158.1|_#_hypothetical_#_protein_#_ABR96_04950_#_[cyanobacterium_#_BACL30_#_MAG-120619-bin27]	83.9
ATX-6E8_PROKKA_02836	gi|1233216500|ref|WP_094560385.1|_#_high_#_light_#_inducible_#_protein_#_[Synechococcus_#_sp._#_8F6]	100
ATX-6E8_PROKKA_02878	gi|551176095|ref|WP_022819000.1|_#_aldolase_#_[Fusobacterium_#_russii]	48.1
ATX-6E8_PROKKA_02881	gi|1233251171|ref|WP_094592292.1|_#_hypothetical_#_protein_#_[Vulcanococcus_#_limneticus]	82.6
ATX-6E8_PROKKA_02882	gi|1233216759|ref|WP_094560644.1|_#_hypothetical_#_protein_#_[Synechococcus_#_sp._#_8F6]	87.8
ATX-6E8_PROKKA_02883	gi|1233251173|ref|WP_094592294.1|_#_hypothetical_#_protein_#_[Vulcanococcus_#_limneticus]	88.7
ATX-6E8_PROKKA_02887	gi|1233216751|ref|WP_094560636.1|_#_DUF3293_#_domain-containing_#_protein_#_[Synechococcus_#_sp._#_8F6]	98.7
ATX-6F1_PROKKA_00004	gi|1308937121|gb|PKO54375.1|_#_prevent-host-death_#_protein_#_[Betaproteobacteria_#_bacterium_#_HGW-Betaproteobacteria-2]	65.1
ATX-6F1_PROKKA_00005	gi|1084872893|gb|OGR01423.1|_#_plasmid_#_stabilization_#_protein_#_[Deltaproteobacteria_#_bacterium_#_RIFOXYD12_FULL_55_16]	59.3
ATX-6F1_PROKKA_00018	gi|1405668319|gb|PZV21745.1|_#_high_#_light_#_inducible_#_protein_#_[Cyanobium_#_sp.]	92.7
ATX-6F1_PROKKA_00030	gi|493164527|ref|WP_006170189.1|_#_hypothetical_#_protein_#_[Synechococcus_#_sp._#_WH_#_5701]	53.8
ATX-6F1_PROKKA_00041	gi|1233247323|ref|WP_094588575.1|_#_hypothetical_#_protein_#_[Vulcanococcus_#_limneticus]	65.1
ATX-6F1_PROKKA_00043	gi|760013774|ref|WP_043697009.1|_#_high_#_light_#_inducible_#_protein_#_[Synechococcus_#_sp._#_KORDI-49]	91.7
ATX-6F1_PROKKA_00044	gi|1272490817|gb|PHX87858.1|_#_fatty_#_acid_#_desaturase_#_[Synechococcus_#_sp._#_Baikal-G1]	66.1
ATX-6F1_PROKKA_00046	gi|850340077|ref|WP_048017213.1|_#_hypothetical_#_protein_#_[Synechococcus_#_sp._#_GFB01]	39.6
ATX-6F1_PROKKA_00137	gi|493164744|ref|WP_006170356.1|_#_acyltransferase_#_[Synechococcus_#_sp._#_WH_#_5701]	49.1
ATX-6F1_PROKKA_00171	gi|760012163|ref|WP_043695470.1|_#_high_#_light_#_inducible_#_protein_#_[Synechococcus_#_sp._#_KORDI-49]	84.4
ATX-6F1_PROKKA_00291	gi|1402599605|ref|WP_110499832.1|_#_hypothetical_#_protein_#_[Arthrobacter_#_livingstonensis]	40.2
ATX-6F1_PROKKA_00292	gi|1082227118|gb|OFW48320.1|_#_hypothetical_#_protein_#_A3G77_03490_#_[Acidobacteria_#_bacterium_#_RIFCSPLOWO2_12_FULL_68_19]	42.8
ATX-6F1_PROKKA_00294	gi|1233247590|ref|WP_094588842.1|_#_DUF2384_#_domain-containing_#_protein_#_[Vulcanococcus_#_limneticus]	76.4
ATX-6F1_PROKKA_00295	gi|1233247588|ref|WP_094588840.1|_#_RES_#_domain-containing_#_protein_#_[Vulcanococcus_#_limneticus]	76.7
ATX-6F1_PROKKA_00298	gi|1369063297|ref|WP_106500920.1|_#_AbrB/MazE/SpoVT_#_family_#_DNA-binding_#_domain-containing_#_protein_#_[Synechococcus_#_lacustris]	85
ATX-6F1_PROKKA_00304	gi|748184382|ref|WP_039755511.1|_#_MULTISPECIES:_#_hypothetical_#_protein_#_[Synechococcus]	71.6
ATX-6F1_PROKKA_00305	gi|499696689|ref|WP_011377423.1|_#_hypothetical_#_protein_#_[Synechococcus_#_sp._#_UTEX_#_2973]	80.2
ATX-6F1_PROKKA_00310	gi|501243730|ref|WP_012286748.1|_#_FkbM_#_family_#_methyltransferase_#_[Caulobacter_#_sp._#_K31]	31.1
ATX-6F1_PROKKA_00333	gi|656718526|gb|KEF41332.1|_#_hypothetical_#_protein_#_ER33_11835_#_[Cyanobium_#_sp._#_CACIAM_#_14]	47.6
ATX-6F1_PROKKA_00336	gi|1272490093|gb|PHX87199.1|_#_hypothetical_#_protein_#_CK536_07285,_#_partial_#_[Synechococcus_#_sp._#_Baikal-G1]	38.3
ATX-6F1_PROKKA_00355	gi|1233248925|ref|WP_094590177.1|_#_PilZ_#_domain-containing_#_protein_#_[Vulcanococcus_#_limneticus]	33.1
ATX-6F1_PROKKA_00356	gi|1233249369|ref|WP_094590621.1|_#_hypothetical_#_protein_#_[Vulcanococcus_#_limneticus]	42.2
ATX-6F1_PROKKA_00389	gi|1405650052|gb|PZV04602.1|_#_hypothetical_#_protein_#_DCF23_05915_#_[Cyanobium_#_sp.]	81.7
ATX-6F1_PROKKA_00396	gi|333798183|ref|YP_004508455.1|_#_hypothetical_#_protein_#_SCRM01_022_#_[Synechococcus_#_phage_#_S-CRM01]	65.1
ATX-6F1_PROKKA_00397	gi|1233194115|ref|WP_094556725.1|_#_hypothetical_#_protein_#_[Synechococcus_#_sp._#_1G10]	90.9
ATX-6F1_PROKKA_00404	gi|1233194127|ref|WP_094556731.1|_#_hypothetical_#_protein_#_[Synechococcus_#_sp._#_1G10]	74.9
ATX-6F1_PROKKA_00405	gi|1405648091|gb|PZV02757.1|_#_hypothetical_#_protein_#_DCF24_00850_#_[Cyanobium_#_sp.]	84.6
ATX-6F1_PROKKA_00409	gi|1405648093|gb|PZV02759.1|_#_hypothetical_#_protein_#_DCF24_00860_#_[Cyanobium_#_sp.]	91.8
ATX-6F1_PROKKA_00411	gi|1233194142|ref|WP_094556736.1|_#_hypothetical_#_protein_#_[Synechococcus_#_sp._#_1G10]	90
ATX-6F1_PROKKA_00413	gi|1405671667|gb|PZV24962.1|_#_hypothetical_#_protein_#_DCF18_01105_#_[Cyanobium_#_sp.]	78.1
ATX-6F1_PROKKA_00414	gi|1405650033|gb|PZV04583.1|_#_AbrB/MazE/SpoVT_#_family_#_DNA-binding_#_domain-containing_#_protein_#_[Cyanobium_#_sp.]	98.7
ATX-6F1_PROKKA_00416	gi|1405671667|gb|PZV24962.1|_#_hypothetical_#_protein_#_DCF18_01105_#_[Cyanobium_#_sp.]	59.4
ATX-6F1_PROKKA_00417	gi|1405650031|gb|PZV04581.1|_#_hypothetical_#_protein_#_DCF23_05790_#_[Cyanobium_#_sp.]	93.9
ATX-6F1_PROKKA_00432	gi|1405650021|gb|PZV04571.1|_#_hypothetical_#_protein_#_DCF23_05740_#_[Cyanobium_#_sp.]	97.3
ATX-6F1_PROKKA_00434	gi|1405650020|gb|PZV04570.1|_#_hypothetical_#_protein_#_DCF23_05735_#_[Cyanobium_#_sp.]	99.2
ATX-6F1_PROKKA_00435	gi|1405650019|gb|PZV04569.1|_#_hypothetical_#_protein_#_DCF23_05730_#_[Cyanobium_#_sp.]	96.8
ATX-6F1_PROKKA_00442	gi|1361011130|ref|WP_106219531.1|_#_TetR/AcrR_#_family_#_transcriptional_#_regulator_#_[Aphanothece_#_minutissima]	83.1
ATX-6F1_PROKKA_00446	gi|1383320383|ref|WP_108470488.1|_#_iron-binding_#_protein_#_[Rhodanobacter_#_thiooxydans]	54.7
ATX-6F1_PROKKA_00465	gi|1405651103|gb|PZV05595.1|_#_peptidase_#_M28_#_[Cyanobium_#_sp.]	96.4
ATX-6F1_PROKKA_00469	gi|1233215413|ref|WP_094559298.1|_#_hypothetical_#_protein_#_[Synechococcus_#_sp._#_8F6]	51.8
ATX-6F1_PROKKA_00470	gi|952182625|ref|WP_057920473.1|_#_hypothetical_#_protein_#_[Lysobacter_#_capsici]	34.1
ATX-6F1_PROKKA_00473	gi|1233243454|ref|WP_094584969.1|_#_hypothetical_#_protein_#_[Synechococcus_#_sp._#_BO_#_8801]	58.7
ATX-6F1_PROKKA_00476	gi|1405648138|gb|PZV02804.1|_#_hypothetical_#_protein_#_DCF24_01185_#_[Cyanobium_#_sp.]	96.9
ATX-6F1_PROKKA_00478	gi|1434592922|ref|WP_114335163.1|_#_hypothetical_#_protein_#_[Marinobacter_#_litoralis]	44.3
ATX-6F1_PROKKA_00480	gi|1233191141|ref|WP_094555503.1|_#_hypothetical_#_protein_#_[Synechococcus_#_sp._#_1G10]	59.1
ATX-6F1_PROKKA_00481	gi|1233191140|ref|WP_094555502.1|_#_hypothetical_#_protein_#_[Synechococcus_#_sp._#_1G10]	45.4
ATX-6F1_PROKKA_00488	gi|737065712|ref|WP_035060496.1|_#_hypothetical_#_protein_#_[Cellulomonas_#_bogoriensis]	62.2
ATX-6F1_PROKKA_00506	gi|1233191083|ref|WP_094555479.1|_#_hypothetical_#_protein_#_[Synechococcus_#_sp._#_1G10]	77.6
ATX-6F1_PROKKA_00511	gi|1104556241|gb|APD49139.1|_#_hypothetical_#_protein_#_BM449_00235_#_[Synechococcus_#_sp._#_SynAce01]	88.7
ATX-6F1_PROKKA_00514	gi|1405646199|gb|PZV00959.1|_#_type_#_II_#_toxin-antitoxin_#_system_#_mRNA_#_interferase_#_toxin,_#_RelE/StbE_#_family_#_[Cyanobium_#_sp.]	100
ATX-6F1_PROKKA_00515	gi|1405646202|gb|PZV00962.1|_#_antitoxin_#_[Cyanobium_#_sp.]	92.9
ATX-6F1_PROKKA_00692	gi|499306524|ref|WP_010997299.1|_#_MULTISPECIES:_#_hypothetical_#_protein_#_[Nostocaceae]	53.8
ATX-6F1_PROKKA_00696	gi|1023049912|gb|ANB02054.1|_#_hypothetical_#_protein_#_ECTOBSL9_1331_#_[Ectothiorhodospira_#_sp._#_BSL-9]	42.7
ATX-6F1_PROKKA_00697	gi|1086271163|emb|SDB89949.1|_#_hypothetical_#_protein_#_SAMN05421732_101775_#_[Acinetobacter_#_kookii]	73
ATX-6F1_PROKKA_00711	gi|1404708614|gb|PZN68760.1|_#_type_#_II_#_toxin-antitoxin_#_system_#_ParD_#_family_#_antitoxin_#_[Candidatus_#_Methyloumidiphilus_#_alinensis]	69.2
ATX-6F1_PROKKA_00712	gi|788050551|ref|WP_045780830.1|_#_type_#_II_#_toxin-antitoxin_#_system_#_RelE/ParE_#_family_#_toxin_#_[Methylocucumis_#_oryzae]	64.5
ATX-6F1_PROKKA_00719	gi|1405666874|gb|PZV20396.1|_#_hypothetical_#_protein_#_DCF18_14095_#_[Cyanobium_#_sp.]	78.9
ATX-6F1_PROKKA_00786	gi|1405643370|gb|PZU98270.1|_#_hypothetical_#_protein_#_DCF24_11000_#_[Cyanobium_#_sp.]	37.5
ATX-6F1_PROKKA_00794	gi|1233192527|ref|WP_094556037.1|_#_hypothetical_#_protein_#_[Synechococcus_#_sp._#_1G10]	52
ATX-6F1_PROKKA_00803	gi|1233191243|ref|WP_094555538.1|_#_hypothetical_#_protein_#_[Synechococcus_#_sp._#_1G10]	74
ATX-6F1_PROKKA_00807	gi|1233191223|ref|WP_094555531.1|_#_hypothetical_#_protein_#_[Synechococcus_#_sp._#_1G10]	83.5
ATX-6F1_PROKKA_00814	gi|1233246721|ref|WP_094587973.1|_#_hypothetical_#_protein_#_[Vulcanococcus_#_limneticus]	47.3
ATX-6F1_PROKKA_00817	gi|1233191217|ref|WP_094555529.1|_#_hypothetical_#_protein_#_[Synechococcus_#_sp._#_1G10]	90.9
ATX-6F1_PROKKA_00839	gi|1405643357|gb|PZU98257.1|_#_hypothetical_#_protein_#_DCF24_10935_#_[Cyanobium_#_sp.]	72.7
ATX-6F1_PROKKA_00853	gi|1405645555|gb|PZV00369.1|_#_hypothetical_#_protein_#_DCF24_07190_#_[Cyanobium_#_sp.]	64.9
ATX-6F1_PROKKA_00912	gi|1405647503|gb|PZV02196.1|_#_hypothetical_#_protein_#_DCF23_12095_#_[Cyanobium_#_sp.]	77.4
ATX-6F1_PROKKA_00918	gi|1233193423|ref|WP_094556424.1|_#_CPBP_#_family_#_intramembrane_#_metalloprotease_#_[Synechococcus_#_sp._#_1G10]	96.1
ATX-6F1_PROKKA_00919	gi|1233189891|ref|WP_094554988.1|_#_hypothetical_#_protein_#_[Synechococcus_#_sp._#_1G10]	97.6
ATX-6F1_PROKKA_00920	gi|829067897|ref|WP_047301210.1|_#_hypothetical_#_protein_#_[Pseudomonas_#_fluorescens]	40.1
ATX-6F1_PROKKA_00963	gi|1105016273|ref|WP_071801340.1|_#_hypothetical_#_protein_#_[Synechococcus_#_sp._#_SynAce01]	42.4
ATX-6F1_PROKKA_00965	gi|1233107239|ref|WP_094509995.1|_#_hypothetical_#_protein_#_[Synechococcus_#_sp._#_MW101C3]	47.9
ATX-6F1_PROKKA_00968	gi|1125413642|gb|OLD45975.1|_#_hypothetical_#_protein_#_AUI48_10455_#_[Chloroflexi_#_bacterium_#_13_1_40CM_2_68_14]	60.5
ATX-6F1_PROKKA_00975	gi|488881924|ref|WP_002794149.1|_#_CHAP_#_domain-containing_#_protein_#_[Microcystis_#_aeruginosa]	42.6
ATX-6F1_PROKKA_00984	gi|1215905520|ref|WP_089089993.1|_#_hypothetical_#_protein_#_[Nodularia_#_sp._#_NIES-3585]	30.2
ATX-6F1_PROKKA_00992	gi|737644013|ref|WP_035614012.1|_#_hypothetical_#_protein_#_[Haloferula_#_sp._#_BvORR071]	36.4
ATX-6F1_PROKKA_00993	gi|918704929|ref|WP_052573929.1|_#_hypothetical_#_protein_#_[Haloferula_#_sp._#_BvORR071]	49.3
ATX-6F1_PROKKA_00995	gi|498286591|ref|WP_010600747.1|_#_signal_#_recognition_#_particle_#_subunit_#_FFH/SRP54_#_(srp54)_#_[Pedobacter_#_agri]	44.1
ATX-6F1_PROKKA_00997	gi|1405648531|gb|PZV03181.1|_#_AbrB_#_family_#_transcriptional_#_regulator_#_[Cyanobium_#_sp.]	63.2
ATX-6F1_PROKKA_00998	gi|1225558441|ref|WP_093565651.1|_#_acyltransferase_#_[Methylobacterium_#_sp._#_174MFSha1.1]	38
ATX-6F1_PROKKA_00999	gi|737644019|ref|WP_035614018.1|_#_FkbM_#_family_#_methyltransferase_#_[Haloferula_#_sp._#_BvORR071]	49.8
ATX-6F1_PROKKA_01001	gi|737644030|ref|WP_035614029.1|_#_hypothetical_#_protein_#_[Haloferula_#_sp._#_BvORR071]	42.5
ATX-6F1_PROKKA_01002	gi|496702465|ref|WP_009344008.1|_#_hypothetical_#_protein_#_[Raphidiopsis_#_brookii]	41.9
ATX-6F1_PROKKA_01003	gi|1094115404|ref|WP_071104903.1|_#_hypothetical_#_protein_#_[Moorea_#_producens]	30.7
ATX-6F1_PROKKA_01004	gi|1129492052|ref|WP_075448167.1|_#_hypothetical_#_protein_#_[Prochlorococcus_#_marinus]	38.6
ATX-6F1_PROKKA_01010	gi|918704930|ref|WP_052573930.1|_#_hypothetical_#_protein_#_[Haloferula_#_sp._#_BvORR071]	60.8
ATX-6F1_PROKKA_01016	gi|1392547980|ref|WP_109680362.1|_#_hypothetical_#_protein_#_[Spiribacter_#_sp._#_E85]	38.9
ATX-6F1_PROKKA_01022	gi|1327642627|ref|WP_102042956.1|_#_PIN_#_domain-containing_#_protein_#_[Rhodocyclaceae_#_bacterium]	65.3
ATX-6F1_PROKKA_01033	gi|1399946338|gb|PYK22784.1|_#_hypothetical_#_protein_#_DME59_19085_#_[Verrucomicrobia_#_bacterium]	33.7
ATX-6F1_PROKKA_01034	gi|495022651|ref|WP_007748426.1|_#_hypothetical_#_protein_#_[Burkholderia_#_sp._#_BT03]	68.4
ATX-6F1_PROKKA_01037	gi|850342360|ref|WP_048018032.1|_#_hypothetical_#_protein_#_[Synechococcus_#_sp._#_GFB01]	55.6
ATX-6F1_PROKKA_01087	gi|1233246721|ref|WP_094587973.1|_#_hypothetical_#_protein_#_[Vulcanococcus_#_limneticus]	46.6
ATX-6F1_PROKKA_01097	gi|1233110069|ref|WP_094512635.1|_#_hypothetical_#_protein_#_[Synechococcus_#_sp._#_MW101C3]	75
ATX-6F1_PROKKA_01112	gi|656718412|gb|KEF41228.1|_#_hypothetical_#_protein_#_ER33_12365_#_[Cyanobium_#_sp._#_CACIAM_#_14]	53.8
ATX-6F1_PROKKA_01135	gi|1541371539|gb|RTL36983.1|_#_hypothetical_#_protein_#_EKK48_24955_#_[Candidatus_#_Melainabacteria_#_bacterium]	51
ATX-6F1_PROKKA_01138	gi|1361014388|ref|WP_106222788.1|_#_hypothetical_#_protein_#_[Aphanothece_#_minutissima]	74.7
ATX-6F1_PROKKA_01139	gi|503630018|ref|WP_013864094.1|_#_META_#_domain-containing_#_protein_#_[Microlunatus_#_phosphovorus]	43.4
ATX-6F1_PROKKA_01140	gi|1389013299|ref|WP_109035124.1|_#_hypothetical_#_protein_#_[Aquabacterium_#_olei]	43.6
ATX-6F1_PROKKA_01147	gi|1371991563|ref|WP_106871592.1|_#_anti-sigma_#_factor_#_antagonist_#_[filamentous_#_cyanobacterium_#_CCP4]	54.2
ATX-6F1_PROKKA_01408	gi|760073227|ref|WP_043755986.1|_#_TfoX_#_family_#_protein_#_[Imhoffiella_#_purpurea]	60.6
ATX-6F1_PROKKA_01412	gi|1282033007|ref|WP_100391747.1|_#_ATP-dependent_#_helicase_#_[Desulfofaba_#_hansenii]	41.4
ATX-6F1_PROKKA_01415	gi|1233191163|ref|WP_094555511.1|_#_hypothetical_#_protein_#_[Synechococcus_#_sp._#_1G10]	79.2
ATX-6F1_PROKKA_01417	gi|474486948|gb|EMS78388.1|_#_uracil-DNA_#_glycosylase_#_superfamily_#_protein_#_[Desulfotignum_#_phosphitoxidans_#_DSM_#_13687]	47.1
ATX-6F1_PROKKA_01424	gi|1233243662|ref|WP_094585175.1|_#_high_#_light_#_inducible_#_protein_#_[Synechococcus_#_sp._#_BO_#_8801]	95.7
ATX-6F1_PROKKA_01425	gi|493165916|ref|WP_006171019.1|_#_hypothetical_#_protein_#_[Synechococcus_#_sp._#_WH_#_5701]	78.2
ATX-6F1_PROKKA_01426	gi|1120411971|ref|WP_073275094.1|_#_MarR_#_family_#_transcriptional_#_regulator_#_[Microbulbifer_#_donghaiensis]	63.4
ATX-6F1_PROKKA_01427	gi|1120411969|ref|WP_073275092.1|_#_hypothetical_#_protein_#_[Microbulbifer_#_donghaiensis]	54.1
ATX-6F1_PROKKA_01432	gi|1233187652|ref|WP_094554162.1|_#_DUF3303_#_domain-containing_#_protein_#_[Synechococcus_#_sp._#_1G10]	99
ATX-6F1_PROKKA_01433	gi|1233187649|ref|WP_094554161.1|_#_hypothetical_#_protein_#_[Synechococcus_#_sp._#_1G10]	94.2
ATX-6F1_PROKKA_01435	gi|1233187645|ref|WP_094554159.1|_#_hypothetical_#_protein_#_[Synechococcus_#_sp._#_1G10]	83.5
ATX-6F1_PROKKA_01437	gi|1233248540|ref|WP_094589792.1|_#_PilZ_#_domain-containing_#_protein_#_[Vulcanococcus_#_limneticus]	37.7
ATX-6F1_PROKKA_01438	gi|1512068601|gb|RNJ68318.1|_#_phosphodiester_#_glycosidase_#_family_#_protein_#_[Leptolyngbya_#_sp._#_IPPAS_#_B-1204]	48
ATX-6F1_PROKKA_01450	gi|1233192834|ref|WP_094556172.1|_#_arylsulfatase_#_[Synechococcus_#_sp._#_1G10]	96.8
ATX-6F1_PROKKA_01470	gi|655904459|ref|WP_028974812.1|_#_TfoX_#_family_#_protein_#_[Spirochaeta_#_cellobiosiphila]	58.4
ATX-6F1_PROKKA_01474	gi|1369065496|ref|WP_106501661.1|_#_high_#_light_#_inducible_#_protein_#_[Cyanobium_#_usitatum]	97.9
ATX-6F1_PROKKA_01475	gi|493165916|ref|WP_006171019.1|_#_hypothetical_#_protein_#_[Synechococcus_#_sp._#_WH_#_5701]	71.2
ATX-6F1_PROKKA_01476	gi|1233249369|ref|WP_094590621.1|_#_hypothetical_#_protein_#_[Vulcanococcus_#_limneticus]	38.9
ATX-6F1_PROKKA_01480	gi|1400611813|gb|PYQ24119.1|_#_hypothetical_#_protein_#_DMF81_06480,_#_partial_#_[Acidobacteria_#_bacterium]	44.9
ATX-6F1_PROKKA_01483	gi|1223504227|ref|WP_091541356.1|_#_hypothetical_#_protein_#_[Thermoflexibacter_#_ruber]	36.8
ATX-6F1_PROKKA_01486	gi|506342010|ref|WP_015861729.1|_#_hypothetical_#_protein_#_[Desulfovibrio_#_magneticus]	78.1
ATX-6F1_PROKKA_01491	gi|1361012501|ref|WP_106220902.1|_#_type_#_II_#_toxin-antitoxin_#_system_#_Phd/YefM_#_family_#_antitoxin_#_[Aphanothece_#_minutissima]	55.7
ATX-6F1_PROKKA_01495	gi|494505219|ref|WP_007294679.1|_#_hypothetical_#_protein_#_[delta_#_proteobacterium_#_MLMS-1]	61.7
ATX-6F1_PROKKA_01496	gi|1494433198|gb|RLS81221.1|_#_addiction_#_module_#_component_#_[Planctomycetes_#_bacterium]	58.1
ATX-6F1_PROKKA_01502	gi|1309170961|gb|PKQ29526.1|_#_hypothetical_#_protein_#_CVT60_04945_#_[Actinobacteria_#_bacterium_#_HGW-Actinobacteria-10]	39.6
ATX-6F1_PROKKA_01505	gi|1233187937|ref|WP_094554275.1|_#_hypothetical_#_protein_#_[Synechococcus_#_sp._#_1G10]	46.8
ATX-6F1_PROKKA_01507	gi|1435790645|ref|WP_114535192.1|_#_glutathione_#_S-transferase_#_[Paracoccus_#_versutus]	50.8
ATX-6F1_PROKKA_01533	gi|1101108843|gb|OIO67172.1|_#_GNAT_#_family_#_N-acetyltransferase_#_[Zetaproteobacteria_#_bacterium_#_CG1_02_49_23]	57.1
ATX-6F1_PROKKA_01550	gi|77543774|gb|ABA87336.1|_#_hypothetical_#_protein_#_Pcar_0073_#_[Pelobacter_#_carbinolicus_#_DSM_#_2380]	36.2
ATX-6F1_PROKKA_01556	gi|1198956661|ref|WP_087068236.1|_#_iron_#_dicitrate_#_transport_#_regulator_#_FecR_#_[Cyanobium_#_sp._#_NIES-981]	44.1
ATX-6F1_PROKKA_01598	gi|493169851|ref|WP_006173251.1|_#_ribosome_#_biogenesis_#_GTPase_#_YlqF_#_[Synechococcus_#_sp._#_WH_#_5701]	85.1
ATX-6F1_PROKKA_01623	gi|116069318|gb|EAU75070.1|_#_peptide_#_chain_#_release_#_factor_#_2_#_[Synechococcus_#_sp._#_RS9916]	71.8
ATX-6F1_PROKKA_01631	gi|493169948|ref|WP_006173300.1|_#_hypothetical_#_protein_#_[Synechococcus_#_sp._#_WH_#_5701]	66
ATX-6F1_PROKKA_01649	gi|1149617300|gb|OON12159.1|_#_hypothetical_#_protein_#_BTM30_06260_#_[Synechococcus_#_lacustris_#_str._#_Tous]	41.6
ATX-6F1_PROKKA_01828	gi|1233215555|ref|WP_094559440.1|_#_ribbon-helix-helix_#_protein,_#_CopG_#_family_#_[Synechococcus_#_sp._#_8F6]	94
ATX-6F1_PROKKA_01830	gi|1369063291|ref|WP_106500914.1|_#_hypothetical_#_protein_#_[Synechococcus_#_lacustris]	53.7
ATX-6F1_PROKKA_01833	gi|1020050627|ref|WP_063199147.1|_#_oligosaccharide_#_repeat_#_unit_#_polymerase_#_[Enterobacter_#_cloacae]	30
ATX-6F1_PROKKA_01834	gi|1175301911|ref|WP_081849706.1|_#_glycosyltransferase_#_[Marinobacterium_#_sp._#_AK27]	39.4
ATX-6F1_PROKKA_01836	gi|1543067988|ref|WP_125975881.1|_#_glycosyltransferase_#_[Iodobacter_#_sp._#_H11R3]	31.3
ATX-6F1_PROKKA_01837	gi|759952390|ref|WP_043636961.1|_#_hypothetical_#_protein_#_[Chromobacterium_#_haemolyticum]	33.6
ATX-6F1_PROKKA_01852	gi|648395510|ref|WP_026087261.1|_#_hypothetical_#_protein_#_[Fischerella_#_muscicola]	52.6
ATX-6F1_PROKKA_01853	gi|1405651502|gb|PZV05976.1|_#_phosphopantetheine-binding_#_protein_#_[Cyanobium_#_sp.]	73.8
ATX-6F1_PROKKA_01870	gi|493168593|ref|WP_006172500.1|_#_hypothetical_#_protein_#_[Synechococcus_#_sp._#_WH_#_5701]	41
ATX-6F1_PROKKA_01884	gi|818901821|gb|KKW35732.1|_#_hypothetical_#_protein_#_UY83_C0003G0016_#_[Candidatus_#_Adlerbacteria_#_bacterium_#_GW2011_GWA1_54_10]	34.1
ATX-6F1_PROKKA_01887	gi|1105014843|ref|WP_071800784.1|_#_hypothetical_#_protein_#_[Synechococcus_#_sp._#_SynAce01]	43.6
ATX-6F1_PROKKA_01889	gi|1233192385|ref|WP_094555974.1|_#_hypothetical_#_protein_#_[Synechococcus_#_sp._#_1G10]	58.5
ATX-6F1_PROKKA_01902	gi|1494388429|gb|RLS40435.1|_#_antibiotic_#_biosynthesis_#_monooxygenase_#_[Planctomycetes_#_bacterium]	66.7
ATX-6F1_PROKKA_01904	gi|1519962365|gb|RPI88800.1|_#_hypothetical_#_protein_#_EHM40_22075_#_[Chloroflexi_#_bacterium]	40.3
ATX-6F1_PROKKA_01966	gi|656720664|gb|KEF43346.1|_#_hypothetical_#_protein_#_ER33_00970_#_[Cyanobium_#_sp._#_CACIAM_#_14]	59.7
ATX-6F1_PROKKA_01974	gi|1372000929|ref|WP_106879773.1|_#_class_#_I_#_SAM-dependent_#_methyltransferase_#_[filamentous_#_cyanobacterium_#_CCP5]	44.5
ATX-6F1_PROKKA_01975	gi|1308793478|gb|PKN34752.1|_#_methylase_#_[Deltaproteobacteria_#_bacterium_#_HGW-Deltaproteobacteria-19]	47.8
ATX-6F1_PROKKA_01977	gi|1372001013|ref|WP_106879857.1|_#_capsule_#_biosynthesis_#_protein_#_[filamentous_#_cyanobacterium_#_CCP5]	56.8
ATX-6F1_PROKKA_01979	gi|1480105092|ref|WP_119453660.1|_#_FkbM_#_family_#_methyltransferase_#_[Henriciella_#_algicola]	67.1
ATX-6F1_PROKKA_01987	gi|1180372561|ref|WP_083891361.1|_#_IS3_#_family_#_transposase_#_[Cyanobium_#_gracile]	76.6
ATX-6F1_PROKKA_01990	gi|1083549868|gb|OGG48343.1|_#_hypothetical_#_protein_#_A2761_03405_#_[Candidatus_#_Kaiserbacteria_#_bacterium_#_RIFCSPHIGHO2_01_FULL_51_33]	53.8
ATX-6F1_PROKKA_01992	gi|940981460|ref|WP_055037463.1|_#_hypothetical_#_protein_#_[Blastochloris_#_viridis]	39.1
ATX-6F1_PROKKA_02139	gi|1233217408|ref|WP_094561237.1|_#_hypothetical_#_protein_#_[Synechococcus_#_sp._#_8F6]	54.9
ATX-6F1_PROKKA_02152	gi|1233193408|ref|WP_094556416.1|_#_bacterioferritin_#_[Synechococcus_#_sp._#_1G10]	94.8
ATX-6F1_PROKKA_02157	gi|1233191187|ref|WP_094555519.1|_#_high_#_light_#_inducible_#_protein_#_[Synechococcus_#_sp._#_1G10]	93.3
ATX-6F1_PROKKA_02159	gi|1405668319|gb|PZV21745.1|_#_high_#_light_#_inducible_#_protein_#_[Cyanobium_#_sp.]	90.4
ATX-6F1_PROKKA_02211	gi|1233218123|ref|WP_094561716.1|_#_hypothetical_#_protein_#_[Synechococcus_#_sp._#_8F6]	80.1
ATX-6F1_PROKKA_02212	gi|1233218122|ref|WP_094561715.1|_#_nucleotidyl_#_transferase_#_AbiEii/AbiGii_#_toxin_#_family_#_protein_#_[Synechococcus_#_sp._#_8F6]	82.1
ATX-6F1_PROKKA_02277	gi|1233189643|ref|WP_094554898.1|_#_molecular_#_chaperone_#_DnaJ_#_[Synechococcus_#_sp._#_1G10]	78
ATX-6F1_PROKKA_02311	gi|504922851|ref|WP_015109953.1|_#_hypothetical_#_protein_#_[Cyanobium_#_gracile]	62.5
ATX-6F1_PROKKA_02335	gi|504981192|ref|WP_015168294.1|_#_heavy_#_metal-binding_#_domain-containing_#_protein_#_[Synechococcus_#_sp._#_PCC_#_7502]	74.5
ATX-6F1_PROKKA_02337	gi|1233247669|ref|WP_094588921.1|_#_GNAT_#_family_#_N-acetyltransferase_#_[Vulcanococcus_#_limneticus]	58.3
ATX-6F1_PROKKA_02339	gi|516894824|ref|WP_018152910.1|_#_hypothetical_#_protein_#_[Leeia_#_oryzae]	47.7
ATX-6F1_PROKKA_02349	gi|1405666516|gb|PZV20070.1|_#_cytochrome_#_C_#_biogenesis_#_protein_#_[Cyanobium_#_sp.]	69.6
ATX-6F1_PROKKA_02365	gi|1233187173|ref|WP_094553952.1|_#_hypothetical_#_protein_#_[Synechococcus_#_sp._#_1G10]	91.1
ATX-6F1_PROKKA_02382	gi|1105013269|ref|WP_071800153.1|_#_hypothetical_#_protein_#_[Synechococcus_#_sp._#_SynAce01]	61.1
ATX-6F1_PROKKA_02447	gi|1405646775|gb|PZV01501.1|_#_rod_#_shape-determining_#_protein_#_RodA_#_[Cyanobium_#_sp.]	78.9
ATX-6F1_PROKKA_02512	gi|492910529|ref|WP_006040935.1|_#_DUF4239_#_domain-containing_#_protein_#_[Synechococcus_#_sp._#_WH_#_7805]	38.3
ATX-6F1_PROKKA_02543	gi|1523455597|gb|AZB50555.1|_#_hypothetical_#_protein_#_[Synechococcus_#_phage_#_S-H1]	46.4
ATX-6F1_PROKKA_02551	gi|504920795|ref|WP_015107897.1|_#_type_#_II_#_toxin-antitoxin_#_system_#_VapC_#_family_#_toxin_#_[Cyanobium_#_gracile]	65.2
ATX-6F1_PROKKA_02565	gi|656718721|gb|KEF41509.1|_#_high_#_light_#_inducible_#_protein_#_[Cyanobium_#_sp._#_CACIAM_#_14]	85.5
ATX-6F1_PROKKA_02578	gi|1405650581|gb|PZV05098.1|_#_hypothetical_#_protein_#_DCF23_03950_#_[Cyanobium_#_sp.]	86.7
ATX-6F1_PROKKA_02581	gi|1149172098|ref|WP_077729952.1|_#_copper_#_oxidase_#_[Methylocaldum_#_sp._#_14B]	55.5
ATX-6F1_PROKKA_02614	gi|1233250163|ref|WP_094591325.1|_#_type_#_III_#_pantothenate_#_kinase_#_[Vulcanococcus_#_limneticus]	49.8
ATX-6F1_PROKKA_02688	gi|644416336|ref|WP_025311225.1|_#_class_#_I_#_SAM-dependent_#_methyltransferase_#_[Roseibacterium_#_elongatum]	37.6
ATX-6F1_PROKKA_02702	gi|1369063092|ref|WP_106500739.1|_#_hypothetical_#_protein_#_[Synechococcus_#_lacustris]	38
ATX-6F1_PROKKA_02705	gi|1233109274|ref|WP_094511850.1|_#_tetratricopeptide_#_repeat_#_protein_#_[Synechococcus_#_sp._#_MW101C3]	35.6
ATX-6F1_PROKKA_02716	gi|1233109239|ref|WP_094511815.1|_#_hypothetical_#_protein_#_[Synechococcus_#_sp._#_MW101C3]	37.2
ATX-6F1_PROKKA_02720	gi|1405670114|gb|PZV23457.1|_#_hypothetical_#_protein_#_DCF18_06470_#_[Cyanobium_#_sp.]	43.3
ATX-6F1_PROKKA_02721	gi|1233109267|ref|WP_094511843.1|_#_hypothetical_#_protein_#_[Synechococcus_#_sp._#_MW101C3]	52.7
ATX-6F1_PROKKA_02723	gi|1347795498|ref|WP_104387798.1|_#_hypothetical_#_protein_#_[Cuspidothrix_#_issatschenkoi]	39.8
ATX-6F1_PROKKA_02727	gi|1233244620|ref|WP_094586133.1|_#_AbrB/MazE/SpoVT_#_family_#_DNA-binding_#_domain-containing_#_protein_#_[Synechococcus_#_sp._#_BO_#_8801]	73.6
ATX-6F1_PROKKA_02728	gi|1233244621|ref|WP_094586134.1|_#_putative_#_toxin-antitoxin_#_system_#_toxin_#_component,_#_PIN_#_family_#_[Synechococcus_#_sp._#_BO_#_8801]	55.7
ATX-6F1_PROKKA_02750	gi|1233249417|ref|WP_094590669.1|_#_hypothetical_#_protein_#_[Vulcanococcus_#_limneticus]	73.1
ATX-6F1_PROKKA_02751	gi|850342783|ref|WP_048018205.1|_#_hypothetical_#_protein_#_[Synechococcus_#_sp._#_GFB01]	84.7
ATX-6F1_PROKKA_02768	gi|1085569496|gb|OGX23680.1|_#_hypothetical_#_protein_#_A2Y03_06990_#_[Omnitrophica_#_WOR_2_#_bacterium_#_GWF2_38_59]	45.1
ATX-6F1_PROKKA_02769	gi|658513326|ref|WP_029708833.1|_#_DUF1294_#_domain-containing_#_protein_#_[Rhodoferax_#_saidenbachensis]	63.5
ATX-6F1_PROKKA_02784	gi|1369062628|ref|WP_106500278.1|_#_DUF3018_#_family_#_protein_#_[Synechococcus_#_lacustris]	68.5
ATX-6F1_PROKKA_02786	gi|1475661684|ref|WP_118925307.1|_#_hypothetical_#_protein_#_[Nocardioides_#_immobilis]	40.7
ATX-6F1_PROKKA_02800	gi|1233246539|ref|WP_094587791.1|_#_hypothetical_#_protein_#_[Vulcanococcus_#_limneticus]	43.4
ATX-6F1_PROKKA_02812	gi|1405645541|gb|PZV00355.1|_#_hypothetical_#_protein_#_DCF24_07115_#_[Cyanobium_#_sp.]	81.7
ATX-6F1_PROKKA_02860	gi|1272491216|gb|PHX88198.1|_#_urease_#_accessory_#_protein_#_UreG_#_[Synechococcus_#_sp._#_Baikal-G1]	93.4
ATX-6F1_PROKKA_02862	gi|504922988|ref|WP_015110090.1|_#_urease_#_accessory_#_protein_#_UreE_#_[Cyanobium_#_gracile]	72.3
ATX-6F1_PROKKA_02863	gi|1233111395|ref|WP_094513875.1|_#_urease_#_accessory_#_protein_#_UreD_#_[Synechococcus_#_sp._#_MW101C3]	75.5
ATX-6F1_PROKKA_02875	gi|1233244698|ref|WP_094586211.1|_#_hypothetical_#_protein_#_[Synechococcus_#_sp._#_BO_#_8801]	38.8
ATX-6F1_PROKKA_02878	gi|1272491201|gb|PHX88186.1|_#_hypothetical_#_protein_#_CK536_02080_#_[Synechococcus_#_sp._#_Baikal-G1]	85.7
ATX-6F1_PROKKA_02900	gi|1233194177|ref|WP_094556753.1|_#_hypothetical_#_protein_#_[Synechococcus_#_sp._#_1G10]	83.1
ATX-6F1_PROKKA_02901	gi|1180263067|ref|WP_083781872.1|_#_cupin_#_domain-containing_#_protein_#_[Synechococcus_#_sp._#_WH_#_5701]	68.1
ATX-6F1_PROKKA_02904	gi|515867273|ref|WP_017297897.1|_#_M23_#_family_#_metallopeptidase_#_[Nodosilinea_#_nodulosa]	58
ATX-6F1_PROKKA_02906	gi|1233244964|ref|WP_094586477.1|_#_hypothetical_#_protein_#_[Synechococcus_#_sp._#_BO_#_8801]	61.7
ATX-6F1_PROKKA_02949	gi|1233187173|ref|WP_094553952.1|_#_hypothetical_#_protein_#_[Synechococcus_#_sp._#_1G10]	84.4
ATX-6F1_PROKKA_02971	gi|1104556241|gb|APD49139.1|_#_hypothetical_#_protein_#_BM449_00235_#_[Synechococcus_#_sp._#_SynAce01]	73.3
ATX-6F1_PROKKA_02976	gi|1233194518|ref|WP_094556912.1|_#_VOC_#_family_#_protein_#_[Synechococcus_#_sp._#_1G10]	90.4
ATX-6F1_PROKKA_02996	gi|1233108191|ref|WP_094510767.1|_#_cupin_#_domain-containing_#_protein_#_[Synechococcus_#_sp._#_MW101C3]	91.9
ATX-6F1_PROKKA_02998	gi|1405650033|gb|PZV04583.1|_#_AbrB/MazE/SpoVT_#_family_#_DNA-binding_#_domain-containing_#_protein_#_[Cyanobium_#_sp.]	98.7
ATX-6F1_PROKKA_03004	gi|1224990906|ref|WP_093005725.1|_#_hypothetical_#_protein_#_[Sphingomonas_#_sp._#_JS21-1]	67.7
ATX-6F1_PROKKA_03008	gi|938317583|ref|WP_054621809.1|_#_MFS_#_transporter_#_[Rhodocyclaceae_#_bacterium_#_Paddy-1]	70.3
ATX-6F1_PROKKA_03095	gi|1503448946|emb|VBB04832.1|_#_Hypothetical_#_protein_#_LUCI_0037,_#_partial_#_[Lucifera_#_butyrica]	82.8
ATX-6F1_PROKKA_03096	gi|572996662|gb|AHF62923.1|_#_hypothetical_#_protein_#_Syncc8109_0530_#_[Synechococcus_#_sp._#_WH_#_8109]	97
Alchichica-3B3-8F6_PROKKA_00012	gi|1233216468|ref|WP_094560353.1|_#_high_#_light_#_inducible_#_protein_#_[Synechococcus_#_sp._#_8F6]	100
Alchichica-3B3-8F6_PROKKA_00064	gi|1233216408|ref|WP_094560293.1|_#_hypothetical_#_protein_#_[Synechococcus_#_sp._#_8F6]	98.5
Alchichica-3B3-8F6_PROKKA_00065	gi|1233216407|ref|WP_094560292.1|_#_hypothetical_#_protein_#_[Synechococcus_#_sp._#_8F6]	99.5
Alchichica-3B3-8F6_PROKKA_00227	gi|1233215433|ref|WP_094559318.1|_#_hypothetical_#_protein_#_[Synechococcus_#_sp._#_8F6]	100
Alchichica-3B3-8F6_PROKKA_00240	gi|1405648683|gb|PZV03325.1|_#_hypothetical_#_protein_#_DCF23_09845_#_[Cyanobium_#_sp.]	55.5
Alchichica-3B3-8F6_PROKKA_00263	gi|1233215454|ref|WP_094559339.1|_#_hypothetical_#_protein_#_[Synechococcus_#_sp._#_8F6]	100
Alchichica-3B3-8F6_PROKKA_00281	gi|1233215470|ref|WP_094559355.1|_#_hypothetical_#_protein_#_[Synechococcus_#_sp._#_8F6]	98.5
Alchichica-3B3-8F6_PROKKA_00282	gi|1233215471|ref|WP_094559356.1|_#_hypothetical_#_protein_#_[Synechococcus_#_sp._#_8F6]	100
Alchichica-3B3-8F6_PROKKA_00310	gi|1371575771|ref|WP_106632769.1|_#_hypothetical_#_protein_#_[Cyanobium_#_usitatum]	68
Alchichica-3B3-8F6_PROKKA_00489	gi|1233216304|ref|WP_094560189.1|_#_hypothetical_#_protein_#_[Synechococcus_#_sp._#_8F6]	91.4
Alchichica-3B3-8F6_PROKKA_00499	gi|1233216296|ref|WP_094560181.1|_#_glutathione_#_S-transferase_#_family_#_protein_#_[Synechococcus_#_sp._#_8F6]	99
Alchichica-3B3-8F6_PROKKA_00502	gi|1233216295|ref|WP_094560180.1|_#_hypothetical_#_protein_#_[Synechococcus_#_sp._#_8F6]	96.4
Alchichica-3B3-8F6_PROKKA_00591	gi|1233217577|ref|WP_094561341.1|_#_hypothetical_#_protein_#_[Synechococcus_#_sp._#_8F6]	100
Alchichica-3B3-8F6_PROKKA_00676	gi|1233244620|ref|WP_094586133.1|_#_AbrB/MazE/SpoVT_#_family_#_DNA-binding_#_domain-containing_#_protein_#_[Synechococcus_#_sp._#_BO_#_8801]	71.6
Alchichica-3B3-8F6_PROKKA_00677	gi|1233244621|ref|WP_094586134.1|_#_putative_#_toxin-antitoxin_#_system_#_toxin_#_component,_#_PIN_#_family_#_[Synechococcus_#_sp._#_BO_#_8801]	62.3
Alchichica-3B3-8F6_PROKKA_00718	gi|1233189587|ref|WP_094554878.1|_#_antitoxin_#_[Synechococcus_#_sp._#_1G10]	94
Alchichica-3B3-8F6_PROKKA_00719	gi|493164312|ref|WP_006169987.1|_#_type_#_II_#_toxin-antitoxin_#_system_#_RelE/ParE_#_family_#_toxin_#_[Synechococcus_#_sp._#_WH_#_5701]	88.2
Alchichica-3B3-8F6_PROKKA_00720	gi|1233189591|ref|WP_094554880.1|_#_DEAD/DEAH_#_box_#_helicase_#_[Synechococcus_#_sp._#_1G10]	91.8
Alchichica-3B3-8F6_PROKKA_00721	gi|1254925495|gb|PDU35555.1|_#_hypothetical_#_protein_#_A6V12_28475,_#_partial_#_[Escherichia_#_coli]	59.7
Alchichica-3B3-8F6_PROKKA_00795	gi|1233215045|ref|WP_094558930.1|_#_hypothetical_#_protein_#_[Synechococcus_#_sp._#_8F6]	100
Alchichica-3B3-8F6_PROKKA_00798	gi|1233215042|ref|WP_094558927.1|_#_prevent-host-death_#_protein_#_[Synechococcus_#_sp._#_8F6]	100
Alchichica-3B3-8F6_PROKKA_00830	gi|1233215010|ref|WP_094558899.1|_#_urease_#_accessory_#_protein_#_UreG_#_[Synechococcus_#_sp._#_8F6]	100
Alchichica-3B3-8F6_PROKKA_00857	gi|1233214944|ref|WP_094558873.1|_#_antitoxin_#_[Synechococcus_#_sp._#_8F6]	100
Alchichica-3B3-8F6_PROKKA_01186	gi|1233218088|ref|WP_094561681.1|_#_hypothetical_#_protein_#_[Synechococcus_#_sp._#_8F6]	95.9
Alchichica-3B3-8F6_PROKKA_01203	gi|1233218028|ref|WP_094561622.1|_#_hypothetical_#_protein_#_[Synechococcus_#_sp._#_8F6]	98.5
Alchichica-3B3-8F6_PROKKA_01224	gi|1233218001|ref|WP_094561603.1|_#_hypothetical_#_protein_#_[Synechococcus_#_sp._#_8F6]	100
Alchichica-3B3-8F6_PROKKA_01246	gi|1233216498|ref|WP_094560383.1|_#_hypothetical_#_protein_#_[Synechococcus_#_sp._#_8F6]	100
Alchichica-3B3-8F6_PROKKA_01249	gi|949109442|gb|KRO94158.1|_#_hypothetical_#_protein_#_ABR96_04950_#_[cyanobacterium_#_BACL30_#_MAG-120619-bin27]	82.1
Alchichica-3B3-8F6_PROKKA_01250	gi|1233216500|ref|WP_094560385.1|_#_high_#_light_#_inducible_#_protein_#_[Synechococcus_#_sp._#_8F6]	100
Alchichica-3B3-8F6_PROKKA_01277	gi|1233218145|ref|WP_094561738.1|_#_hypothetical_#_protein_#_[Synechococcus_#_sp._#_8F6]	86.4
Alchichica-3B3-8F6_PROKKA_01338	gi|1233215739|ref|WP_094559624.1|_#_FAD-dependent_#_oxidoreductase_#_[Synechococcus_#_sp._#_8F6]	99.3
Alchichica-3B3-8F6_PROKKA_01466	gi|1055179754|ref|WP_066909156.1|_#_MULTISPECIES:_#_hypothetical_#_protein_#_[Synechococcus]	81.8
Alchichica-3B3-8F6_PROKKA_01476	gi|1371575698|ref|WP_106632696.1|_#_hypothetical_#_protein_#_[Cyanobium_#_usitatum]	68.3
Alchichica-3B3-8F6_PROKKA_01531	gi|759651327|ref|WP_043369015.1|_#_hypothetical_#_protein_#_[Cyanobium_#_sp._#_PCC_#_7001]	51.1
Alchichica-3B3-8F6_PROKKA_01568	gi|1233217860|ref|WP_094561510.1|_#_cytochrome_#_B6_#_[Synechococcus_#_sp._#_8F6]	100
Alchichica-3B3-8F6_PROKKA_01580	gi|572996662|gb|AHF62923.1|_#_hypothetical_#_protein_#_Syncc8109_0530_#_[Synechococcus_#_sp._#_WH_#_8109]	100
Alchichica-3B3-8F6_PROKKA_01591	gi|1022640896|ref|WP_063404242.1|_#_hypothetical_#_protein_#_[Prochlorococcus_#_marinus]	31.7
Alchichica-3B3-8F6_PROKKA_01592	gi|1022640892|ref|WP_063404240.1|_#_hypothetical_#_protein_#_[Prochlorococcus_#_marinus]	58.6
Alchichica-3B3-8F6_PROKKA_01601	gi|87282748|gb|EAQ74706.1|_#_hypothetical_#_protein_#_WH5701_13970_#_[Synechococcus_#_sp._#_WH_#_5701]	41.6
Alchichica-3B3-8F6_PROKKA_01603	gi|1233215915|ref|WP_094559800.1|_#_DUF2887_#_domain-containing_#_protein_#_[Synechococcus_#_sp._#_8F6]	98.7
Alchichica-3B3-8F6_PROKKA_01604	gi|1233215914|ref|WP_094559799.1|_#_hypothetical_#_protein_#_[Synechococcus_#_sp._#_8F6]	98.7
Alchichica-3B3-8F6_PROKKA_01605	gi|1233215913|ref|WP_094559798.1|_#_DUF4258_#_domain-containing_#_protein_#_[Synechococcus_#_sp._#_8F6]	100
Alchichica-3B3-8F6_PROKKA_01619	gi|1233215902|ref|WP_094559787.1|_#_hypothetical_#_protein_#_[Synechococcus_#_sp._#_8F6]	93.9
Alchichica-3B3-8F6_PROKKA_01620	gi|1233215901|ref|WP_094559786.1|_#_hypothetical_#_protein_#_[Synechococcus_#_sp._#_8F6]	95.5
Alchichica-3B3-8F6_PROKKA_01635	gi|1233215887|ref|WP_094559772.1|_#_hypothetical_#_protein_#_[Synechococcus_#_sp._#_8F6]	96.9
Alchichica-3B3-8F6_PROKKA_01637	gi|1233215886|ref|WP_094559771.1|_#_2-dehydropantoate_#_2-reductase_#_[Synechococcus_#_sp._#_8F6]	98.8
Alchichica-3B3-8F6_PROKKA_01778	gi|1233215635|ref|WP_094559520.1|_#_high_#_light_#_inducible_#_protein_#_[Synechococcus_#_sp._#_8F6]	98.9
Alchichica-3B3-8F6_PROKKA_01819	gi|1233215662|ref|WP_094559547.1|_#_hypothetical_#_protein_#_[Synechococcus_#_sp._#_8F6]	100
Alchichica-3B3-8F6_PROKKA_01852	gi|1361011376|ref|WP_106219777.1|_#_DUF86_#_domain-containing_#_protein_#_[Aphanothece_#_minutissima]	58.3
Alchichica-3B3-8F6_PROKKA_01905	gi|1233215781|ref|WP_094559666.1|_#_hypothetical_#_protein_#_[Synechococcus_#_sp._#_8F6]	98.6
Alchichica-3B3-8F6_PROKKA_01906	gi|1233218184|ref|WP_094561777.1|_#_hypothetical_#_protein_#_[Synechococcus_#_sp._#_8F6]	82.5
Alchichica-3B3-8F6_PROKKA_01913	gi|949106911|gb|KRO92302.1|_#_hypothetical_#_protein_#_ABR96_04905_#_[cyanobacterium_#_BACL30_#_MAG-120619-bin27]	73.2
Alchichica-3B3-8F6_PROKKA_01943	gi|1233216635|ref|WP_094560520.1|_#_prepilin-type_#_N-terminal_#_cleavage/methylation_#_domain-containing_#_protein_#_[Synechococcus_#_sp._#_8F6]	99.4
Alchichica-3B3-8F6_PROKKA_01945	gi|1233216639|ref|WP_094560524.1|_#_hypothetical_#_protein_#_[Synechococcus_#_sp._#_8F6]	100
Alchichica-3B3-8F6_PROKKA_01958	gi|1233216661|ref|WP_094560546.1|_#_DUF4325_#_domain-containing_#_protein_#_[Synechococcus_#_sp._#_8F6]	99.4
Alchichica-3B3-8F6_PROKKA_02013	gi|1233216115|ref|WP_094560000.1|_#_hypothetical_#_protein_#_[Synechococcus_#_sp._#_8F6]	98.3
Alchichica-3B3-8F6_PROKKA_02096	gi|1233218057|ref|WP_094561651.1|_#_type_#_III_#_pantothenate_#_kinase_#_[Synechococcus_#_sp._#_8F6]	98.4
Alchichica-3B3-8F6_PROKKA_02161	gi|1233216216|ref|WP_094560101.1|_#_hypothetical_#_protein_#_[Synechococcus_#_sp._#_8F6]	100
Alchichica-3B3-8F6_PROKKA_02270	gi|1233217705|ref|WP_094561413.1|_#_hypothetical_#_protein,_#_partial_#_[Synechococcus_#_sp._#_8F6]	98.1
Alchichica-3B3-8F6_PROKKA_02273	gi|1233217700|ref|WP_094561410.1|_#_hypothetical_#_protein_#_[Synechococcus_#_sp._#_8F6]	98.3
Alchichica-3B3-8F6_PROKKA_02336	gi|1233215555|ref|WP_094559440.1|_#_ribbon-helix-helix_#_protein,_#_CopG_#_family_#_[Synechococcus_#_sp._#_8F6]	98.5
Alchichica-3B3-8F6_PROKKA_02383	gi|1233216468|ref|WP_094560353.1|_#_high_#_light_#_inducible_#_protein_#_[Synechococcus_#_sp._#_8F6]	97.9
Alchichica-3B3-8F6_PROKKA_02405	gi|1233218155|ref|WP_094561748.1|_#_high_#_light_#_inducible_#_protein_#_[Synechococcus_#_sp._#_8F6]	97.9
Alchichica-3B3-8F6_PROKKA_02407	gi|1233217472|ref|WP_094561276.1|_#_alpha-1,2-fucosyltransferase_#_[Synechococcus_#_sp._#_8F6]	99.6
Alchichica-3B3-8F6_PROKKA_02408	gi|1308793426|gb|PKN34700.1|_#_hypothetical_#_protein_#_CVU61_06535_#_[Deltaproteobacteria_#_bacterium_#_HGW-Deltaproteobacteria-19]	46.5
Alchichica-3B3-8F6_PROKKA_02409	gi|1233217470|ref|WP_094561275.1|_#_hypothetical_#_protein_#_[Synechococcus_#_sp._#_8F6]	100
Alchichica-3B3-8F6_PROKKA_02411	gi|755592973|ref|WP_042523605.1|_#_hypothetical_#_protein_#_[Francisella_#_philomiragia]	46.2
Alchichica-3B3-8F6_PROKKA_02433	gi|1088437000|gb|OHC74157.1|_#_hypothetical_#_protein_#_A3H92_09610_#_[Rhodospirillales_#_bacterium_#_RIFCSPLOWO2_02_FULL_58_16]	54.5
Alchichica-3B3-8F6_PROKKA_02450	gi|1233217408|ref|WP_094561237.1|_#_hypothetical_#_protein_#_[Synechococcus_#_sp._#_8F6]	85.9
Alchichica-3B3-8F6_PROKKA_02503	gi|1272483512|gb|PHX80919.1|_#_formate--tetrahydrofolate_#_ligase_#_[Thermoleophilia_#_bacterium]	82.4
Alchichica-3B3-8F6_PROKKA_02507	gi|1233217789|ref|WP_094561461.1|_#_type_#_II_#_toxin-antitoxin_#_system_#_HicA_#_family_#_toxin_#_[Synechococcus_#_sp._#_8F6]	98.8
Alchichica-3B3-8F6_PROKKA_02546	gi|1254283529|ref|WP_097195814.1|_#_hypothetical_#_protein_#_[Blastococcus_#_aggregatus]	49.4
Alchichica-3B3-8F6_PROKKA_02553	gi|1083251802|emb|SCZ87221.1|_#_conserved_#_hypothetical_#_protein_#_[Nitrosomonas_#_mobilis]	57.1
Alchichica-3B3-8F6_PROKKA_02562	gi|1233216709|ref|WP_094560594.1|_#_hypothetical_#_protein_#_[Synechococcus_#_sp._#_8F6]	100
Alchichica-3B3-8F6_PROKKA_02564	gi|1233216713|ref|WP_094560598.1|_#_VWA_#_domain-containing_#_protein_#_[Synechococcus_#_sp._#_8F6]	96.2
Alchichica-3B3-8F6_PROKKA_02565	gi|1233216715|ref|WP_094560600.1|_#_hypothetical_#_protein_#_[Synechococcus_#_sp._#_8F6]	95
Alchichica-3B3-8F6_PROKKA_02566	gi|1233216717|ref|WP_094560602.1|_#_hypothetical_#_protein_#_[Synechococcus_#_sp._#_8F6]	97.3
Alchichica-3B3-8F6_PROKKA_02568	gi|1233216721|ref|WP_094560606.1|_#_hypothetical_#_protein_#_[Synechococcus_#_sp._#_8F6]	93.4
Alchichica-3B3-8F6_PROKKA_02581	gi|517736747|ref|WP_018906955.1|_#_hypothetical_#_protein_#_[Variovorax_#_paradoxus]	51.4
Alchichica-3B3-8F6_PROKKA_02582	gi|919394572|ref|WP_052820702.1|_#_MULTISPECIES:_#_hypothetical_#_protein_#_[Rhizobiales]	63.6
Alchichica-3B3-8F6_PROKKA_02590	gi|1369062502|ref|WP_106500152.1|_#_DUF3780_#_domain-containing_#_protein_#_[Synechococcus_#_lacustris]	95.7
Alchichica-3B3-8F6_PROKKA_02592	gi|359361620|gb|EHK63373.1|_#_DNA_#_methylase_#_containing_#_a_#_Zn-ribbon_#_[Achromobacter_#_arsenitoxydans_#_SY8]	70.6
Alchichica-3B3-8F6_PROKKA_02619	gi|1233216763|ref|WP_094560648.1|_#_hypothetical_#_protein_#_[Synechococcus_#_sp._#_8F6]	99.2
Alchichica-3B3-8F6_PROKKA_02621	gi|1233216765|ref|WP_094560650.1|_#_TIR_#_domain-containing_#_protein_#_[Synechococcus_#_sp._#_8F6]	100
Alchichica-3B3-8F6_PROKKA_02622	gi|1233216767|ref|WP_094560652.1|_#_TIR_#_domain-containing_#_protein_#_[Synechococcus_#_sp._#_8F6]	100
Alchichica-3B3-8F6_PROKKA_02624	gi|1233216771|ref|WP_094560656.1|_#_hypothetical_#_protein_#_[Synechococcus_#_sp._#_8F6]	99.5
Alchichica-3B3-8F6_PROKKA_02625	gi|1233216773|ref|WP_094560658.1|_#_hypothetical_#_protein_#_[Synechococcus_#_sp._#_8F6]	100
Alchichica-3B3-8F6_PROKKA_02626	gi|1233216775|ref|WP_094560660.1|_#_hypothetical_#_protein_#_[Synechococcus_#_sp._#_8F6]	99.6
Alchichica-3B3-8F6_PROKKA_02627	gi|406933722|gb|EKD68287.1|_#_hypothetical_#_protein_#_ACD_47C00730G0002_#_[uncultured_#_bacterium]	47.9
Alchichica-3B3-8F6_PROKKA_02631	gi|1233218165|ref|WP_094561758.1|_#_hypothetical_#_protein_#_[Synechococcus_#_sp._#_8F6]	100
Alchichica-3B3-8F6_PROKKA_02637	gi|856994104|ref|WP_048346071.1|_#_hypothetical_#_protein_#_[Synechococcus_#_sp._#_WH_#_8020]	65.5
Alchichica-3B3-8F6_PROKKA_02657	gi|1233216741|ref|WP_094560626.1|_#_hypothetical_#_protein_#_[Synechococcus_#_sp._#_8F6]	99.1
Alchichica-3B3-8F6_PROKKA_02663	gi|1233216751|ref|WP_094560636.1|_#_DUF3293_#_domain-containing_#_protein_#_[Synechococcus_#_sp._#_8F6]	99.7
Alchichica-3B3-8F6_PROKKA_02664	gi|1233216753|ref|WP_094560638.1|_#_hypothetical_#_protein_#_[Synechococcus_#_sp._#_8F6]	98.6
Alchichica-3B3-8F6_PROKKA_02667	gi|1233216757|ref|WP_094560642.1|_#_hypothetical_#_protein_#_[Synechococcus_#_sp._#_8F6]	98.3
Alchichica-3B3-8F6_PROKKA_02668	gi|1233216759|ref|WP_094560644.1|_#_hypothetical_#_protein_#_[Synechococcus_#_sp._#_8F6]	100
Alchichica-3B3-8F6_PROKKA_02675	gi|1369065950|ref|WP_106502094.1|_#_hypothetical_#_protein_#_[Cyanobium_#_usitatum]	57.6
Aljojuca-7A6_PROKKA_00047	gi|1361012790|ref|WP_106221191.1|_#_diaminopimelate_#_decarboxylase_#_[Aphanothece_#_minutissima]	89.5
Aljojuca-7A6_PROKKA_00056	gi|656108146|ref|WP_029131692.1|_#_ABC_#_transporter_#_permease_#_[Sedimenticola_#_selenatireducens]	52.8
Aljojuca-7A6_PROKKA_00058	gi|656719282|gb|KEF42032.1|_#_hypothetical_#_protein_#_ER33_07890_#_[Cyanobium_#_sp._#_CACIAM_#_14]	44.5
Aljojuca-7A6_PROKKA_00064	gi|1233243663|ref|WP_094585176.1|_#_high_#_light_#_inducible_#_protein_#_[Synechococcus_#_sp._#_BO_#_8801]	93.6
Aljojuca-7A6_PROKKA_00066	gi|493165932|ref|WP_006171031.1|_#_high_#_light_#_inducible_#_protein_#_[Synechococcus_#_sp._#_WH_#_5701]	97.9
Aljojuca-7A6_PROKKA_00082	gi|1405668319|gb|PZV21745.1|_#_high_#_light_#_inducible_#_protein_#_[Cyanobium_#_sp.]	94.2
Aljojuca-7A6_PROKKA_00090	gi|1405669187|gb|PZV22570.1|_#_class_#_I_#_SAM-dependent_#_methyltransferase_#_[Cyanobium_#_sp.]	76.7
Aljojuca-7A6_PROKKA_00109	gi|1405648118|gb|PZV02784.1|_#_hypothetical_#_protein_#_DCF24_01000_#_[Cyanobium_#_sp.]	86.4
Aljojuca-7A6_PROKKA_00110	gi|1405648117|gb|PZV02783.1|_#_hypothetical_#_protein_#_DCF24_00995_#_[Cyanobium_#_sp.]	85.6
Aljojuca-7A6_PROKKA_00139	gi|1001698468|ref|WP_061257900.1|_#_hypothetical_#_protein_#_[Microtetraspora_#_glauca]	38.1
Aljojuca-7A6_PROKKA_00222	gi|1233245329|ref|WP_094586842.1|_#_M23_#_family_#_metallopeptidase_#_[Synechococcus_#_sp._#_BO_#_8801]	92.2
Aljojuca-7A6_PROKKA_00229	gi|1233245341|ref|WP_094586854.1|_#_laccase_#_domain-containing_#_protein_#_[Synechococcus_#_sp._#_BO_#_8801]	86
Aljojuca-7A6_PROKKA_00279	gi|1233243374|ref|WP_094584890.1|_#_ATP_#_phosphoribosyltransferase_#_[Synechococcus_#_sp._#_BO_#_8801]	94.6
Aljojuca-7A6_PROKKA_00342	gi|656719263|gb|KEF42018.1|_#_hypothetical_#_protein_#_ER33_08470_#_[Cyanobium_#_sp._#_CACIAM_#_14]	64.2
Aljojuca-7A6_PROKKA_00343	gi|1233243288|ref|WP_094584804.1|_#_hypothetical_#_protein_#_[Synechococcus_#_sp._#_BO_#_8801]	96.7
Aljojuca-7A6_PROKKA_00396	gi|1233243182|ref|WP_094584699.1|_#_hypothetical_#_protein_#_[Synechococcus_#_sp._#_BO_#_8801]	84.3
Aljojuca-7A6_PROKKA_00407	lcl|BLABLA|_#_hypothetical_#_protein_#_CBD15_03905_#_[Synechococcus-MED-G71]	43.3
Aljojuca-7A6_PROKKA_00408	lcl|BLABLA|_#_hypothetical_#_protein_#_CBD15_03910_#_[Synechococcus-MED-G71]	33.7
Aljojuca-7A6_PROKKA_00453	gi|1361011659|ref|WP_106220060.1|_#_5-(carboxyamino)imidazole_#_ribonucleotide_#_synthase_#_[Aphanothece_#_minutissima]	80.6
Aljojuca-7A6_PROKKA_00523	gi|427345048|gb|AFY27761.1|_#_TIGR00701_#_family_#_protein_#_[Cyanobium_#_gracile_#_PCC_#_6307]	90.2
Aljojuca-7A6_PROKKA_00548	gi|1233243038|ref|WP_094584555.1|_#_FAD-dependent_#_oxidoreductase_#_[Synechococcus_#_sp._#_BO_#_8801]	88.2
Aljojuca-7A6_PROKKA_00633	gi|1233242977|ref|WP_094584494.1|_#_16S_#_rRNA_#_(adenine(1518)-N(6)/adenine(1519)-N(6))-dimethyltransferase_#_RsmA_#_[Synechococcus_#_sp._#_BO_#_8801]	89.3
Aljojuca-7A6_PROKKA_00659	gi|504923400|ref|WP_015110502.1|_#_aldehyde_#_dehydrogenase_#_family_#_protein_#_[Cyanobium_#_gracile]	80
Aljojuca-7A6_PROKKA_00710	gi|1361011871|ref|WP_106220272.1|_#_high_#_light_#_inducible_#_protein_#_[Aphanothece_#_minutissima]	90.3
Aljojuca-7A6_PROKKA_00773	gi|504923515|ref|WP_015110617.1|_#_flavin_#_monoamine_#_oxidase_#_family_#_protein_#_[Cyanobium_#_gracile]	82.6
Aljojuca-7A6_PROKKA_00792	gi|1361011936|ref|WP_106220337.1|_#_hypothetical_#_protein_#_[Aphanothece_#_minutissima]	69.6
Aljojuca-7A6_PROKKA_00793	gi|1233244087|ref|WP_094585600.1|_#_circadian_#_clock_#_protein_#_KaiC_#_[Synechococcus_#_sp._#_BO_#_8801]	98.8
Aljojuca-7A6_PROKKA_00794	gi|1233244088|ref|WP_094585601.1|_#_circadian_#_clock_#_protein_#_KaiB_#_[Synechococcus_#_sp._#_BO_#_8801]	94.2
Aljojuca-7A6_PROKKA_00795	gi|1233244089|ref|WP_094585602.1|_#_circadian_#_clock_#_protein_#_KaiA_#_[Synechococcus_#_sp._#_BO_#_8801]	83.7
Aljojuca-7A6_PROKKA_00834	gi|1233244121|ref|WP_094585634.1|_#_FHA_#_domain-containing_#_protein_#_[Synechococcus_#_sp._#_BO_#_8801]	84.8
Aljojuca-7A6_PROKKA_00836	gi|1233244123|ref|WP_094585636.1|_#_VWA_#_domain-containing_#_protein_#_[Synechococcus_#_sp._#_BO_#_8801]	95.5
Aljojuca-7A6_PROKKA_00852	gi|1361011990|ref|WP_106220391.1|_#_hypothetical_#_protein_#_[Aphanothece_#_minutissima]	65.8
Aljojuca-7A6_PROKKA_00860	gi|504923608|ref|WP_015110710.1|_#_M23_#_family_#_metallopeptidase_#_[Cyanobium_#_gracile]	88.4
Aljojuca-7A6_PROKKA_00909	gi|1361012043|ref|WP_106220444.1|_#_high_#_light_#_inducible_#_protein_#_[Aphanothece_#_minutissima]	90.8
Aljojuca-7A6_PROKKA_00915	gi|1032775559|ref|WP_064314364.1|_#_MULTISPECIES:_#_glycosyltransferase_#_family_#_2_#_protein_#_[Pseudomonas]	41.9
Aljojuca-7A6_PROKKA_00948	gi|1233243305|ref|WP_094584821.1|_#_malate_#_dehydrogenase_#_(quinone)_#_[Synechococcus_#_sp._#_BO_#_8801]	88.5
Aljojuca-7A6_PROKKA_00955	gi|504923709|ref|WP_015110811.1|_#_LarC_#_family_#_nickel_#_insertion_#_protein_#_[Cyanobium_#_gracile]	86.1
Aljojuca-7A6_PROKKA_00959	gi|493167185|ref|WP_006171710.1|_#_hypothetical_#_protein_#_[Synechococcus_#_sp._#_WH_#_5701]	80.1
Aljojuca-7A6_PROKKA_00960	gi|1233218122|ref|WP_094561715.1|_#_nucleotidyl_#_transferase_#_AbiEii/AbiGii_#_toxin_#_family_#_protein_#_[Synechococcus_#_sp._#_8F6]	78.2
Aljojuca-7A6_PROKKA_00963	gi|1225173906|ref|WP_093186259.1|_#_AbrB/MazE/SpoVT_#_family_#_DNA-binding_#_domain-containing_#_protein_#_[Thiocapsa_#_sp._#_KS1]	70.5
Aljojuca-7A6_PROKKA_00971	gi|1233194339|ref|WP_094556826.1|_#_AbrB/MazE/SpoVT_#_family_#_DNA-binding_#_domain-containing_#_protein_#_[Synechococcus_#_sp._#_1G10]	80.8
Aljojuca-7A6_PROKKA_01044	gi|1233243886|ref|WP_094585399.1|_#_hypothetical_#_protein_#_[Synechococcus_#_sp._#_BO_#_8801]	83.7
Aljojuca-7A6_PROKKA_01071	gi|1361012228|ref|WP_106220629.1|_#_lipoyl(octanoyl)_#_transferase_#_LipB_#_[Aphanothece_#_minutissima]	89.7
Aljojuca-7A6_PROKKA_01086	gi|501122129|ref|WP_012171279.1|_#_hypothetical_#_protein_#_[Azorhizobium_#_caulinodans]	80.8
Aljojuca-7A6_PROKKA_01090	gi|1087035829|emb|SDH85318.1|_#_arylsulfatase_#_[Pseudomonas_#_panipatensis]	66.2
Aljojuca-7A6_PROKKA_01091	gi|1361012351|ref|WP_106220752.1|_#_arylsulfatase_#_[Aphanothece_#_minutissima]	96.2
Aljojuca-7A6_PROKKA_01117	gi|1361012277|ref|WP_106220678.1|_#_polysaccharide_#_pyruvyl_#_transferase_#_family_#_protein_#_[Aphanothece_#_minutissima]	86.2
Aljojuca-7A6_PROKKA_01123	gi|427345698|gb|AFY28411.1|_#_NCAIR_#_mutase-like_#_protein_#_[Cyanobium_#_gracile_#_PCC_#_6307]	84.1
Aljojuca-7A6_PROKKA_01218	gi|1233245941|ref|WP_094587403.1|_#_fatty_#_acid_#_desaturase_#_[Synechococcus_#_sp._#_BO_#_8801]	84.3
Aljojuca-7A6_PROKKA_01285	gi|1233244228|ref|WP_094585741.1|_#_hypothetical_#_protein_#_[Synechococcus_#_sp._#_BO_#_8801]	62.5
Aljojuca-7A6_PROKKA_01286	gi|1233244227|ref|WP_094585740.1|_#_ribosome_#_biogenesis_#_GTPase_#_YlqF_#_[Synechococcus_#_sp._#_BO_#_8801]	89.8
Aljojuca-7A6_PROKKA_01326	gi|504923164|ref|WP_015110266.1|_#_FecR_#_protein_#_[Cyanobium_#_gracile]	78.2
Aljojuca-7A6_PROKKA_01327	gi|1233244200|ref|WP_094585713.1|_#_nucleoside-diphosphate_#_kinase_#_[Synechococcus_#_sp._#_BO_#_8801]	98
Aljojuca-7A6_PROKKA_01369	gi|1157232027|emb|SKV30424.1|_#_Uncharacterised_#_protein_#_[Mycobacteroides_#_abscessus_#_subsp._#_massiliense]	39.8
Aljojuca-7A6_PROKKA_01387	gi|504922610|ref|WP_015109712.1|_#_glycosyltransferase_#_family_#_2_#_protein_#_[Cyanobium_#_gracile]	80.9
Aljojuca-7A6_PROKKA_01405	gi|503371332|ref|WP_013605993.1|_#_coenzyme_#_F420_#_hydrogenase_#_[Sphaerochaeta_#_globosa]	41.9
Aljojuca-7A6_PROKKA_01407	gi|944565412|gb|KQM17638.1|_#_hypothetical_#_protein_#_ASE44_00465_#_[Plantibacter_#_sp._#_Leaf1]	31.1
Aljojuca-7A6_PROKKA_01427	gi|1361012605|ref|WP_106221006.1|_#_glycosyltransferase_#_[Aphanothece_#_minutissima]	67.5
Aljojuca-7A6_PROKKA_01485	gi|1248119953|ref|WP_096622546.1|_#_F420-dependent_#_NADP_#_oxidoreductase_#_[Calothrix_#_sp._#_NIES-3974]	69
Aljojuca-7A6_PROKKA_01486	gi|504972277|ref|WP_015159379.1|_#_SnoaL-like_#_polyketide_#_cyclase_#_[Chamaesiphon_#_minutus]	84.6
Aljojuca-7A6_PROKKA_01534	gi|1176477012|ref|WP_082308252.1|_#_hypothetical_#_protein_#_[Achromobacter_#_sp._#_DMS1]	47.8
Aljojuca-7A6_PROKKA_01576	gi|1431132576|ref|WP_114049171.1|_#_hypothetical_#_protein_#_[Salmonella_#_enterica]	34
Aljojuca-7A6_PROKKA_01578	gi|1528373180|ref|WP_124833725.1|_#_hypothetical_#_protein_#_[Burkholderia_#_sp._#_Bp9031]	85.1
Aljojuca-7A6_PROKKA_01582	gi|739095845|ref|WP_036966661.1|_#_hypothetical_#_protein_#_[Pseudoalteromonas_#_lipolytica]	59.9
Aljojuca-7A6_PROKKA_01607	gi|1361013875|ref|WP_106222276.1|_#_formate-dependent_#_phosphoribosylglycinamide_#_formyltransferase_#_[Aphanothece_#_minutissima]	92.5
Aljojuca-7A6_PROKKA_01620	gi|1233244932|ref|WP_094586445.1|_#_photosystem_#_II_#_protein_#_PsbQ_#_[Synechococcus_#_sp._#_BO_#_8801]	88.8
Aljojuca-7A6_PROKKA_01627	gi|1401298046|gb|PYX36780.1|_#_glyoxalase_#_[Acidobacteria_#_bacterium]	46.6
Aljojuca-7A6_PROKKA_01628	gi|1233244916|ref|WP_094586429.1|_#_hypothetical_#_protein_#_[Synechococcus_#_sp._#_BO_#_8801]	83.2
Aljojuca-7A6_PROKKA_01675	gi|1233243847|ref|WP_094585360.1|_#_hypothetical_#_protein_#_[Synechococcus_#_sp._#_BO_#_8801]	78.8
Aljojuca-7A6_PROKKA_01691	gi|1233111307|ref|WP_094513790.1|_#_cytochrome_#_b_#_[Synechococcus_#_sp._#_MW101C3]	93.1
Aljojuca-7A6_PROKKA_01712	gi|518884020|ref|WP_020039895.1|_#_Hint_#_domain-containing_#_protein_#_[Salipiger_#_mucosus]	57.5
Aljojuca-7A6_PROKKA_01717	gi|1361014534|ref|WP_106222934.1|_#_hypothetical_#_protein_#_[Aphanothece_#_minutissima]	68.6
Aljojuca-7A6_PROKKA_01737	gi|1361014514|ref|WP_106222914.1|_#_hypothetical_#_protein_#_[Aphanothece_#_minutissima]	92.1
Aljojuca-7A6_PROKKA_01738	gi|504922655|ref|WP_015109757.1|_#_phosphomethylpyrimidine_#_synthase_#_ThiC_#_[Cyanobium_#_gracile]	98.9
Aljojuca-7A6_PROKKA_01768	gi|493169157|ref|WP_006172872.1|_#_Na+/H+-exchanging_#_protein:Na+/H+_#_antiporter_#_[Synechococcus_#_sp._#_WH_#_5701]	83.3
Aljojuca-7A6_PROKKA_01818	gi|1233242710|ref|WP_094584227.1|_#_4-hydroxy-tetrahydrodipicolinate_#_synthase_#_[Synechococcus_#_sp._#_BO_#_8801]	95.1
Aljojuca-7A6_PROKKA_01825	gi|1361013717|ref|WP_106222118.1|_#_hypothetical_#_protein_#_[Aphanothece_#_minutissima]	76
Aljojuca-7A6_PROKKA_01889	gi|1405669600|gb|PZV22962.1|_#_hypothetical_#_protein_#_DCF18_07995_#_[Cyanobium_#_sp.]	91.1
Aljojuca-7A6_PROKKA_01896	gi|1405669623|gb|PZV22985.1|_#_hypothetical_#_protein_#_DCF18_08025_#_[Cyanobium_#_sp.]	92
Aljojuca-7A6_PROKKA_01897	gi|1233110410|ref|WP_094512893.1|_#_heme_#_NO-binding_#_protein_#_[Synechococcus_#_sp._#_MW101C3]	89.4
Aljojuca-7A6_PROKKA_01991	gi|771612377|ref|WP_045223274.1|_#_hypothetical_#_protein_#_[Methyloterricola_#_oryzae]	59.7
Aljojuca-7A6_PROKKA_02001	gi|504921462|ref|WP_015108564.1|_#_PsbP_#_[Cyanobium_#_gracile]	92.4
Aljojuca-7A6_PROKKA_02053	gi|504921404|ref|WP_015108506.1|_#_hypothetical_#_protein_#_[Cyanobium_#_gracile]	78.4
Aljojuca-7A6_PROKKA_02062	gi|504921395|ref|WP_015108497.1|_#_MULTISPECIES:_#_hypothetical_#_protein_#_[Cyanobacteria]	97.9
Aljojuca-7A6_PROKKA_02078	gi|504921379|ref|WP_015108481.1|_#_MULTISPECIES:_#_hypothetical_#_protein_#_[Synechococcaceae]	87
Aljojuca-7A6_PROKKA_02116	gi|1233190808|ref|WP_094555365.1|_#_type_#_II_#_toxin-antitoxin_#_system_#_HicB_#_family_#_antitoxin_#_[Synechococcus_#_sp._#_1G10]	98.6
Aljojuca-7A6_PROKKA_02127	gi|1405647109|gb|PZV01819.1|_#_acriflavine_#_resistance_#_protein_#_B_#_[Cyanobium_#_sp.]	86.2
Aljojuca-7A6_PROKKA_02219	gi|1233244463|ref|WP_094585976.1|_#_CPBP_#_family_#_intramembrane_#_metalloprotease_#_[Synechococcus_#_sp._#_BO_#_8801]	78
Aljojuca-7A6_PROKKA_02250	gi|1361013965|ref|WP_106222366.1|_#_HlyD_#_family_#_efflux_#_transporter_#_periplasmic_#_adaptor_#_subunit_#_[Aphanothece_#_minutissima]	82.8
Aljojuca-7A6_PROKKA_02262	gi|1189718807|ref|WP_085771544.1|_#_AbrB/MazE/SpoVT_#_family_#_DNA-binding_#_domain-containing_#_protein_#_[Methylocystis_#_bryophila]	71.3
Aljojuca-7A6_PROKKA_02266	gi|1383255562|ref|WP_108420459.1|_#_hypothetical_#_protein_#_[Limnohabitans_#_sp._#_MMS-10A-178]	56.2
Aljojuca-7A6_PROKKA_02270	gi|87282139|gb|EAQ74100.1|_#_hypothetical_#_protein_#_WH5701_12338_#_[Synechococcus_#_sp._#_WH_#_5701]	71.2
Aljojuca-7A6_PROKKA_02272	gi|1324263095|ref|WP_101500333.1|_#_glycosyltransferase_#_family_#_1_#_protein_#_[Paracoccus_#_sp._#_CBA4604]	34.2
Aljojuca-7A6_PROKKA_02277	gi|656719943|gb|KEF42665.1|_#_hypothetical_#_protein_#_ER33_05220_#_[Cyanobium_#_sp._#_CACIAM_#_14]	69.3
Aljojuca-7A6_PROKKA_02301	gi|1105012285|ref|WP_071799762.1|_#_SHOCT_#_domain-containing_#_protein_#_[Synechococcus_#_sp._#_SynAce01]	68.4
Aljojuca-7A6_PROKKA_02324	gi|1361014141|ref|WP_106222542.1|_#_hypothetical_#_protein_#_[Aphanothece_#_minutissima]	49.3
Aljojuca-7A6_PROKKA_02387	gi|1361013482|ref|WP_106221883.1|_#_rod_#_shape-determining_#_protein_#_RodA_#_[Aphanothece_#_minutissima]	94.5
Aljojuca-7A6_PROKKA_02409	gi|1246797305|ref|WP_096382008.1|_#_hypothetical_#_protein_#_[Stanieria_#_sp._#_NIES-3757]	61.5
Aljojuca-7A6_PROKKA_02454	gi|427346053|gb|AFY28766.1|_#_hypothetical_#_protein_#_Cyagr_1614_#_[Cyanobium_#_gracile_#_PCC_#_6307]	80
Aljojuca-7A6_PROKKA_02481	gi|1477273052|ref|WP_119153273.1|_#_glycosyltransferase_#_family_#_1_#_protein_#_[Aquabacterium_#_sp._#_YIM_#_730274]	44.4
Aljojuca-7A6_PROKKA_02485	gi|1398427722|ref|WP_110337382.1|_#_N-acetyltransferase_#_[Nitrosomonas_#_sp._#_Nm84]	31
Aljojuca-7A6_PROKKA_02486	gi|950240398|ref|WP_057284107.1|_#_SDR_#_family_#_NAD(P)-dependent_#_oxidoreductase_#_[Achromobacter_#_sp._#_Root83]	35
Aljojuca-7A6_PROKKA_02504	gi|504922004|ref|WP_015109106.1|_#_hypothetical_#_protein_#_[Cyanobium_#_gracile]	95.8
Aljojuca-7A6_PROKKA_02531	gi|759607340|ref|WP_043325540.1|_#_alpha/beta_#_hydrolase_#_[Cyanobium_#_gracile]	83.9
Aljojuca-7A6_PROKKA_02534	gi|1405642206|gb|PZU97166.1|_#_restriction_#_endonuclease_#_[Cyanobium_#_sp.]	80.3
Aljojuca-7A6_PROKKA_02535	gi|1233251268|ref|WP_094592389.1|_#_modification_#_methylase_#_PaeR7I_#_[Vulcanococcus_#_limneticus]	64.2
Aljojuca-7A6_PROKKA_02546	gi|1157232027|emb|SKV30424.1|_#_Uncharacterised_#_protein_#_[Mycobacteroides_#_abscessus_#_subsp._#_massiliense]	40
Aljojuca-7A6_PROKKA_02573	gi|504921559|ref|WP_015108661.1|_#_heme_#_oxygenase_#_[Cyanobium_#_gracile]	78.7
Aljojuca-7A6_PROKKA_02620	gi|1233242687|ref|WP_094584204.1|_#_high_#_light_#_inducible_#_protein_#_[Synechococcus_#_sp._#_BO_#_8801]	82.9
Aljojuca-7A6_PROKKA_02631	gi|1233242567|ref|WP_094584084.1|_#_M23_#_family_#_metallopeptidase_#_[Synechococcus_#_sp._#_BO_#_8801]	84
Aljojuca-7A6_PROKKA_02643	gi|1361011741|ref|WP_106220142.1|_#_hypothetical_#_protein_#_[Aphanothece_#_minutissima]	90.6
Aljojuca-7A6_PROKKA_02644	gi|1233244698|ref|WP_094586211.1|_#_hypothetical_#_protein_#_[Synechococcus_#_sp._#_BO_#_8801]	86.9
Aljojuca-7A6_PROKKA_02648	gi|1399580498|gb|PYG97757.1|_#_dehydrogenase,_#_partial_#_[Arthrobacter_#_stackebrandtii]	62
Aljojuca-7A6_PROKKA_02652	gi|1233244704|ref|WP_094586217.1|_#_class_#_A_#_beta-lactamase_#_[Synechococcus_#_sp._#_BO_#_8801]	82.1
Aljojuca-7A6_PROKKA_02694	gi|656717949|gb|KEF40818.1|_#_high_#_light_#_inducible_#_protein_#_[Cyanobium_#_sp._#_CACIAM_#_14]	94
Aljojuca-7A6_PROKKA_02708	gi|1175202527|ref|WP_081750434.1|_#_tetratricopeptide_#_repeat_#_protein_#_[Paracoccus_#_pantotrophus]	35.4
Aljojuca-7A6_PROKKA_02709	gi|518884020|ref|WP_020039895.1|_#_Hint_#_domain-containing_#_protein_#_[Salipiger_#_mucosus]	55.2
Aljojuca-7A6_PROKKA_02727	gi|1233243795|ref|WP_094585308.1|_#_urease_#_accessory_#_protein_#_UreG_#_[Synechococcus_#_sp._#_BO_#_8801]	98.5
Aljojuca-7A6_PROKKA_02731	gi|1233243866|ref|WP_094585379.1|_#_urease_#_accessory_#_protein_#_UreF_#_[Synechococcus_#_sp._#_BO_#_8801]	85.3
Aljojuca-7A6_PROKKA_02733	gi|656719298|gb|KEF42048.1|_#_urease_#_accessory_#_protein_#_ureD_#_[Cyanobium_#_sp._#_CACIAM_#_14]	77.6
Aljojuca-7A6_PROKKA_02741	gi|1361011181|ref|WP_106219582.1|_#_alpha-E_#_domain-containing_#_protein_#_[Aphanothece_#_minutissima]	95.1
Aljojuca-7A6_PROKKA_02799	gi|1233244986|ref|WP_094586499.1|_#_type_#_III_#_pantothenate_#_kinase_#_[Synechococcus_#_sp._#_BO_#_8801]	71.1
Aljojuca-7A6_PROKKA_02819	gi|504922094|ref|WP_015109196.1|_#_MULTISPECIES:_#_hypothetical_#_protein_#_[Cyanobacteria]	100
Aljojuca-7A6_PROKKA_02832	gi|1405669946|gb|PZV23295.1|_#_hypothetical_#_protein_#_DCF18_07160_#_[Cyanobium_#_sp.]	92.1
Aljojuca-7A6_PROKKA_02833	gi|503866623|ref|WP_014100617.1|_#_type_#_II_#_toxin-antitoxin_#_system_#_HicA_#_family_#_toxin_#_[Chloracidobacterium_#_thermophilum]	75.3
Aljojuca-7A6_PROKKA_02835	gi|652391620|ref|WP_026787468.1|_#_MULTISPECIES:_#_DUF262_#_domain-containing_#_protein_#_[Planktothrix]	81.8
Aljojuca-7A6_PROKKA_02841	gi|1034211610|emb|SBO43308.1|_#_Protein_#_involved_#_in_#_cell_#_division_#_[Cyanobium_#_sp._#_NIES-981]	70.1
Aljojuca-7A6_PROKKA_02846	gi|1233243427|ref|WP_094584943.1|_#_type_#_II_#_toxin-antitoxin_#_system_#_HicA_#_family_#_toxin_#_[Synechococcus_#_sp._#_BO_#_8801]	97.5
Aljojuca-7A6_PROKKA_02847	gi|656719147|gb|KEF41907.1|_#_antitoxin_#_[Cyanobium_#_sp._#_CACIAM_#_14]	92.5
Aljojuca-7A6_PROKKA_02848	gi|1490359043|gb|RLA09262.1|_#_hypothetical_#_protein_#_DRQ59_13350_#_[Gammaproteobacteria_#_bacterium]	45.8
Aljojuca-7A6_PROKKA_02919	gi|1361014604|ref|WP_106223004.1|_#_hypothetical_#_protein_#_[Aphanothece_#_minutissima]	76.4
Aljojuca-7A6_PROKKA_02964	gi|1233244635|ref|WP_094586148.1|_#_hypothetical_#_protein_#_[Synechococcus_#_sp._#_BO_#_8801]	44.1
Aljojuca-7A6_PROKKA_02966	gi|1233244633|ref|WP_094586146.1|_#_prepilin-type_#_N-terminal_#_cleavage/methylation_#_domain-containing_#_protein_#_[Synechococcus_#_sp._#_BO_#_8801]	43.4
Aljojuca-7A6_PROKKA_02974	gi|1233191774|ref|WP_094555726.1|_#_type_#_II_#_toxin-antitoxin_#_system_#_VapC_#_family_#_toxin_#_[Synechococcus_#_sp._#_1G10]	68.1
Aljojuca-7A6_PROKKA_02978	gi|1233244621|ref|WP_094586134.1|_#_putative_#_toxin-antitoxin_#_system_#_toxin_#_component,_#_PIN_#_family_#_[Synechococcus_#_sp._#_BO_#_8801]	75.5
Aljojuca-7A6_PROKKA_02979	gi|1233244620|ref|WP_094586133.1|_#_AbrB/MazE/SpoVT_#_family_#_DNA-binding_#_domain-containing_#_protein_#_[Synechococcus_#_sp._#_BO_#_8801]	87.7
Aljojuca-7A6_PROKKA_02982	gi|504921926|ref|WP_015109028.1|_#_hypothetical_#_protein_#_[Cyanobium_#_gracile]	85.3
Aljojuca-7A6_PROKKA_03012	gi|502677877|ref|WP_012913584.1|_#_teichoic_#_acid_#_biosynthesis_#_protein_#_[Pirellula_#_staleyi]	32.5
Aljojuca-7A6_PROKKA_03021	gi|544808441|ref|WP_021225322.1|_#_class_#_I_#_SAM-dependent_#_methyltransferase_#_[Sphingobium_#_lactosutens]	39.1
Aljojuca-7A6_PROKKA_03022	gi|1370743311|gb|PSO11485.1|_#_hypothetical_#_protein_#_C7E20_12480_#_[Sphingobium_#_sp._#_AEW4]	62.8
Aljojuca-7A6_PROKKA_03026	gi|1442383823|ref|WP_115024889.1|_#_hypothetical_#_protein_#_[Synechococcus_#_sp._#_P1]	35.7
Aljojuca-7A6_PROKKA_03029	gi|401638597|gb|EJS56346.1|_#_hypothetical_#_protein_#_ICG_02544_#_[Bacillus_#_cereus_#_BAG1X1-3]	59.6
Aljojuca-7A6_PROKKA_03030	gi|938923605|ref|WP_054705605.1|_#_hypothetical_#_protein_#_[Bacillus_#_sp._#_JCM_#_19041]	52
Aljojuca-7A6_PROKKA_03036	gi|931392145|gb|KPJ81618.1|_#_hypothetical_#_protein_#_AMJ58_04465_#_[Gammaproteobacteria_#_bacterium_#_SG8_30]	43.9
Aljojuca-7A6_PROKKA_03047	gi|504922789|ref|WP_015109891.1|_#_tRNA_#_dihydrouridine(20/20a)_#_synthase_#_DusA_#_[Cyanobium_#_gracile]	92.4
Aljojuca-7A6_PROKKA_03053	gi|1361013778|ref|WP_106222179.1|_#_molecular_#_chaperone_#_DnaJ_#_[Aphanothece_#_minutissima]	96.3
Aljojuca-7A6_PROKKA_03083	gi|1233244142|ref|WP_094585655.1|_#_AraC_#_family_#_transcriptional_#_regulator_#_[Synechococcus_#_sp._#_BO_#_8801]	93.1
Aljojuca-7A6_PROKKA_03085	gi|947655198|ref|WP_056317913.1|_#_DUF1294_#_domain-containing_#_protein_#_[Methylibium_#_sp._#_Root1272]	67.7
Aljojuca-7A6_PROKKA_03086	gi|1232626965|gb|OYY62900.1|_#_hypothetical_#_protein_#_B7Y51_07360_#_[Burkholderiales_#_bacterium_#_28-67-8]	36.2
Aljojuca-7A6_PROKKA_03087	gi|1209219677|ref|WP_088273993.1|_#_hypothetical_#_protein_#_[Pseudomonas_#_aestusnigri]	30.8
Aljojuca-7A6_PROKKA_03088	gi|224601152|gb|EEG07334.1|_#_hypothetical_#_protein_#_FuraDRAFT_3155_#_[Pseudogulbenkiania_#_ferrooxidans_#_2002]	58.4
Aljojuca-7A6_PROKKA_03090	gi|1149559658|ref|WP_077800226.1|_#_hypothetical_#_protein_#_[Streptomyces_#_sp._#_JHA26]	52.6
Aljojuca-7A6_PROKKA_03092	gi|1400918862|gb|PYS97686.1|_#_hypothetical_#_protein_#_DMF65_11130_#_[Acidobacteria_#_bacterium]	39.3
Aljojuca-7A6_PROKKA_03093	gi|516352205|ref|WP_017742238.1|_#_hypothetical_#_protein_#_[Scytonema_#_hofmannii]	41.6
Aljojuca-7A6_PROKKA_03094	gi|913733662|ref|WP_050478889.1|_#_putative_#_baseplate_#_assembly_#_protein_#_[Herbaspirillum_#_rhizosphaerae]	40.9
Aljojuca-7A6_PROKKA_03095	gi|1223689772|ref|WP_091724615.1|_#_baseplate_#_protein_#_[Mitsuaria_#_sp._#_PDC51]	51.2
Aljojuca-7A6_PROKKA_03096	gi|1273688219|gb|PID85218.1|_#_hypothetical_#_protein_#_CSB13_09230,_#_partial_#_[Chloroflexi_#_bacterium]	39.6
Aljojuca-7A6_PROKKA_03097	gi|1273688218|gb|PID85217.1|_#_hypothetical_#_protein_#_CSB13_09225_#_[Chloroflexi_#_bacterium]	58.5
Aljojuca-7A6_PROKKA_03098	gi|917761906|ref|WP_052275911.1|_#_phage_#_tail_#_protein_#_[Microcystis_#_aeruginosa]	48.1
Aljojuca-7A6_PROKKA_03099	gi|1361126835|ref|WP_106325373.1|_#_hypothetical_#_protein_#_[Actinoplanes_#_italicus]	38.7
Aljojuca-7A6_PROKKA_03100	gi|1359954619|gb|PRX17286.1|_#_hypothetical_#_protein_#_CLV67_11662_#_[Actinoplanes_#_italicus]	49.8
Aljojuca-7A6_PROKKA_03102	gi|1214442310|ref|WP_088829871.1|_#_hypothetical_#_protein_#_[Paenibacillus_#_elgii]	72.1
Aljojuca-7A6_PROKKA_03103	gi|913733669|ref|WP_050478896.1|_#_hypothetical_#_protein_#_[Herbaspirillum_#_rhizosphaerae]	77.7
Aljojuca-7A6_PROKKA_03104	gi|913733670|ref|WP_050478897.1|_#_phage_#_tail_#_protein_#_[Herbaspirillum_#_rhizosphaerae]	78.7
Aljojuca-7A6_PROKKA_03105	gi|738052773|ref|WP_036011662.1|_#_phage_#_tail_#_sheath_#_family_#_protein_#_[[Leptolyngbya]_#_sp._#_JSC-1]	57.4
Aljojuca-7A6_PROKKA_03106	gi|1512066267|gb|RNJ66319.1|_#_DUF4255_#_domain-containing_#_protein_#_[Leptolyngbya_#_sp._#_IPPAS_#_B-1204]	41.8
Aljojuca-7A6_PROKKA_03113	gi|427347042|gb|AFY29755.1|_#_hypothetical_#_protein_#_Cyagr_2662_#_[Cyanobium_#_gracile_#_PCC_#_6307]	90.9
Aljojuca-7A6_PROKKA_03130	gi|1361011130|ref|WP_106219531.1|_#_TetR/AcrR_#_family_#_transcriptional_#_regulator_#_[Aphanothece_#_minutissima]	82.6
Aljojuca-7A6_PROKKA_03178	gi|1134114081|ref|WP_076357251.1|_#_MULTISPECIES:_#_flavodoxin_#_family_#_protein_#_[Paenibacillus]	63.9
Aljojuca-7A6_PROKKA_03181	gi|1361012377|ref|WP_106220778.1|_#_glycosyltransferase_#_family_#_25_#_protein_#_[Aphanothece_#_minutissima]	62.3
Aljojuca-7A6_PROKKA_03224	gi|1545209777|ref|WP_126385102.1|_#_hypothetical_#_protein_#_[Pseudanabaena_#_sp._#_ABRG5-3]	64.1
Aljojuca-7A6_PROKKA_03225	gi|1222371326|ref|WP_090423696.1|_#_hypothetical_#_protein_#_[Pseudomonas_#_flavescens]	47.8
Aljojuca-7A6_PROKKA_03227	gi|1408015659|ref|WP_111455377.1|_#_GIY-YIG_#_nuclease_#_family_#_protein_#_[Pseudomonas_#_sp._#_URMO17WK12:I6]	51.4
Aljojuca-7A6_PROKKA_03232	gi|1056795908|ref|WP_068216015.1|_#_phage_#_Gp37/Gp68_#_family_#_protein_#_[Roseivirga_#_spongicola]	73.8
Aljojuca-7A6_PROKKA_03233	gi|1173300219|ref|WP_081158473.1|_#_three-Cys-motif_#_partner_#_protein_#_TcmP_#_[Niastella_#_populi]	61.5
Aljojuca-7A6_PROKKA_03238	gi|1233111345|ref|WP_094513828.1|_#_arsenate_#_reductase_#_ArsC_#_[Synechococcus_#_sp._#_MW101C3]	94.6
Aljojuca-7A6_PROKKA_03240	gi|1233108191|ref|WP_094510767.1|_#_cupin_#_domain-containing_#_protein_#_[Synechococcus_#_sp._#_MW101C3]	96.5
Aljojuca-7A6_PROKKA_03241	gi|1021149440|gb|ALG05280.2|_#_hypothetical_#_protein_#_5G12_021_#_[uncultured_#_bacterium_#_5G12]	81.2
Aljojuca-7A6_PROKKA_03242	gi|572996662|gb|AHF62923.1|_#_hypothetical_#_protein_#_Syncc8109_0530_#_[Synechococcus_#_sp._#_WH_#_8109]	100
Aljojuca-9D2_PROKKA_00003	gi|919371499|ref|WP_052813147.1|_#_hypothetical_#_protein_#_[Desulfonatronum_#_thioautotrophicum]	47.3
Aljojuca-9D2_PROKKA_00013	gi|1233215915|ref|WP_094559800.1|_#_DUF2887_#_domain-containing_#_protein_#_[Synechococcus_#_sp._#_8F6]	97.4
Aljojuca-9D2_PROKKA_00014	gi|1233215914|ref|WP_094559799.1|_#_hypothetical_#_protein_#_[Synechococcus_#_sp._#_8F6]	98.7
Aljojuca-9D2_PROKKA_00015	gi|1233215913|ref|WP_094559798.1|_#_DUF4258_#_domain-containing_#_protein_#_[Synechococcus_#_sp._#_8F6]	100
Aljojuca-9D2_PROKKA_00125	gi|1233216407|ref|WP_094560292.1|_#_hypothetical_#_protein_#_[Synechococcus_#_sp._#_8F6]	94.5
Aljojuca-9D2_PROKKA_00157	gi|1233216438|ref|WP_094560323.1|_#_high_#_light_#_inducible_#_protein_#_[Synechococcus_#_sp._#_8F6]	100
Aljojuca-9D2_PROKKA_00193	gi|1369065909|ref|WP_106502072.1|_#_hypothetical_#_protein_#_[Cyanobium_#_usitatum]	77.3
Aljojuca-9D2_PROKKA_00198	gi|1233218145|ref|WP_094561738.1|_#_hypothetical_#_protein_#_[Synechococcus_#_sp._#_8F6]	89
Aljojuca-9D2_PROKKA_00263	gi|1233215739|ref|WP_094559624.1|_#_FAD-dependent_#_oxidoreductase_#_[Synechococcus_#_sp._#_8F6]	94.7
Aljojuca-9D2_PROKKA_00357	gi|1233215662|ref|WP_094559547.1|_#_hypothetical_#_protein_#_[Synechococcus_#_sp._#_8F6]	95.5
Aljojuca-9D2_PROKKA_00512	gi|1371575698|ref|WP_106632696.1|_#_hypothetical_#_protein_#_[Cyanobium_#_usitatum]	76.5
Aljojuca-9D2_PROKKA_00520	gi|1055179754|ref|WP_066909156.1|_#_MULTISPECIES:_#_hypothetical_#_protein_#_[Synechococcus]	55.4
Aljojuca-9D2_PROKKA_00598	gi|495401920|ref|WP_008126619.1|_#_PhoP_#_family_#_transcriptional_#_regulator_#_[Phyllobacterium_#_sp._#_YR531]	44.8
Aljojuca-9D2_PROKKA_00603	gi|1405646076|gb|PZV00844.1|_#_AbrB_#_family_#_transcriptional_#_regulator_#_[Cyanobium_#_sp.]	68.8
Aljojuca-9D2_PROKKA_00611	gi|1165702528|ref|WP_079924720.1|_#_hypothetical_#_protein_#_[Mycobacterium_#_sp._#_AT1]	31.3
Aljojuca-9D2_PROKKA_00660	gi|1233215010|ref|WP_094558899.1|_#_urease_#_accessory_#_protein_#_UreG_#_[Synechococcus_#_sp._#_8F6]	99.5
Aljojuca-9D2_PROKKA_00663	gi|1369066734|ref|WP_106502729.1|_#_urease_#_accessory_#_protein_#_UreD_#_[Cyanobium_#_usitatum]	81
Aljojuca-9D2_PROKKA_00690	gi|1233215041|ref|WP_094558926.1|_#_plasmid_#_stabilization_#_protein_#_[Synechococcus_#_sp._#_8F6]	98.9
Aljojuca-9D2_PROKKA_00691	gi|1233215042|ref|WP_094558927.1|_#_prevent-host-death_#_protein_#_[Synechococcus_#_sp._#_8F6]	100
Aljojuca-9D2_PROKKA_00694	gi|1233215045|ref|WP_094558930.1|_#_hypothetical_#_protein_#_[Synechococcus_#_sp._#_8F6]	90
Aljojuca-9D2_PROKKA_00767	gi|1087380115|emb|SDD40742.1|_#_Superfamily_#_II_#_DNA_#_or_#_RNA_#_helicase_#_[Variovorax_#_sp._#_CF079]	61.2
Aljojuca-9D2_PROKKA_00768	gi|493164312|ref|WP_006169987.1|_#_type_#_II_#_toxin-antitoxin_#_system_#_RelE/ParE_#_family_#_toxin_#_[Synechococcus_#_sp._#_WH_#_5701]	87.1
Aljojuca-9D2_PROKKA_00769	gi|1233189587|ref|WP_094554878.1|_#_antitoxin_#_[Synechococcus_#_sp._#_1G10]	92.9
Aljojuca-9D2_PROKKA_00828	gi|1369063352|ref|WP_106500975.1|_#_prevent-host-death_#_protein_#_[Synechococcus_#_lacustris]	70.8
Aljojuca-9D2_PROKKA_00830	gi|1225173909|ref|WP_093186262.1|_#_PIN_#_domain-containing_#_protein_#_[Thiocapsa_#_sp._#_KS1]	65.2
Aljojuca-9D2_PROKKA_00831	gi|1225173906|ref|WP_093186259.1|_#_AbrB/MazE/SpoVT_#_family_#_DNA-binding_#_domain-containing_#_protein_#_[Thiocapsa_#_sp._#_KS1]	75.6
Aljojuca-9D2_PROKKA_00835	gi|760010821|ref|WP_043694128.1|_#_HlyD_#_family_#_efflux_#_transporter_#_periplasmic_#_adaptor_#_subunit_#_[Synechococcus_#_sp._#_KORDI-49]	68
Aljojuca-9D2_PROKKA_00867	gi|1272505564|gb|PHY02013.1|_#_hypothetical_#_protein_#_CK530_08485_#_[Planctomycetaceae_#_bacterium]	38.5
Aljojuca-9D2_PROKKA_00869	gi|1143687883|ref|WP_077145349.1|_#_FkbM_#_family_#_methyltransferase,_#_partial_#_[Sphingopyxis_#_sp._#_KK2]	38.2
Aljojuca-9D2_PROKKA_00905	gi|760012751|ref|WP_043695986.1|_#_hypothetical_#_protein_#_[Synechococcus_#_sp._#_KORDI-49]	67.6
Aljojuca-9D2_PROKKA_00924	gi|1233215781|ref|WP_094559666.1|_#_hypothetical_#_protein_#_[Synechococcus_#_sp._#_8F6]	85.9
Aljojuca-9D2_PROKKA_01113	gi|1233250975|ref|WP_094592096.1|_#_glutaredoxin_#_family_#_protein_#_[Vulcanococcus_#_limneticus]	67.3
Aljojuca-9D2_PROKKA_01130	gi|1149617953|gb|OON12739.1|_#_hypothetical_#_protein_#_BTM30_02815_#_[Synechococcus_#_lacustris_#_str._#_Tous]	73
Aljojuca-9D2_PROKKA_01138	gi|1233217705|ref|WP_094561413.1|_#_hypothetical_#_protein,_#_partial_#_[Synechococcus_#_sp._#_8F6]	87.3
Aljojuca-9D2_PROKKA_01141	gi|1233217700|ref|WP_094561410.1|_#_hypothetical_#_protein_#_[Synechococcus_#_sp._#_8F6]	98.3
Aljojuca-9D2_PROKKA_01184	gi|1272469446|gb|PHX67789.1|_#_hypothetical_#_protein_#_CK549_04205_#_[Cyanobium_#_sp._#_Baikal-G2]	57.1
Aljojuca-9D2_PROKKA_01256	gi|1447356135|gb|REJ84964.1|_#_ornithine_#_decarboxylase_#_[Acidobacteria_#_bacterium]	44
Aljojuca-9D2_PROKKA_01501	gi|1338364213|gb|PON09613.1|_#_LLM_#_class_#_flavin-dependent_#_oxidoreductase_#_[Candidatus_#_Entotheonella_#_serta]	45.3
Aljojuca-9D2_PROKKA_01546	gi|1371575771|ref|WP_106632769.1|_#_hypothetical_#_protein_#_[Cyanobium_#_usitatum]	68.4
Aljojuca-9D2_PROKKA_01573	gi|1233215471|ref|WP_094559356.1|_#_hypothetical_#_protein_#_[Synechococcus_#_sp._#_8F6]	98.7
Aljojuca-9D2_PROKKA_01574	gi|1233215470|ref|WP_094559355.1|_#_hypothetical_#_protein_#_[Synechococcus_#_sp._#_8F6]	88.1
Aljojuca-9D2_PROKKA_01624	gi|1233215433|ref|WP_094559318.1|_#_hypothetical_#_protein_#_[Synechococcus_#_sp._#_8F6]	94.7
Aljojuca-9D2_PROKKA_01672	gi|1401050562|gb|PYU17482.1|_#_sodium:proton_#_antiporter_#_[Acidobacteria_#_bacterium]	35.3
Aljojuca-9D2_PROKKA_01847	gi|504939219|ref|WP_015126321.1|_#_hypothetical_#_protein_#_[Synechococcus_#_sp._#_PCC_#_6312]	31.4
Aljojuca-9D2_PROKKA_02032	gi|1272469369|gb|PHX67728.1|_#_hypothetical_#_protein_#_CK549_04545_#_[Cyanobium_#_sp._#_Baikal-G2]	38.4
Aljojuca-9D2_PROKKA_02039	gi|1233216707|ref|WP_094560592.1|_#_M20/M25/M40_#_family_#_metallo-hydrolase_#_[Synechococcus_#_sp._#_8F6]	75.5
Aljojuca-9D2_PROKKA_02040	gi|1070619229|ref|YP_009301657.1|_#_hypothetical_#_protein_#_R1080702_155_#_[Cyanophage_#_S-RIM32]	63
Aljojuca-9D2_PROKKA_02044	gi|1233216699|ref|WP_094560584.1|_#_hypothetical_#_protein_#_[Synechococcus_#_sp._#_8F6]	94
Aljojuca-9D2_PROKKA_02049	gi|1495517556|ref|WP_121737850.1|_#_AAA_#_family_#_ATPase_#_[Alcaligenes_#_aquatilis]	56
Aljojuca-9D2_PROKKA_02055	gi|1369062639|ref|WP_106500289.1|_#_DUF1810_#_family_#_protein_#_[Synechococcus_#_lacustris]	67.7
Aljojuca-9D2_PROKKA_02059	gi|1369062822|ref|WP_106500470.1|_#_hypothetical_#_protein_#_[Synechococcus_#_lacustris]	58
Aljojuca-9D2_PROKKA_02062	gi|326784123|ref|YP_004324516.1|_#_hypothetical_#_protein_#_Syn1_145_#_[Prochlorococcus_#_phage_#_Syn1]	61.7
Aljojuca-9D2_PROKKA_02063	gi|1233216699|ref|WP_094560584.1|_#_hypothetical_#_protein_#_[Synechococcus_#_sp._#_8F6]	69.1
Aljojuca-9D2_PROKKA_02064	gi|1233251125|ref|WP_094592246.1|_#_ATP-binding_#_protein_#_[Vulcanococcus_#_limneticus]	68.6
Aljojuca-9D2_PROKKA_02065	gi|1233216713|ref|WP_094560598.1|_#_VWA_#_domain-containing_#_protein_#_[Synechococcus_#_sp._#_8F6]	73.7
Aljojuca-9D2_PROKKA_02066	gi|1233216715|ref|WP_094560600.1|_#_hypothetical_#_protein_#_[Synechococcus_#_sp._#_8F6]	56.5
Aljojuca-9D2_PROKKA_02069	gi|856994088|ref|WP_048346055.1|_#_hypothetical_#_protein_#_[Synechococcus_#_sp._#_WH_#_8020]	32.6
Aljojuca-9D2_PROKKA_02074	gi|1233216741|ref|WP_094560626.1|_#_hypothetical_#_protein_#_[Synechococcus_#_sp._#_8F6]	83.3
Aljojuca-9D2_PROKKA_02076	gi|1233216661|ref|WP_094560546.1|_#_DUF4325_#_domain-containing_#_protein_#_[Synechococcus_#_sp._#_8F6]	99.1
Aljojuca-9D2_PROKKA_02083	gi|1233218001|ref|WP_094561603.1|_#_hypothetical_#_protein_#_[Synechococcus_#_sp._#_8F6]	91.5
Aljojuca-9D2_PROKKA_02095	gi|87282382|gb|EAQ74341.1|_#_hypothetical_#_protein_#_WH5701_06926_#_[Synechococcus_#_sp._#_WH_#_5701]	79.7
Aljojuca-9D2_PROKKA_02112	gi|1369066045|ref|WP_106502189.1|_#_hypothetical_#_protein_#_[Cyanobium_#_usitatum]	61.6
Aljojuca-9D2_PROKKA_02198	gi|1233218057|ref|WP_094561651.1|_#_type_#_III_#_pantothenate_#_kinase_#_[Synechococcus_#_sp._#_8F6]	94.6
Aljojuca-9D2_PROKKA_02304	gi|1325959683|ref|WP_101829060.1|_#_FRG_#_domain-containing_#_protein_#_[Yersiniaceae_#_bacterium_#_2016Iso3]	63
Aljojuca-9D2_PROKKA_02305	gi|499484571|ref|WP_011171211.1|_#_hypothetical_#_protein_#_[Methanococcus_#_maripaludis]	47.6
Aljojuca-9D2_PROKKA_02353	gi|1233216639|ref|WP_094560524.1|_#_hypothetical_#_protein_#_[Synechococcus_#_sp._#_8F6]	95.8
Aljojuca-9D2_PROKKA_02434	gi|1233216500|ref|WP_094560385.1|_#_high_#_light_#_inducible_#_protein_#_[Synechococcus_#_sp._#_8F6]	100
Aljojuca-9D2_PROKKA_02435	gi|949109442|gb|KRO94158.1|_#_hypothetical_#_protein_#_ABR96_04950_#_[cyanobacterium_#_BACL30_#_MAG-120619-bin27]	82.1
Aljojuca-9D2_PROKKA_02439	gi|1233218001|ref|WP_094561603.1|_#_hypothetical_#_protein_#_[Synechococcus_#_sp._#_8F6]	51.5
Aljojuca-9D2_PROKKA_02541	gi|947607837|ref|WP_056271003.1|_#_hypothetical_#_protein_#_[Hydrogenophaga_#_sp._#_Root209]	56.9
Aljojuca-9D2_PROKKA_02542	gi|1488965258|gb|RKT44030.1|_#_helix-turn-helix_#_protein_#_[Thiocapsa_#_rosea]	45.6
Aljojuca-9D2_PROKKA_02595	lcl|BLABLA|_#__#_[MedphageGF-MedDCM-SEP2015HS-C364]	35
Aljojuca-9D2_PROKKA_02601	gi|1233190611|ref|WP_094555282.1|_#_type_#_II_#_toxin-antitoxin_#_system_#_VapC_#_family_#_toxin_#_[Synechococcus_#_sp._#_1G10]	81.5
Aljojuca-9D2_PROKKA_02640	gi|1405650052|gb|PZV04602.1|_#_hypothetical_#_protein_#_DCF23_05915_#_[Cyanobium_#_sp.]	57.3
Aljojuca-9D2_PROKKA_02656	gi|1233217722|ref|WP_094561422.1|_#_high_#_light_#_inducible_#_protein_#_[Synechococcus_#_sp._#_8F6]	100
Aljojuca-9D2_PROKKA_02674	gi|949109635|gb|KRO94307.1|_#_hypothetical_#_protein_#_ABR96_05130_#_[cyanobacterium_#_BACL30_#_MAG-120619-bin27]	56.7
Aljojuca-9D2_PROKKA_02678	gi|1233218181|ref|WP_094561774.1|_#_hypothetical_#_protein_#_[Synechococcus_#_sp._#_8F6]	88.6
Aljojuca-9D2_PROKKA_02683	gi|949110246|gb|KRO94799.1|_#_hypothetical_#_protein_#_ABR96_05885_#_[cyanobacterium_#_BACL30_#_MAG-120619-bin27]	72.7
Aljojuca-9D2_PROKKA_02715	gi|1233217860|ref|WP_094561510.1|_#_cytochrome_#_B6_#_[Synechococcus_#_sp._#_8F6]	100
Aljojuca-9D2_PROKKA_02731	gi|1492885463|ref|WP_121134512.1|_#_hypothetical_#_protein_#_[Pseudomonas_#_asplenii]	51.2
Aljojuca-9D2_PROKKA_02746	gi|1233218114|ref|WP_094561707.1|_#_hypothetical_#_protein_#_[Synechococcus_#_sp._#_8F6]	66.7
Aljojuca-9D2_PROKKA_02749	gi|1272469254|gb|PHX67627.1|_#_type_#_II_#_toxin-antitoxin_#_system_#_antitoxin,_#_RelB/DinJ_#_family_#_[Cyanobium_#_sp._#_Baikal-G2]	63.2
Aljojuca-9D2_PROKKA_02750	gi|1486588351|ref|WP_120100599.1|_#_type_#_II_#_toxin-antitoxin_#_system_#_YafQ_#_family_#_toxin_#_[Bartonella_#_sp._#_'Tel_#_Aviv']	60.2
Aljojuca-9D2_PROKKA_02752	gi|1233218171|ref|WP_094561764.1|_#_hypothetical_#_protein_#_[Synechococcus_#_sp._#_8F6]	61.6
Aljojuca-9D2_PROKKA_02764	gi|1369063332|ref|WP_106500955.1|_#_type_#_II_#_toxin-antitoxin_#_system_#_ParD_#_family_#_antitoxin_#_[Synechococcus_#_lacustris]	87.8
Aljojuca-9D2_PROKKA_02816	gi|1205916141|ref|WP_087881715.1|_#_hypothetical_#_protein_#_[Desulfamplus_#_magnetovallimortis]	32.1
BA20m-14_PROKKA_00048	gi|656718173|gb|KEF41014.1|_#_hypothetical_#_protein_#_ER33_13690_#_[Cyanobium_#_sp._#_CACIAM_#_14]	97.6
BA20m-14_PROKKA_00049	gi|656718172|gb|KEF41013.1|_#_RelE_#_toxin_#_[Cyanobium_#_sp._#_CACIAM_#_14]	93.5
BA20m-14_PROKKA_00050	gi|1233194353|ref|WP_094556833.1|_#_ribbon-helix-helix_#_protein,_#_CopG_#_family_#_[Synechococcus_#_sp._#_1G10]	57.1
BA20m-14_PROKKA_00110	gi|1233250747|ref|WP_094591868.1|_#_hypothetical_#_protein_#_[Vulcanococcus_#_limneticus]	99
BA20m-14_PROKKA_00131	gi|1233216252|ref|WP_094560137.1|_#_circadian_#_clock_#_protein_#_KaiA_#_[Synechococcus_#_sp._#_8F6]	80.1
BA20m-14_PROKKA_00151	gi|1369066126|ref|WP_106502270.1|_#_hypothetical_#_protein_#_[Cyanobium_#_usitatum]	77.8
BA20m-14_PROKKA_00247	gi|949108551|gb|KRO93533.1|_#_hypothetical_#_protein_#_ABR96_02740_#_[cyanobacterium_#_BACL30_#_MAG-120619-bin27]	81.8
BA20m-14_PROKKA_00250	gi|494159204|ref|WP_007098940.1|_#_cupin_#_domain-containing_#_protein_#_[Synechococcus_#_sp._#_RS9916]	46.9
BA20m-14_PROKKA_00252	gi|1366732820|gb|PSJ05672.1|_#_hypothetical_#_protein_#_C7K55_06410_#_[Cyanobium_#_usitatum_#_str._#_Tous]	75.8
BA20m-14_PROKKA_00254	gi|652335501|ref|WP_026732717.1|_#_oxidoreductase_#_[Fischerella_#_sp._#_PCC_#_9605]	66.1
BA20m-14_PROKKA_00310	gi|1310944335|ref|WP_101059647.1|_#_hypothetical_#_protein_#_[Shewanella_#_upenei]	48.4
BA20m-14_PROKKA_00348	gi|1369066838|ref|WP_106502833.1|_#_hypothetical_#_protein_#_[Cyanobium_#_usitatum]	70
BA20m-14_PROKKA_00438	gi|1371575969|ref|WP_106632967.1|_#_ABC_#_transporter_#_permease_#_[Cyanobium_#_usitatum]	98.3
BA20m-14_PROKKA_00530	gi|903077012|emb|CSC83536.1|_#_Uncharacterised_#_protein_#_[Vibrio_#_cholerae]	39
BA20m-14_PROKKA_00533	gi|1233215087|ref|WP_094558972.1|_#_molecular_#_chaperone_#_DnaJ_#_[Synechococcus_#_sp._#_8F6]	92
BA20m-14_PROKKA_00572	gi|1272469267|gb|PHX67638.1|_#_high_#_light_#_inducible_#_protein_#_[Cyanobium_#_sp._#_Baikal-G2]	95.7
BA20m-14_PROKKA_00608	gi|1405670012|gb|PZV23358.1|_#_hypothetical_#_protein_#_DCF18_06525_#_[Cyanobium_#_sp.]	51.1
BA20m-14_PROKKA_00641	gi|928628357|emb|CUI79353.1|_#_Uncharacterised_#_protein_#_[Achromobacter_#_xylosoxidans]	31.6
BA20m-14_PROKKA_00642	gi|802801557|emb|CFU02243.1|_#_Uncharacterised_#_protein_#_[Bordetella_#_pertussis]	46.1
BA20m-14_PROKKA_00644	gi|801403342|emb|CFE78885.1|_#_Uncharacterised_#_protein_#_[Mycobacterium_#_tuberculosis]	32.3
BA20m-14_PROKKA_00671	gi|1272469446|gb|PHX67789.1|_#_hypothetical_#_protein_#_CK549_04205_#_[Cyanobium_#_sp._#_Baikal-G2]	36.7
BA20m-14_PROKKA_00672	gi|1369066875|ref|WP_106502870.1|_#_DUF475_#_domain-containing_#_protein_#_[Cyanobium_#_usitatum]	86
BA20m-14_PROKKA_00707	gi|499263005|ref|WP_010960545.1|_#_hypothetical_#_protein_#_[Methylococcus_#_capsulatus]	41.2
BA20m-14_PROKKA_00712	gi|1371575567|ref|WP_106632565.1|_#_hypothetical_#_protein_#_[Cyanobium_#_usitatum]	78.8
BA20m-14_PROKKA_00738	gi|897353687|emb|CPO01337.1|_#_Uncharacterised_#_protein_#_[Bordetella_#_pertussis]	31.2
BA20m-14_PROKKA_00767	gi|53757882|gb|AAU92173.1|_#_conserved_#_hypothetical_#_protein_#_[Methylococcus_#_capsulatus_#_str._#_Bath]	53.2
BA20m-14_PROKKA_00772	gi|1405643357|gb|PZU98257.1|_#_hypothetical_#_protein_#_DCF24_10935_#_[Cyanobium_#_sp.]	76.2
BA20m-14_PROKKA_00775	gi|1369066377|ref|WP_106502518.1|_#_high_#_light_#_inducible_#_protein_#_[Cyanobium_#_usitatum]	95.7
BA20m-14_PROKKA_00783	gi|665912221|ref|WP_031278273.1|_#_type_#_II_#_toxin-antitoxin_#_system_#_Phd/YefM_#_family_#_antitoxin_#_[Candidatus_#_Microthrix_#_parvicella]	53.7
BA20m-14_PROKKA_00794	gi|1400778187|gb|PYR72969.1|_#_VapC_#_toxin_#_family_#_PIN_#_domain_#_ribonuclease,_#_partial_#_[Acidobacteria_#_bacterium]	62.5
BA20m-14_PROKKA_00796	gi|949103813|gb|KRO90511.1|_#_hypothetical_#_protein_#_ABR96_08445_#_[cyanobacterium_#_BACL30_#_MAG-120619-bin27]	75.5
BA20m-14_PROKKA_00861	gi|655940947|ref|WP_028989168.1|_#_agmatine_#_deiminase_#_family_#_protein_#_[Thermithiobacillus_#_tepidarius]	55.3
BA20m-14_PROKKA_00901	gi|949168724|gb|KRP36923.1|_#_hypothetical_#_protein_#_ABS34_05295_#_[Opitutaceae_#_bacterium_#_BACL24_#_MAG-120322-bin51]	54.2
BA20m-14_PROKKA_00907	gi|1371576014|ref|WP_106633012.1|_#_hypothetical_#_protein_#_[Cyanobium_#_usitatum]	93
BA20m-14_PROKKA_00915	gi|1371576018|ref|WP_106633016.1|_#_hypothetical_#_protein_#_[Cyanobium_#_usitatum]	95
BA20m-14_PROKKA_00916	gi|1371576019|ref|WP_106633017.1|_#_hypothetical_#_protein_#_[Cyanobium_#_usitatum]	98.6
BA20m-14_PROKKA_00930	gi|1233215316|ref|WP_094559201.1|_#_hypothetical_#_protein_#_[Synechococcus_#_sp._#_8F6]	83.6
BA20m-14_PROKKA_00947	gi|947519708|ref|WP_056183711.1|_#_glycosyltransferase_#_[Pseudorhodoferax_#_sp._#_Leaf267]	56.1
BA20m-14_PROKKA_01078	gi|1369066241|ref|WP_106502382.1|_#_hypothetical_#_protein_#_[Cyanobium_#_usitatum]	61.1
BA20m-14_PROKKA_01079	gi|1369066102|ref|WP_106502246.1|_#_nucleotidyl_#_transferase_#_AbiEii/AbiGii_#_toxin_#_family_#_protein_#_[Cyanobium_#_usitatum]	75.3
BA20m-14_PROKKA_01166	gi|1405667668|gb|PZV21133.1|_#_ABC_#_transporter_#_permease_#_[Cyanobium_#_sp.]	81.2
BA20m-14_PROKKA_01167	gi|1233111183|ref|WP_094513666.1|_#_spermidine/putrescine_#_ABC_#_transporter_#_substrate-binding_#_protein_#_[Synechococcus_#_sp._#_MW101C3]	78.1
BA20m-14_PROKKA_01193	gi|850342038|ref|WP_048017898.1|_#_hypothetical_#_protein_#_[Synechococcus_#_sp._#_GFB01]	55.9
BA20m-14_PROKKA_01233	gi|1371575734|ref|WP_106632732.1|_#_hypothetical_#_protein_#_[Cyanobium_#_usitatum]	78.6
BA20m-14_PROKKA_01302	gi|87282354|gb|EAQ74314.1|_#_hypothetical_#_protein_#_WH5701_06771_#_[Synechococcus_#_sp._#_WH_#_5701]	57.7
BA20m-14_PROKKA_01304	gi|850338651|ref|WP_048016595.1|_#_hypothetical_#_protein_#_[Synechococcus_#_sp._#_GFB01]	50.7
BA20m-14_PROKKA_01305	gi|921053475|ref|WP_053068251.1|_#_hypothetical_#_protein_#_[Synechococcus_#_sp._#_GFB01]	49.6
BA20m-14_PROKKA_01306	gi|850338647|ref|WP_048016593.1|_#_hypothetical_#_protein_#_[Synechococcus_#_sp._#_GFB01]	69.1
BA20m-14_PROKKA_01307	gi|850338644|ref|WP_048016592.1|_#_hypothetical_#_protein_#_[Synechococcus_#_sp._#_GFB01]	42.5
BA20m-14_PROKKA_01311	gi|850338637|ref|WP_048016589.1|_#_hypothetical_#_protein_#_[Synechococcus_#_sp._#_GFB01]	72.1
BA20m-14_PROKKA_01328	gi|949109650|gb|KRO94318.1|_#_hypothetical_#_protein_#_ABR96_10840_#_[cyanobacterium_#_BACL30_#_MAG-120619-bin27]	97.2
BA20m-14_PROKKA_01344	gi|1278520042|gb|PJA40020.1|_#_hypothetical_#_protein_#_CO182_08480_#_[Xanthomonadales_#_bacterium_#_CG_4_9_14_3_um_filter_62_6]	56.1
BA20m-14_PROKKA_01345	gi|1233215410|ref|WP_094559295.1|_#_hypothetical_#_protein_#_[Synechococcus_#_sp._#_8F6]	75.9
BA20m-14_PROKKA_01371	gi|1494414029|gb|RLS63721.1|_#_DUF4440_#_domain-containing_#_protein_#_[Planctomycetes_#_bacterium]	47.2
BA20m-14_PROKKA_01377	gi|835203624|ref|WP_047394988.1|_#_O-antigen_#_ligase_#_family_#_protein_#_[Chitinibacter_#_sp._#_ZOR0017]	30.5
BA20m-14_PROKKA_01397	gi|501111999|ref|WP_012161568.1|_#_hypothetical_#_protein_#_[Acaryochloris_#_marina]	31
BA20m-14_PROKKA_01398	gi|1545523389|ref|WP_126619352.1|_#_integrase_#_[Azospirillum_#_sp._#_L-25-5w-1]	31.4
BA20m-14_PROKKA_01474	gi|1233215662|ref|WP_094559547.1|_#_hypothetical_#_protein_#_[Synechococcus_#_sp._#_8F6]	71.4
BA20m-14_PROKKA_01510	gi|1233218057|ref|WP_094561651.1|_#_type_#_III_#_pantothenate_#_kinase_#_[Synechococcus_#_sp._#_8F6]	60.4
BA20m-14_PROKKA_01545	gi|1371576014|ref|WP_106633012.1|_#_hypothetical_#_protein_#_[Cyanobium_#_usitatum]	50.7
BA20m-14_PROKKA_01593	gi|1371575613|ref|WP_106632611.1|_#_hypothetical_#_protein_#_[Cyanobium_#_usitatum]	49.8
BA20m-14_PROKKA_01596	gi|1369063494|ref|WP_106501103.1|_#_hypothetical_#_protein,_#_partial_#_[Synechococcus_#_lacustris]	87.1
BA20m-14_PROKKA_01599	gi|1369063485|ref|WP_106501094.1|_#_hypothetical_#_protein_#_[Synechococcus_#_lacustris]	43.1
BA20m-14_PROKKA_01604	gi|1463563321|ref|WP_116609026.1|_#_DUF2384_#_domain-containing_#_protein_#_[Rhodoferax_#_sp._#_YR267]	50
BA20m-14_PROKKA_01605	gi|1238050878|gb|PAK99432.1|_#_hypothetical_#_protein_#_B8W90_14490,_#_partial_#_[Staphylococcus_#_hominis]	53.7
BA20m-14_PROKKA_01654	gi|1369065978|ref|WP_106502122.1|_#_hypothetical_#_protein_#_[Cyanobium_#_usitatum]	96.1
BA20m-14_PROKKA_01694	gi|918756677|ref|WP_052609542.1|_#_HAMP_#_domain-containing_#_protein_#_[Actinobacteria_#_bacterium_#_IMCC26256]	37.8
BA20m-14_PROKKA_01697	gi|1369066464|ref|WP_106502605.1|_#_hypothetical_#_protein_#_[Cyanobium_#_usitatum]	72.5
BA20m-14_PROKKA_01700	gi|1369066465|ref|WP_106502606.1|_#_hypothetical_#_protein_#_[Cyanobium_#_usitatum]	98.9
BA20m-14_PROKKA_01749	gi|1371575576|ref|WP_106632574.1|_#_glycosylase_#_[Cyanobium_#_usitatum]	84.1
BA20m-14_PROKKA_01751	gi|1371575578|ref|WP_106632576.1|_#_glycosyltransferase_#_[Cyanobium_#_usitatum]	93.8
BA20m-14_PROKKA_01773	gi|493168696|ref|WP_006172597.1|_#_hypothetical_#_protein_#_[Synechococcus_#_sp._#_WH_#_5701]	75
BA20m-14_PROKKA_01776	gi|850339550|ref|WP_048016981.1|_#_acyl_#_carrier_#_protein_#_[Synechococcus_#_sp._#_GFB01]	92.8
BA20m-14_PROKKA_01777	gi|898211494|emb|CPR64736.1|_#_Uncharacterised_#_protein_#_[Salmonella_#_enterica_#_subsp._#_enterica_#_serovar_#_Bovismorbificans]	31
BA20m-14_PROKKA_01781	gi|1371575983|ref|WP_106632981.1|_#_hypothetical_#_protein_#_[Cyanobium_#_usitatum]	88.1
BA20m-14_PROKKA_01782	gi|1371575984|ref|WP_106632982.1|_#_hypothetical_#_protein_#_[Cyanobium_#_usitatum]	94.9
BA20m-14_PROKKA_01836	gi|1371575771|ref|WP_106632769.1|_#_hypothetical_#_protein_#_[Cyanobium_#_usitatum]	64.7
BA20m-14_PROKKA_01861	gi|1125390828|gb|OLD27378.1|_#_hypothetical_#_protein_#_AUJ04_04270_#_[Acidobacteria_#_bacterium_#_13_1_40CM_3_55_6]	49.8
BA20m-14_PROKKA_01864	gi|1233215662|ref|WP_094559547.1|_#_hypothetical_#_protein_#_[Synechococcus_#_sp._#_8F6]	74.4
BA20m-14_PROKKA_01867	gi|1405671052|gb|PZV24362.1|_#_hypothetical_#_protein_#_DCF18_03020_#_[Cyanobium_#_sp.]	80.7
BA20m-14_PROKKA_01873	gi|1369063352|ref|WP_106500975.1|_#_prevent-host-death_#_protein_#_[Synechococcus_#_lacustris]	73
BA20m-14_PROKKA_01880	gi|488874223|ref|WP_002786448.1|_#_hypothetical_#_protein_#_[Microcystis_#_aeruginosa]	49.6
BA20m-14_PROKKA_01884	gi|1494401565|gb|RLS52182.1|_#_citramalate_#_synthase,_#_partial_#_[Planctomycetes_#_bacterium]	55
BA20m-14_PROKKA_01939	gi|493165932|ref|WP_006171031.1|_#_high_#_light_#_inducible_#_protein_#_[Synechococcus_#_sp._#_WH_#_5701]	97.9
BA20m-14_PROKKA_01998	gi|949109282|gb|KRO94041.1|_#_hypothetical_#_protein_#_ABR96_04080,_#_partial_#_[cyanobacterium_#_BACL30_#_MAG-120619-bin27]	73.9
BA20m-14_PROKKA_02010	gi|749200562|ref|WP_040113205.1|_#_hypothetical_#_protein_#_[Synechococcus_#_sp._#_UTEX_#_2973]	37.4
BA20m-14_PROKKA_02017	gi|730435437|ref|WP_034014470.1|_#_hypothetical_#_protein_#_[Pseudomonas_#_aeruginosa]	36.8
BA20m-14_PROKKA_02031	gi|1082332854|gb|OFW98686.1|_#_malate:quinone_#_oxidoreductase_#_[Alphaproteobacteria_#_bacterium_#_RIFCSPHIGHO2_12_FULL_66_14]	72.6
BA20m-14_PROKKA_02032	gi|1082332853|gb|OFW98685.1|_#_hypothetical_#_protein_#_A3D94_11205_#_[Alphaproteobacteria_#_bacterium_#_RIFCSPHIGHO2_12_FULL_66_14]	68.7
BA20m-14_PROKKA_02060	gi|949106583|gb|KRO92081.1|_#_high_#_light_#_inducible_#_protein_#_[cyanobacterium_#_BACL30_#_MAG-120619-bin27]	86
BA20m-14_PROKKA_02087	gi|987295659|emb|CVM13904.1|_#_Uncharacterised_#_protein_#_[Streptococcus_#_pneumoniae]	39.6
BA20m-14_PROKKA_02089	gi|524788271|emb|CDE83531.1|_#_predicted_#_protein_#_[Coraliomargarita_#_sp._#_CAG:312]	45.3
BA20m-14_PROKKA_02092	gi|1369062997|ref|WP_106500644.1|_#_hypothetical_#_protein_#_[Synechococcus_#_lacustris]	95.8
BA20m-14_PROKKA_02093	gi|1369062988|ref|WP_106500635.1|_#_hypothetical_#_protein_#_[Synechococcus_#_lacustris]	93.8
BA20m-14_PROKKA_02172	gi|740131516|ref|WP_037979368.1|_#_hypothetical_#_protein_#_[Synechococcus_#_sp._#_WH_#_5701]	58.1
BA20m-14_PROKKA_02190	gi|1405670110|gb|PZV23453.1|_#_hypothetical_#_protein_#_DCF18_06450_#_[Cyanobium_#_sp.]	56.4
BA20m-14_PROKKA_02193	gi|1233109267|ref|WP_094511843.1|_#_hypothetical_#_protein_#_[Synechococcus_#_sp._#_MW101C3]	69.6
BA20m-14_PROKKA_02194	gi|1405670114|gb|PZV23457.1|_#_hypothetical_#_protein_#_DCF18_06470_#_[Cyanobium_#_sp.]	67.7
BA20m-14_PROKKA_02208	gi|1371575698|ref|WP_106632696.1|_#_hypothetical_#_protein_#_[Cyanobium_#_usitatum]	66
BA20m-14_PROKKA_02225	gi|737017797|ref|WP_035013317.1|_#_diacylglycerol_#_kinase_#_[Catenovulum_#_agarivorans]	50
BA20m-14_PROKKA_02232	gi|1371575682|ref|WP_106632680.1|_#_hypothetical_#_protein_#_[Cyanobium_#_usitatum]	91.7
BA20m-14_PROKKA_02241	gi|1272469254|gb|PHX67627.1|_#_type_#_II_#_toxin-antitoxin_#_system_#_antitoxin,_#_RelB/DinJ_#_family_#_[Cyanobium_#_sp._#_Baikal-G2]	64.4
BA20m-14_PROKKA_02255	gi|494040473|ref|WP_006982598.1|_#_FkbM_#_family_#_methyltransferase_#_[Chthoniobacter_#_flavus]	57.1
BA20m-14_PROKKA_02308	gi|404303598|gb|EJZ57560.1|_#_hypothetical_#_protein_#_I1A_001880_#_[Pseudomonas_#_fluorescens_#_R124]	37.6
BA20m-14_PROKKA_02320	gi|976986720|emb|CVG16775.1|_#_Uncharacterised_#_protein_#_[Serratia_#_marcescens]	39.1
BA20m-14_PROKKA_02367	gi|1272469416|gb|PHX67764.1|_#_hypothetical_#_protein_#_CK549_04335_#_[Cyanobium_#_sp._#_Baikal-G2]	69.2
BA20m-14_PROKKA_02376	gi|1233251118|ref|WP_094592239.1|_#_DUF1778_#_domain-containing_#_protein_#_[Vulcanococcus_#_limneticus]	82.7
BA20m-14_PROKKA_02416	gi|1371575682|ref|WP_106632680.1|_#_hypothetical_#_protein_#_[Cyanobium_#_usitatum]	98.8
BA20m-14_PROKKA_02459	gi|897350837|emb|CPO97836.1|_#_Methyltransferase_#_domain_#_[Bordetella_#_pertussis]	42.6
BA20m-14_PROKKA_02470	gi|1369065598|ref|WP_106501763.1|_#_hypothetical_#_protein_#_[Cyanobium_#_usitatum]	94.6
BA20m-14_PROKKA_02503	gi|423237863|emb|CCK09554.1|_#_hypothetical_#_protein_#_BN128_3685_#_[Cronobacter_#_sakazakii_#_696]	32.2
BA20m-14_PROKKA_02504	gi|818895916|gb|KKW30390.1|_#_hypothetical_#_protein_#_UY75_C0034G0010,_#_partial_#_[Parcubacteria_#_group_#_bacterium_#_GW2011_GWC2_52_8c]	39.2
BA20m-14_PROKKA_02514	gi|1233247588|ref|WP_094588840.1|_#_RES_#_domain-containing_#_protein_#_[Vulcanococcus_#_limneticus]	83.2
BA20m-14_PROKKA_02515	gi|1233247590|ref|WP_094588842.1|_#_DUF2384_#_domain-containing_#_protein_#_[Vulcanococcus_#_limneticus]	87.7
BA20m-14_PROKKA_02576	gi|1371575693|ref|WP_106632691.1|_#_phosphatase_#_PAP2_#_family_#_protein_#_[Cyanobium_#_usitatum]	48.5
BA20m-14_PROKKA_02577	gi|1371575691|ref|WP_106632689.1|_#_phosphatase_#_PAP2_#_family_#_protein_#_[Cyanobium_#_usitatum]	59
BA20m-14_PROKKA_02580	gi|563112295|gb|ESY36729.1|_#_hypothetical_#_protein_#_X747_26690_#_[Mesorhizobium_#_sp._#_LNJC384A00]	39.7
BA20m-14_PROKKA_02588	gi|1233251125|ref|WP_094592246.1|_#_ATP-binding_#_protein_#_[Vulcanococcus_#_limneticus]	71.5
BA20m-14_PROKKA_02590	gi|1233251171|ref|WP_094592292.1|_#_hypothetical_#_protein_#_[Vulcanococcus_#_limneticus]	88
BA20m-14_PROKKA_02591	gi|1233251172|ref|WP_094592293.1|_#_hypothetical_#_protein_#_[Vulcanococcus_#_limneticus]	83.2
BA20m-14_PROKKA_02592	gi|1233251173|ref|WP_094592294.1|_#_hypothetical_#_protein_#_[Vulcanococcus_#_limneticus]	83.3
BA20m-14_PROKKA_02601	gi|1233250658|ref|WP_094591779.1|_#_hypothetical_#_protein_#_[Vulcanococcus_#_limneticus]	44.4
BA20m-14_PROKKA_02694	gi|1405670103|gb|PZV23446.1|_#_VapC_#_toxin_#_family_#_PIN_#_domain_#_ribonuclease_#_[Cyanobium_#_sp.]	75.7
BA20m-14_PROKKA_02720	gi|1199192930|gb|OUR61839.1|_#_hypothetical_#_protein_#_A9Q74_07995_#_[Colwellia_#_sp._#_39_35_sub15_T18]	35.5
BA20m-14_PROKKA_02744	gi|521995875|ref|WP_020507146.1|_#_type_#_II_#_toxin-antitoxin_#_system_#_Phd/YefM_#_family_#_antitoxin_#_[Lamprocystis_#_purpurea]	50
BA20m-14_PROKKA_02759	gi|1405645325|gb|PZV00155.1|_#_hypothetical_#_protein_#_DCF24_07885_#_[Cyanobium_#_sp.]	60
BA20m-14_PROKKA_02761	gi|1233246489|ref|WP_094587741.1|_#_high_#_light_#_inducible_#_protein_#_[Vulcanococcus_#_limneticus]	83
BA20m-14_PROKKA_02770	gi|1404816433|gb|PZO57640.1|_#_hypothetical_#_protein_#_DI635_16680,_#_partial_#_[Pseudoxanthomonas_#_suwonensis]	52.5
BA20m-14_PROKKA_02771	gi|1405646074|gb|PZV00842.1|_#_prevent-host-death_#_protein_#_[Cyanobium_#_sp.]	91.3
BA20m-14_PROKKA_02773	gi|499452819|ref|WP_011140283.1|_#_putative_#_toxin-antitoxin_#_system_#_toxin_#_component,_#_PIN_#_family_#_[Gloeobacter_#_violaceus]	70.9
BA20m-14_PROKKA_02783	gi|1233244633|ref|WP_094586146.1|_#_prepilin-type_#_N-terminal_#_cleavage/methylation_#_domain-containing_#_protein_#_[Synechococcus_#_sp._#_BO_#_8801]	30.7
BA20m-14_PROKKA_02796	gi|1055240278|ref|WP_066912447.1|_#_hypothetical_#_protein_#_[Synechococcus_#_sp._#_MIT_#_S9509]	37.2
BA20m-14_PROKKA_02804	gi|116065646|gb|EAU71404.1|_#_peptide_#_chain_#_release_#_factor_#_RF-2_#_[Synechococcus_#_sp._#_BL107]	86.7
BA20m-14_PROKKA_02845	gi|1369065998|ref|WP_106502142.1|_#_hypothetical_#_protein_#_[Cyanobium_#_usitatum]	96.1
BA20m-14_PROKKA_02848	gi|1468553098|ref|WP_117434957.1|_#_DUF4351_#_domain-containing_#_protein_#_[Cyanobium_#_usitatum]	93.5
BA20m-14_PROKKA_02873	gi|1105011932|ref|WP_071799632.1|_#_hypothetical_#_protein_#_[Synechococcus_#_sp._#_SynAce01]	50.9
BA20m-14_PROKKA_02875	gi|1105011926|ref|WP_071799630.1|_#_hypothetical_#_protein_#_[Synechococcus_#_sp._#_SynAce01]	45.4
BA20m-14_PROKKA_02878	gi|1105011916|ref|WP_071799627.1|_#_hypothetical_#_protein_#_[Synechococcus_#_sp._#_SynAce01]	45.9
BA20m-14_PROKKA_02883	gi|501726133|ref|WP_012626333.1|_#_class_#_I_#_SAM-dependent_#_methyltransferase_#_[Cyanothece_#_sp._#_PCC_#_7425]	55.8
BA20m-14_PROKKA_02960	gi|1369065095|ref|WP_106501408.1|_#_hypothetical_#_protein_#_[Cyanobium_#_usitatum]	97.1
BA20m-14_PROKKA_03026	gi|1371576167|ref|WP_106633165.1|_#_hypothetical_#_protein_#_[Cyanobium_#_usitatum]	47.8
BA20m-14_PROKKA_03056	gi|1233250031|ref|WP_094591229.1|_#_hypothetical_#_protein_#_[Vulcanococcus_#_limneticus]	64.5
BA20m-14_PROKKA_03062	gi|1309038990|gb|PKP30305.1|_#_DUF4440_#_domain-containing_#_protein_#_[Bacteroidetes_#_bacterium_#_HGW-Bacteroidetes-16]	45.1
BA20m-14_PROKKA_03099	gi|1085098385|gb|OGS96420.1|_#_XRE_#_family_#_transcriptional_#_regulator_#_[Gallionellales_#_bacterium_#_RIFCSPLOWO2_02_FULL_57_47]	46.1
BA20m-14_PROKKA_03114	gi|1159751595|ref|WP_079298870.1|_#_hypothetical_#_protein_#_[Prochlorococcus_#_sp._#_HOT208_60m_810B23]	49.2
BA20m-14_PROKKA_03134	gi|1369066377|ref|WP_106502518.1|_#_high_#_light_#_inducible_#_protein_#_[Cyanobium_#_usitatum]	100
BA20m-14_PROKKA_03140	gi|850338614|ref|WP_048016580.1|_#_hypothetical_#_protein_#_[Synechococcus_#_sp._#_GFB01]	55.8
BA20m-14_PROKKA_03141	gi|1492537343|ref|WP_120797798.1|_#_hypothetical_#_protein_#_[Thiocapsa_#_rosea]	49.2
BA20m-14_PROKKA_03142	gi|1001937206|gb|KXS55356.1|_#_hypothetical_#_protein_#_AWU57_237_#_[Marinobacter_#_sp._#_T13-3]	44.4
BA20m-14_PROKKA_03149	gi|980266114|emb|CUU35556.1|_#_Uncharacterized_#_conserved_#_protein,_#_contains_#_ParB-like_#_and_#_HNH_#_nuclease_#_domains_#_[Armatimonadetes_#_bacterium_#_DC]	49.5
BA20m-14_PROKKA_03154	gi|1366732892|gb|PSJ05744.1|_#_hypothetical_#_protein_#_C7K55_06835_#_[Cyanobium_#_usitatum_#_str._#_Tous]	35.5
BA20m-14_PROKKA_03178	gi|1516237103|ref|WP_123211689.1|_#_type_#_II_#_toxin-antitoxin_#_system_#_HicB_#_family_#_antitoxin_#_[Sinobacteraceae_#_bacterium]	70.1
BA20m-p-22_PROKKA_00071	gi|655940947|ref|WP_028989168.1|_#_agmatine_#_deiminase_#_family_#_protein_#_[Thermithiobacillus_#_tepidarius]	55.6
BA20m-p-22_PROKKA_00110	gi|1371575771|ref|WP_106632769.1|_#_hypothetical_#_protein_#_[Cyanobium_#_usitatum]	64.7
BA20m-p-22_PROKKA_00228	gi|1233217893|ref|WP_094561533.1|_#_addiction_#_module_#_antitoxin_#_RelB_#_[Synechococcus_#_sp._#_8F6]	77.3
BA20m-p-22_PROKKA_00244	gi|1233218057|ref|WP_094561651.1|_#_type_#_III_#_pantothenate_#_kinase_#_[Synechococcus_#_sp._#_8F6]	61.3
BA20m-p-22_PROKKA_00255	gi|918756677|ref|WP_052609542.1|_#_HAMP_#_domain-containing_#_protein_#_[Actinobacteria_#_bacterium_#_IMCC26256]	30.5
BA20m-p-22_PROKKA_00258	gi|499263005|ref|WP_010960545.1|_#_hypothetical_#_protein_#_[Methylococcus_#_capsulatus]	41.4
BA20m-p-22_PROKKA_00259	gi|1056534178|ref|WP_067967068.1|_#_DUF4239_#_domain-containing_#_protein_#_[Aminobacter_#_aminovorans]	30.2
BA20m-p-22_PROKKA_00341	gi|1233216821|ref|WP_094560706.1|_#_hypothetical_#_protein_#_[Synechococcus_#_sp._#_8F6]	77.6
BA20m-p-22_PROKKA_00343	gi|1371575691|ref|WP_106632689.1|_#_phosphatase_#_PAP2_#_family_#_protein_#_[Cyanobium_#_usitatum]	55.3
BA20m-p-22_PROKKA_00344	gi|1371575693|ref|WP_106632691.1|_#_phosphatase_#_PAP2_#_family_#_protein_#_[Cyanobium_#_usitatum]	48
BA20m-p-22_PROKKA_00376	gi|1233217577|ref|WP_094561341.1|_#_hypothetical_#_protein_#_[Synechococcus_#_sp._#_8F6]	86.3
BA20m-p-22_PROKKA_00438	gi|1233218145|ref|WP_094561738.1|_#_hypothetical_#_protein_#_[Synechococcus_#_sp._#_8F6]	86.3
BA20m-p-22_PROKKA_00441	gi|1233216500|ref|WP_094560385.1|_#_high_#_light_#_inducible_#_protein_#_[Synechococcus_#_sp._#_8F6]	100
BA20m-p-22_PROKKA_00521	gi|850342369|ref|WP_048018036.1|_#_hypothetical_#_protein_#_[Synechococcus_#_sp._#_GFB01]	70.7
BA20m-p-22_PROKKA_00528	gi|656718173|gb|KEF41014.1|_#_hypothetical_#_protein_#_ER33_13690_#_[Cyanobium_#_sp._#_CACIAM_#_14]	92.9
BA20m-p-22_PROKKA_00552	gi|1494434009|gb|RLS81946.1|_#_FAD-dependent_#_monooxygenase_#_[Planctomycetes_#_bacterium]	52
BA20m-p-22_PROKKA_00556	gi|850342038|ref|WP_048017898.1|_#_hypothetical_#_protein_#_[Synechococcus_#_sp._#_GFB01]	59.4
BA20m-p-22_PROKKA_00598	gi|1371575613|ref|WP_106632611.1|_#_hypothetical_#_protein_#_[Cyanobium_#_usitatum]	62.5
BA20m-p-22_PROKKA_00608	gi|1352894112|gb|PQM47364.1|_#_hypothetical_#_protein_#_C1Y40_02441_#_[Mycobacterium_#_talmoniae]	53.7
BA20m-p-22_PROKKA_00739	gi|1371576014|ref|WP_106633012.1|_#_hypothetical_#_protein_#_[Cyanobium_#_usitatum]	49.3
BA20m-p-22_PROKKA_00751	gi|1233251173|ref|WP_094592294.1|_#_hypothetical_#_protein_#_[Vulcanococcus_#_limneticus]	49.3
BA20m-p-22_PROKKA_00761	gi|1442377563|ref|WP_115018683.1|_#_DUF4101_#_domain-containing_#_protein_#_[Synechococcus_#_sp._#_P1]	60.8
BA20m-p-22_PROKKA_00777	gi|949110246|gb|KRO94799.1|_#_hypothetical_#_protein_#_ABR96_05885_#_[cyanobacterium_#_BACL30_#_MAG-120619-bin27]	61
BA20m-p-22_PROKKA_00783	gi|850338637|ref|WP_048016589.1|_#_hypothetical_#_protein_#_[Synechococcus_#_sp._#_GFB01]	57.1
BA20m-p-22_PROKKA_00797	gi|1233215087|ref|WP_094558972.1|_#_molecular_#_chaperone_#_DnaJ_#_[Synechococcus_#_sp._#_8F6]	92
BA20m-p-22_PROKKA_00826	gi|1369066875|ref|WP_106502870.1|_#_DUF475_#_domain-containing_#_protein_#_[Cyanobium_#_usitatum]	82.7
BA20m-p-22_PROKKA_00859	gi|524788271|emb|CDE83531.1|_#_predicted_#_protein_#_[Coraliomargarita_#_sp._#_CAG:312]	43.1
BA20m-p-22_PROKKA_00860	gi|987295659|emb|CVM13904.1|_#_Uncharacterised_#_protein_#_[Streptococcus_#_pneumoniae]	39.6
BA20m-p-22_PROKKA_00942	gi|768687589|gb|KJJ17200.1|_#_hypothetical_#_protein_#_HMPREF3156_01300_#_[Neisseria_#_sp._#_HMSC06F02]	35.7
BA20m-p-22_PROKKA_01003	gi|1233215454|ref|WP_094559339.1|_#_hypothetical_#_protein_#_[Synechococcus_#_sp._#_8F6]	83.3
BA20m-p-22_PROKKA_01012	gi|557037234|gb|ESQ14322.1|_#_hypothetical_#_protein_#_N838_32240_#_[uncultured_#_Thiohalocapsa_#_sp._#_PB-PSB1]	53
BA20m-p-22_PROKKA_01017	gi|1233215443|ref|WP_094559328.1|_#_high_#_light_#_inducible_#_protein_#_[Synechococcus_#_sp._#_8F6]	93.8
BA20m-p-22_PROKKA_01022	gi|1369062639|ref|WP_106500289.1|_#_DUF1810_#_family_#_protein_#_[Synechococcus_#_lacustris]	79.9
BA20m-p-22_PROKKA_01028	gi|1233251125|ref|WP_094592246.1|_#_ATP-binding_#_protein_#_[Vulcanococcus_#_limneticus]	71.9
BA20m-p-22_PROKKA_01036	gi|1233251228|ref|WP_094592349.1|_#_hypothetical_#_protein_#_[Vulcanococcus_#_limneticus]	82.3
BA20m-p-22_PROKKA_01044	gi|1233215662|ref|WP_094559547.1|_#_hypothetical_#_protein_#_[Synechococcus_#_sp._#_8F6]	66.7
BA20m-p-22_PROKKA_01066	gi|1233216252|ref|WP_094560137.1|_#_circadian_#_clock_#_protein_#_KaiA_#_[Synechococcus_#_sp._#_8F6]	80.1
BA20m-p-22_PROKKA_01091	gi|91711607|gb|ABE51534.1|_#_Hypothetical_#_protein_#_Mbur_0559_#_[Methanococcoides_#_burtonii_#_DSM_#_6242]	35.3
BA20m-p-22_PROKKA_01102	gi|1233251118|ref|WP_094592239.1|_#_DUF1778_#_domain-containing_#_protein_#_[Vulcanococcus_#_limneticus]	79.7
BA20m-p-22_PROKKA_01108	gi|1272469416|gb|PHX67764.1|_#_hypothetical_#_protein_#_CK549_04335_#_[Cyanobium_#_sp._#_Baikal-G2]	69.2
BA20m-p-22_PROKKA_01112	gi|499263005|ref|WP_010960545.1|_#_hypothetical_#_protein_#_[Methylococcus_#_capsulatus]	39.3
BA20m-p-22_PROKKA_01151	gi|1405101542|gb|PZR16062.1|_#_thymidine_#_kinase_#_[Archangium_#_gephyra]	79.1
BA20m-p-22_PROKKA_01154	gi|1369066722|ref|WP_106502717.1|_#_hypothetical_#_protein_#_[Cyanobium_#_usitatum]	50
BA20m-p-22_PROKKA_01157	gi|1233250031|ref|WP_094591229.1|_#_hypothetical_#_protein_#_[Vulcanococcus_#_limneticus]	64.5
BA20m-p-22_PROKKA_01163	gi|1309038990|gb|PKP30305.1|_#_DUF4440_#_domain-containing_#_protein_#_[Bacteroidetes_#_bacterium_#_HGW-Bacteroidetes-16]	44.3
BA20m-p-22_PROKKA_01185	gi|1326093934|ref|WP_101925418.1|_#_type_#_II_#_toxin-antitoxin_#_system_#_HipA_#_family_#_toxin_#_[Luteimonas_#_sp._#_4-12]	69.5
BA20m-p-22_PROKKA_01186	gi|1088669069|gb|OHE80299.1|_#_transcriptional_#_regulator_#_[Verrucomicrobia_#_bacterium_#_RIFCSPLOWO2_12_FULL_64_8]	58.8
BA20m-p-22_PROKKA_01245	gi|1233109265|ref|WP_094511841.1|_#_hypothetical_#_protein_#_[Synechococcus_#_sp._#_MW101C3]	71.2
BA20m-p-22_PROKKA_01246	gi|1233109267|ref|WP_094511843.1|_#_hypothetical_#_protein_#_[Synechococcus_#_sp._#_MW101C3]	68.7
BA20m-p-22_PROKKA_01249	gi|1405670110|gb|PZV23453.1|_#_hypothetical_#_protein_#_DCF18_06450_#_[Cyanobium_#_sp.]	52.9
BA20m-p-22_PROKKA_01323	gi|1223878257|ref|WP_091910764.1|_#_HPr_#_family_#_phosphocarrier_#_protein_#_[Mesorhizobium_#_sp._#_YR577]	51.1
BA20m-p-22_PROKKA_01324	gi|1123580903|ref|WP_074281059.1|_#_PTS-dependent_#_dihydroxyacetone_#_kinase_#_phosphotransferase_#_subunit_#_DhaM_#_[Bradyrhizobium_#_erythrophlei]	73.6
BA20m-p-22_PROKKA_01335	gi|1371575682|ref|WP_106632680.1|_#_hypothetical_#_protein_#_[Cyanobium_#_usitatum]	93.8
BA20m-p-22_PROKKA_01342	gi|1321740751|gb|PLX50770.1|_#_hypothetical_#_protein_#_C0613_03015_#_[Desulfobulbaceae_#_bacterium]	41.9
BA20m-p-22_PROKKA_01346	gi|1272491636|gb|PHX88573.1|_#_hypothetical_#_protein_#_CK536_00015_#_[Synechococcus_#_sp._#_Baikal-G1]	75.1
BA20m-p-22_PROKKA_01368	gi|1516237103|ref|WP_123211689.1|_#_type_#_II_#_toxin-antitoxin_#_system_#_HicB_#_family_#_antitoxin_#_[Sinobacteraceae_#_bacterium]	70.1
BA20m-p-22_PROKKA_01372	gi|521995875|ref|WP_020507146.1|_#_type_#_II_#_toxin-antitoxin_#_system_#_Phd/YefM_#_family_#_antitoxin_#_[Lamprocystis_#_purpurea]	52.1
BA20m-p-22_PROKKA_01437	gi|1233218115|ref|WP_094561708.1|_#_hypothetical_#_protein_#_[Synechococcus_#_sp._#_8F6]	94.1
BA20m-p-22_PROKKA_01440	gi|1233244620|ref|WP_094586133.1|_#_AbrB/MazE/SpoVT_#_family_#_DNA-binding_#_domain-containing_#_protein_#_[Synechococcus_#_sp._#_BO_#_8801]	74
BA20m-p-22_PROKKA_01441	gi|1233244621|ref|WP_094586134.1|_#_putative_#_toxin-antitoxin_#_system_#_toxin_#_component,_#_PIN_#_family_#_[Synechococcus_#_sp._#_BO_#_8801]	61.3
BA20m-p-22_PROKKA_01443	gi|521995875|ref|WP_020507146.1|_#_type_#_II_#_toxin-antitoxin_#_system_#_Phd/YefM_#_family_#_antitoxin_#_[Lamprocystis_#_purpurea]	49
BA20m-p-22_PROKKA_01452	gi|1369063352|ref|WP_106500975.1|_#_prevent-host-death_#_protein_#_[Synechococcus_#_lacustris]	73
BA20m-p-22_PROKKA_01470	gi|949103813|gb|KRO90511.1|_#_hypothetical_#_protein_#_ABR96_08445_#_[cyanobacterium_#_BACL30_#_MAG-120619-bin27]	74.5
BA20m-p-22_PROKKA_01487	gi|1272469436|gb|PHX67780.1|_#_prevent-host-death_#_protein_#_[Cyanobium_#_sp._#_Baikal-G2]	100
BA20m-p-22_PROKKA_01488	gi|1272469435|gb|PHX67779.1|_#_plasmid_#_stabilization_#_protein_#_[Cyanobium_#_sp._#_Baikal-G2]	94.6
BA20m-p-22_PROKKA_01498	gi|1405643275|gb|PZU98181.1|_#_toxin-antitoxin_#_system_#_[Cyanobium_#_sp.]	59.3
BA20m-p-22_PROKKA_01500	gi|949103813|gb|KRO90511.1|_#_hypothetical_#_protein_#_ABR96_08445_#_[cyanobacterium_#_BACL30_#_MAG-120619-bin27]	71.4
BA20m-p-22_PROKKA_01521	gi|493168696|ref|WP_006172597.1|_#_hypothetical_#_protein_#_[Synechococcus_#_sp._#_WH_#_5701]	75
BA20m-p-22_PROKKA_01542	gi|639784630|ref|WP_024741454.1|_#_hypothetical_#_protein_#_[Tenacibaculum_#_maritimum]	30.6
BA20m-p-22_PROKKA_01554	gi|504922698|ref|WP_015109800.1|_#_type_#_II_#_toxin-antitoxin_#_system_#_VapC_#_family_#_toxin_#_[Cyanobium_#_gracile]	69.4
BA20m-p-22_PROKKA_01561	gi|1369062731|ref|WP_106500379.1|_#_accessory_#_colonization_#_factor_#_[Synechococcus_#_lacustris]	81.3
BA20m-p-22_PROKKA_01566	gi|1405649618|gb|PZV04197.1|_#_hypothetical_#_protein_#_DCF23_07165_#_[Cyanobium_#_sp.]	68.3
BA20m-p-22_PROKKA_01575	gi|1369066379|ref|WP_106502520.1|_#_hypothetical_#_protein_#_[Cyanobium_#_usitatum]	88.3
BA20m-p-22_PROKKA_01609	gi|1405652980|gb|PZV07296.1|_#_hypothetical_#_protein_#_DCF22_22260_#_[Leptolyngbya_#_sp.]	51.3
BA20m-p-22_PROKKA_01623	gi|1233218145|ref|WP_094561738.1|_#_hypothetical_#_protein_#_[Synechococcus_#_sp._#_8F6]	83.6
BA20m-p-22_PROKKA_01638	gi|497993623|ref|WP_010307779.1|_#_hypothetical_#_protein_#_[Synechococcus_#_sp._#_CB0101]	66.7
BA20m-p-22_PROKKA_01659	gi|1233248985|ref|WP_094590237.1|_#_hypothetical_#_protein_#_[Vulcanococcus_#_limneticus]	77.4
BA20m-p-22_PROKKA_01661	gi|428254632|gb|AFZ20591.1|_#_hypothetical_#_protein_#_Mic7113_4929_#_[Microcoleus_#_sp._#_PCC_#_7113]	32
BA20m-p-22_PROKKA_01674	gi|1405667668|gb|PZV21133.1|_#_ABC_#_transporter_#_permease_#_[Cyanobium_#_sp.]	80.9
BA20m-p-22_PROKKA_01675	gi|1233111183|ref|WP_094513666.1|_#_spermidine/putrescine_#_ABC_#_transporter_#_substrate-binding_#_protein_#_[Synechococcus_#_sp._#_MW101C3]	75.3
BA20m-p-22_PROKKA_01694	gi|1371575576|ref|WP_106632574.1|_#_glycosylase_#_[Cyanobium_#_usitatum]	84.7
BA20m-p-22_PROKKA_01696	gi|1401105907|gb|PYU67911.1|_#_glycosyl_#_transferase_#_family_#_1,_#_partial_#_[Acidobacteria_#_bacterium]	66.4
BA20m-p-22_PROKKA_01703	gi|850338614|ref|WP_048016580.1|_#_hypothetical_#_protein_#_[Synechococcus_#_sp._#_GFB01]	53.7
BA20m-p-22_PROKKA_01704	gi|491366185|ref|WP_005224096.1|_#_hypothetical_#_protein_#_[Marichromatium_#_purpuratum]	58.3
BA20m-p-22_PROKKA_01718	gi|1344536297|dbj|BBC73479.1|_#_hypothetical_#_protein_#_AEB_P2611_#_[Altererythrobacter_#_sp._#_B11]	58.5
BA20m-p-22_PROKKA_01737	gi|1233218001|ref|WP_094561603.1|_#_hypothetical_#_protein_#_[Synechococcus_#_sp._#_8F6]	84.2
BA20m-p-22_PROKKA_01739	gi|1320873419|gb|PLS67561.1|_#_hypothetical_#_protein_#_CV045_12905_#_[Cyanobacteria_#_bacterium_#_M5B4]	50.8
BA20m-p-22_PROKKA_01740	gi|1369065949|ref|WP_106502093.1|_#_hypothetical_#_protein_#_[Cyanobium_#_usitatum]	66.3
BA20m-p-22_PROKKA_01741	gi|1366733743|gb|PSJ06586.1|_#_hypothetical_#_protein_#_C7K55_03835_#_[Cyanobium_#_usitatum_#_str._#_Tous]	70.6
BA20m-p-22_PROKKA_01804	gi|1233216805|ref|WP_094560690.1|_#_hypothetical_#_protein_#_[Synechococcus_#_sp._#_8F6]	72.6
BA20m-p-22_PROKKA_01805	gi|1233216735|ref|WP_094560620.1|_#_MoxR_#_family_#_ATPase_#_[Synechococcus_#_sp._#_8F6]	85.7
BA20m-p-22_PROKKA_01806	gi|1233216733|ref|WP_094560618.1|_#_hypothetical_#_protein_#_[Synechococcus_#_sp._#_8F6]	63.6
BA20m-p-22_PROKKA_01812	gi|752786522|ref|WP_041426378.1|_#_hypothetical_#_protein_#_[Synechococcus_#_sp._#_CC9311]	31.6
BA20m-p-22_PROKKA_01823	gi|1501004904|ref|WP_121988138.1|_#_hypothetical_#_protein_#_[Nitrospira_#_lenta]	34.5
BA20m-p-22_PROKKA_01848	gi|1361012501|ref|WP_106220902.1|_#_type_#_II_#_toxin-antitoxin_#_system_#_Phd/YefM_#_family_#_antitoxin_#_[Aphanothece_#_minutissima]	92.4
BA20m-p-22_PROKKA_01852	gi|1490397381|gb|RLA41656.1|_#_type_#_II_#_toxin-antitoxin_#_system_#_RelE/ParE_#_family_#_toxin,_#_partial_#_[Gammaproteobacteria_#_bacterium]	56.3
BA20m-p-22_PROKKA_01853	gi|1494433198|gb|RLS81221.1|_#_addiction_#_module_#_component_#_[Planctomycetes_#_bacterium]	58.5
BA20m-p-22_PROKKA_01855	gi|1498275676|gb|RMH18481.1|_#_DUF3800_#_domain-containing_#_protein_#_[Acidobacteria_#_bacterium]	50.2
BA20m-p-22_PROKKA_01858	gi|949108319|gb|KRO93383.1|_#_hypothetical_#_protein_#_ABR96_00090_#_[cyanobacterium_#_BACL30_#_MAG-120619-bin27]	85.7
BA20m-p-22_PROKKA_01880	gi|589604032|gb|EXI75903.1|_#_hypothetical_#_protein_#_AW07_00831_#_[Candidatus_#_Accumulibacter_#_sp._#_SK-11]	38.7
BA20m-p-22_PROKKA_01928	gi|1100959124|ref|WP_071466908.1|_#_CoA_#_transferase_#_[Polynucleobacter_#_asymbioticus]	63.9
BA20m-p-22_PROKKA_01950	gi|1494414029|gb|RLS63721.1|_#_DUF4440_#_domain-containing_#_protein_#_[Planctomycetes_#_bacterium]	47.2
BA20m-p-22_PROKKA_01963	gi|1151935668|gb|OOV33926.1|_#_hypothetical_#_protein_#_BV53_06830_#_[Candidatus_#_Synechococcus_#_spongiarum_#_LMB_#_bulk15N]	66.5
BA20m-p-22_PROKKA_01964	gi|1152361359|ref|WP_078232541.1|_#_hypothetical_#_protein_#_[Candidatus_#_Synechococcus_#_spongiarum]	79.5
BA20m-p-22_PROKKA_01969	gi|1364865030|gb|PSG96503.1|_#_hypothetical_#_protein_#_BRD56_10030_#_[Thermoplasmatales_#_archaeon_#_SW_10_69_26]	36.8
BA20m-p-22_PROKKA_02083	gi|966791105|ref|WP_058558081.1|_#_RES_#_domain-containing_#_protein_#_[Thiohalocapsa_#_sp._#_ML1]	49.7
BA20m-p-22_PROKKA_02084	gi|966791104|ref|WP_058558080.1|_#_hypothetical_#_protein_#_[Thiohalocapsa_#_sp._#_ML1]	48.6
BA20m-p-22_PROKKA_02086	gi|1369063298|ref|WP_106500921.1|_#_PIN_#_domain-containing_#_protein_#_[Synechococcus_#_lacustris]	68.7
BA20m-p-22_PROKKA_02087	gi|1369063297|ref|WP_106500920.1|_#_AbrB/MazE/SpoVT_#_family_#_DNA-binding_#_domain-containing_#_protein_#_[Synechococcus_#_lacustris]	77.1
BA20m-p-22_PROKKA_02112	gi|752664370|ref|WP_041313079.1|_#_hypothetical_#_protein_#_[Heliobacterium_#_modesticaldum]	39.4
BA20m-p-22_PROKKA_02113	gi|1490587431|gb|RLB92428.1|_#_helicase,_#_partial_#_[Deltaproteobacteria_#_bacterium]	58.3
BA20m-p-22_PROKKA_02115	gi|1233250189|ref|WP_094591345.1|_#_BREX-3_#_system_#_phosphatase_#_PglZ_#_[Vulcanococcus_#_limneticus]	93.7
BA20m-p-22_PROKKA_02116	gi|1233250190|ref|WP_094591346.1|_#_hypothetical_#_protein_#_[Vulcanococcus_#_limneticus]	89.3
BA20m-p-22_PROKKA_02117	gi|1369065906|ref|WP_106502069.1|_#_hypothetical_#_protein_#_[Cyanobium_#_usitatum]	62.2
BA20m-p-22_PROKKA_02122	gi|1233218145|ref|WP_094561738.1|_#_hypothetical_#_protein_#_[Synechococcus_#_sp._#_8F6]	83.6
BA20m-p-22_PROKKA_02147	gi|1388098739|gb|PWB73254.1|_#_glucohydrolase,_#_partial_#_[Anaerolineales_#_bacterium]	66.7
BA20m-p-22_PROKKA_02149	gi|1371238193|gb|PSP70867.1|_#_trehalose-phosphatase_#_[Halobacteriales_#_archaeon_#_QH_8_67_27]	35.3
BA20m-p-22_PROKKA_02150	gi|1405648683|gb|PZV03325.1|_#_hypothetical_#_protein_#_DCF23_09845_#_[Cyanobium_#_sp.]	51.8
BA20m-p-22_PROKKA_02154	gi|492910529|ref|WP_006040935.1|_#_DUF4239_#_domain-containing_#_protein_#_[Synechococcus_#_sp._#_WH_#_7805]	66.5
BA20m-p-22_PROKKA_02171	gi|78169984|gb|ABB27081.1|_#_peptide_#_chain_#_release_#_factor_#_RF-2_#_[Synechococcus_#_sp._#_CC9902]	100
BA20m-p-22_PROKKA_02228	gi|1369066045|ref|WP_106502189.1|_#_hypothetical_#_protein_#_[Cyanobium_#_usitatum]	73.6
BA20m-p-22_PROKKA_02262	gi|501726133|ref|WP_012626333.1|_#_class_#_I_#_SAM-dependent_#_methyltransferase_#_[Cyanothece_#_sp._#_PCC_#_7425]	55.8
BA20m-p-22_PROKKA_02299	gi|1490372921|gb|RLA20822.1|_#_hypothetical_#_protein_#_DRQ62_10115,_#_partial_#_[Gammaproteobacteria_#_bacterium]	35.7
BA20m-p-22_PROKKA_02327	gi|1369066811|ref|WP_106502806.1|_#_hypothetical_#_protein_#_[Cyanobium_#_usitatum]	86.1
BA20m-p-22_PROKKA_02372	gi|1082157723|gb|OFW07357.1|_#_hypothetical_#_protein_#_A3H96_05110_#_[Acidobacteria_#_bacterium_#_RIFCSPLOWO2_02_FULL_67_36]	61.2
BA20m-p-22_PROKKA_02373	gi|1225173906|ref|WP_093186259.1|_#_AbrB/MazE/SpoVT_#_family_#_DNA-binding_#_domain-containing_#_protein_#_[Thiocapsa_#_sp._#_KS1]	73.4
BA20m-p-22_PROKKA_02374	gi|1225173909|ref|WP_093186262.1|_#_PIN_#_domain-containing_#_protein_#_[Thiocapsa_#_sp._#_KS1]	68.7
BA20m-p-22_PROKKA_02380	gi|1122416781|ref|WP_074070720.1|_#_hypothetical_#_protein_#_[Rhizobium_#_gallicum]	39.1
BA20m-p-22_PROKKA_02385	gi|1405648117|gb|PZV02783.1|_#_hypothetical_#_protein_#_DCF24_00995_#_[Cyanobium_#_sp.]	89
BA20m-p-22_PROKKA_02393	gi|346921519|gb|EGY02208.1|_#_hypothetical_#_protein_#_AZA_75669_#_[Nitrospirillum_#_amazonense_#_Y2]	32.8
BA20m-p-22_PROKKA_02411	gi|1233218165|ref|WP_094561758.1|_#_hypothetical_#_protein_#_[Synechococcus_#_sp._#_8F6]	65.6
BA20m-p-22_PROKKA_02432	gi|427346457|gb|AFY29170.1|_#_transposase_#_[Cyanobium_#_gracile_#_PCC_#_6307]	72.9
BA20m-p-22_PROKKA_02445	gi|493167414|ref|WP_006171869.1|_#_Nif11_#_family_#_protein_#_[Synechococcus_#_sp._#_WH_#_5701]	44.2
BA20m-p-22_PROKKA_02449	gi|665912221|ref|WP_031278273.1|_#_type_#_II_#_toxin-antitoxin_#_system_#_Phd/YefM_#_family_#_antitoxin_#_[Candidatus_#_Microthrix_#_parvicella]	53.7
BA20m-p-22_PROKKA_02456	gi|850338644|ref|WP_048016592.1|_#_hypothetical_#_protein_#_[Synechococcus_#_sp._#_GFB01]	36.1
BA20m-p-22_PROKKA_02457	gi|850338647|ref|WP_048016593.1|_#_hypothetical_#_protein_#_[Synechococcus_#_sp._#_GFB01]	69.4
BA20m-p-22_PROKKA_02458	gi|921053475|ref|WP_053068251.1|_#_hypothetical_#_protein_#_[Synechococcus_#_sp._#_GFB01]	52.9
BA20m-p-22_PROKKA_02459	gi|850338651|ref|WP_048016595.1|_#_hypothetical_#_protein_#_[Synechococcus_#_sp._#_GFB01]	50.7
BA20m-p-22_PROKKA_02461	gi|87282354|gb|EAQ74314.1|_#_hypothetical_#_protein_#_WH5701_06771_#_[Synechococcus_#_sp._#_WH_#_5701]	58.4
BA20m-p-22_PROKKA_02470	gi|932874276|dbj|BAS54328.1|_#_hypothetical_#_protein_#_LBWT_2190_#_[Leptolyngbya_#_boryana_#_IAM_#_M-101]	43.4
BA20m-p-22_PROKKA_02472	gi|949109650|gb|KRO94318.1|_#_hypothetical_#_protein_#_ABR96_10840_#_[cyanobacterium_#_BACL30_#_MAG-120619-bin27]	97.4
BA20m-p-22_PROKKA_02490	gi|495344566|ref|WP_008069297.1|_#_hypothetical_#_protein_#_[Pseudomonas_#_sp._#_GM79]	45.9
BA20m-p-22_PROKKA_02495	gi|850338637|ref|WP_048016589.1|_#_hypothetical_#_protein_#_[Synechococcus_#_sp._#_GFB01]	72.1
BA20m-p-22_PROKKA_02497	gi|1286991686|dbj|GBC91419.1|_#_hypothetical_#_protein_#_HRbin14_02187_#_[bacterium_#_HR14]	37.5
BA20m-p-22_PROKKA_02498	gi|1371575578|ref|WP_106632576.1|_#_glycosyltransferase_#_[Cyanobium_#_usitatum]	91.5
BA20m-p-22_PROKKA_02499	gi|1405648195|gb|PZV02860.1|_#_glycosidase_#_[Cyanobium_#_sp.]	83.2
BA20m-p-22_PROKKA_02531	gi|1189717114|ref|WP_085769994.1|_#_class_#_I_#_SAM-dependent_#_methyltransferase_#_[Methylocystis_#_bryophila]	52.5
BA20m-p-22_PROKKA_02552	gi|1233215443|ref|WP_094559328.1|_#_high_#_light_#_inducible_#_protein_#_[Synechococcus_#_sp._#_8F6]	93.8
BA20m-p-22_PROKKA_02555	gi|989755932|emb|CWP41039.1|_#_Uncharacterised_#_protein_#_[Neisseria_#_meningitidis]	37.5
BA20m-p-22_PROKKA_02579	gi|1070619229|ref|YP_009301657.1|_#_hypothetical_#_protein_#_R1080702_155_#_[Cyanophage_#_S-RIM32]	70.5
BA20m-p-22_PROKKA_02580	gi|1094133956|ref|WP_071122783.1|_#_hypothetical_#_protein_#_[Prevotellamassilia_#_timonensis]	55.7
BA20m-p-22_PROKKA_02583	gi|1233217408|ref|WP_094561237.1|_#_hypothetical_#_protein_#_[Synechococcus_#_sp._#_8F6]	76.1
BA20m-p-22_PROKKA_02591	gi|590104440|emb|CDI02151.1|_#_hypothetical_#_protein_#_BN873_260007_#_[Candidatus_#_Competibacter_#_denitrificans_#_Run_A_D11]	36.5
BA20m-p-22_PROKKA_02608	gi|1369066682|ref|WP_106502677.1|_#_hypothetical_#_protein_#_[Cyanobium_#_usitatum]	56.5
BA20m-p-22_PROKKA_02613	gi|1371575734|ref|WP_106632732.1|_#_hypothetical_#_protein_#_[Cyanobium_#_usitatum]	78.6
BA20m-p-22_PROKKA_02624	gi|1347795498|ref|WP_104387798.1|_#_hypothetical_#_protein_#_[Cuspidothrix_#_issatschenkoi]	43.4
BA20m-p-22_PROKKA_02643	gi|1233215902|ref|WP_094559787.1|_#_hypothetical_#_protein_#_[Synechococcus_#_sp._#_8F6]	84.1
BA20m-p-22_PROKKA_02644	gi|1233215901|ref|WP_094559786.1|_#_hypothetical_#_protein_#_[Synechococcus_#_sp._#_8F6]	78.3
BA20m-p-22_PROKKA_02655	gi|1233247590|ref|WP_094588842.1|_#_DUF2384_#_domain-containing_#_protein_#_[Vulcanococcus_#_limneticus]	93.4
BA20m-p-22_PROKKA_02656	gi|1233247588|ref|WP_094588840.1|_#_RES_#_domain-containing_#_protein_#_[Vulcanococcus_#_limneticus]	88.7
BA20m-p-22_PROKKA_02661	gi|947167214|ref|WP_055938291.1|_#_FAD-binding_#_oxidoreductase_#_[Duganella_#_sp._#_Root336D2]	55.7
BA20m-p-22_PROKKA_02672	gi|1145948047|gb|OOD98863.1|_#_hypothetical_#_protein_#_BSK43_35390,_#_partial_#_[Rhizobium_#_sp._#_P44RR-XXIV]	38.3
BA20m-p-22_PROKKA_02673	gi|1361012250|ref|WP_106220651.1|_#_serine/threonine_#_protein_#_kinase_#_[Aphanothece_#_minutissima]	61.3
BA20m-p-22_PROKKA_02697	gi|1082713968|gb|OGA34571.1|_#_hypothetical_#_protein_#_A3G80_01820_#_[Betaproteobacteria_#_bacterium_#_RIFCSPLOWO2_12_FULL_62_13b]	63.2
BA20m-p-22_PROKKA_02698	gi|1082713967|gb|OGA34570.1|_#_hypothetical_#_protein_#_A3G80_01815_#_[Betaproteobacteria_#_bacterium_#_RIFCSPLOWO2_12_FULL_62_13b]	39.1
BA20m-p-22_PROKKA_02699	gi|1334826917|dbj|GBC79361.1|_#_hypothetical_#_protein_#_HRbin09_00577_#_[bacterium_#_HR09]	38.3
BA20m-p-22_PROKKA_02702	gi|1400658860|gb|PYQ66037.1|_#_hypothetical_#_protein_#_DMF53_04290_#_[Acidobacteria_#_bacterium]	40.7
BA20m-p-22_PROKKA_02706	gi|880908553|ref|WP_048672908.1|_#_hypothetical_#_protein_#_[Candidatus_#_Competibacter_#_denitrificans]	38.8
BA20m-p-22_PROKKA_02707	gi|1370868958|ref|WP_106544596.1|_#_poly-gamma-glutamate_#_synthase_#_PgsB_#_[Chroococcidiopsis_#_sp._#_CCALA_#_051]	52.1
BA20m-p-22_PROKKA_02709	gi|1370868959|ref|WP_106544597.1|_#_hypothetical_#_protein_#_[Chroococcidiopsis_#_sp._#_CCALA_#_051]	38.3
BA20m-p-22_PROKKA_02720	gi|504921395|ref|WP_015108497.1|_#_MULTISPECIES:_#_hypothetical_#_protein_#_[Cyanobacteria]	93.6
BA20m-p-22_PROKKA_02731	gi|1348432300|emb|SPE58521.1|_#_hypothetical_#_protein_#_SBV1_2740025_#_[Verrucomicrobia_#_bacterium]	37.8
BA20m-p-22_PROKKA_02732	gi|897525026|emb|CPQ06014.1|_#_Uncharacterised_#_protein_#_[Bordetella_#_pertussis]	46.9
BA20m-p-22_PROKKA_02733	gi|1415986586|emb|SPZ11905.1|_#_Uncharacterised_#_protein_#_[Pseudomonas_#_aeruginosa]	39.8
BA20m-p-22_PROKKA_02783	gi|1149616487|gb|OON11440.1|_#_hexulose-6-phosphate_#_synthase_#_[Synechococcus_#_lacustris_#_str._#_Tous]	96.4
BA20m-p-22_PROKKA_02815	gi|1366732892|gb|PSJ05744.1|_#_hypothetical_#_protein_#_C7K55_06835_#_[Cyanobium_#_usitatum_#_str._#_Tous]	35.5
BA20m-p-22_PROKKA_02820	gi|499452819|ref|WP_011140283.1|_#_putative_#_toxin-antitoxin_#_system_#_toxin_#_component,_#_PIN_#_family_#_[Gloeobacter_#_violaceus]	70.5
BA20m-p-22_PROKKA_02846	gi|1272469336|gb|PHX67699.1|_#_high_#_light_#_inducible_#_protein_#_[Cyanobium_#_sp._#_Baikal-G2]	97.9
BA20m-p-22_PROKKA_02884	gi|932962446|emb|CUP30532.1|_#_Uncharacterised_#_protein_#_[Prevotella_#_copri]	47.4
BA20m-p-22_PROKKA_02912	gi|1535321588|emb|VDO17388.1|_#_unnamed_#_protein_#_product_#_[Brugia_#_timori]	41.4
BA20m-p-22_PROKKA_02922	gi|949108551|gb|KRO93533.1|_#_hypothetical_#_protein_#_ABR96_02740_#_[cyanobacterium_#_BACL30_#_MAG-120619-bin27]	83.8
BA20m-p-22_PROKKA_02927	gi|1082665201|gb|OFZ89540.1|_#_glutathione_#_S-transferase_#_[Betaproteobacteria_#_bacterium_#_RBG_16_66_20]	65.2
BA20m-p-22_PROKKA_02928	gi|1519790760|gb|RPH53534.1|_#_hypothetical_#_protein_#_EHM89_19915_#_[Acidobacteria_#_bacterium]	47.6
BA20m-p-22_PROKKA_02940	gi|499452819|ref|WP_011140283.1|_#_putative_#_toxin-antitoxin_#_system_#_toxin_#_component,_#_PIN_#_family_#_[Gloeobacter_#_violaceus]	74.6
BA20m-p-22_PROKKA_02941	gi|1405646074|gb|PZV00842.1|_#_prevent-host-death_#_protein_#_[Cyanobium_#_sp.]	87.8
BA20m-p-22_PROKKA_02942	gi|1519820179|gb|RPH76351.1|_#_DUF4143_#_domain-containing_#_protein_#_[Candidatus_#_Rokubacteria_#_bacterium]	66.7
BA20m-p-22_PROKKA_02943	gi|1113442234|gb|OJX04099.1|_#_hypothetical_#_protein_#_BGO72_11790_#_[Burkholderiales_#_bacterium_#_70-64]	65.2
BA20m-p-22_PROKKA_02946	gi|1225345485|ref|WP_093356068.1|_#_isochorismatase_#_family_#_protein_#_[Pseudonocardia_#_ammonioxydans]	51
BA20m-p-22_PROKKA_02965	gi|1233217948|ref|WP_094561570.1|_#_high_#_light_#_inducible_#_protein_#_[Synechococcus_#_sp._#_8F6]	86
BA20m-p-22_PROKKA_02968	gi|1118714988|emb|SHV75904.1|_#_Protein_#_of_#_uncharacterised_#_function_#_(DUF3170)_#_[Mycobacteroides_#_abscessus_#_subsp._#_abscessus]	45.6
BA20m-p-22_PROKKA_02983	gi|1180372572|ref|WP_083891372.1|_#_IS3_#_family_#_transposase_#_[Cyanobium_#_gracile]	74.6
BA20m-p-22_PROKKA_02992	gi|1369063442|ref|WP_106501065.1|_#_hypothetical_#_protein_#_[Synechococcus_#_lacustris]	82.1
BA20m-p-22_PROKKA_03012	lcl|BLABLA|_#_hypothetical_#_protein_#_[MedphageGF-Med-Ae1-75mDCM-C50]	48.8
BA20m-p-22_PROKKA_03014	gi|654707454|ref|WP_028165470.1|_#_hypothetical_#_protein_#_[Bradyrhizobium_#_elkanii]	59.5
BA20m-p-22_PROKKA_03047	gi|1369066377|ref|WP_106502518.1|_#_high_#_light_#_inducible_#_protein_#_[Cyanobium_#_usitatum]	95.7
BA20m-p-22_PROKKA_03085	gi|760012751|ref|WP_043695986.1|_#_hypothetical_#_protein_#_[Synechococcus_#_sp._#_KORDI-49]	64.7
BA20m-p-22_PROKKA_03102	gi|504986861|ref|WP_015173963.1|_#_hypothetical_#_protein_#_[Calothrix_#_parietina]	45.7
BA20m-p-22_PROKKA_03121	gi|1233244633|ref|WP_094586146.1|_#_prepilin-type_#_N-terminal_#_cleavage/methylation_#_domain-containing_#_protein_#_[Synechococcus_#_sp._#_BO_#_8801]	30.7
BA20m-p-22_PROKKA_03145	gi|1233216741|ref|WP_094560626.1|_#_hypothetical_#_protein_#_[Synechococcus_#_sp._#_8F6]	87
BA20m-p-22_PROKKA_03146	gi|1369062822|ref|WP_106500470.1|_#_hypothetical_#_protein_#_[Synechococcus_#_lacustris]	51
BA20m-p-22_PROKKA_03181	gi|803032790|emb|CFW08722.1|_#_Uncharacterised_#_protein_#_[Bordetella_#_pertussis]	62.8
BA20m-p-22_PROKKA_03223	gi|1369066436|ref|WP_106502577.1|_#_hypothetical_#_protein_#_[Cyanobium_#_usitatum]	73
BA20m-p-22_PROKKA_03238	gi|1115856107|gb|OKK14717.1|_#_hypothetical_#_protein_#_AMK16_29615,_#_partial_#_[Streptomyces_#_sp._#_CB00455]	38.3
BA20m-p-22_PROKKA_03265	gi|737017797|ref|WP_035013317.1|_#_diacylglycerol_#_kinase_#_[Catenovulum_#_agarivorans]	50.9
BA20m-p-22_PROKKA_03271	gi|1233215409|ref|WP_094559294.1|_#_hypothetical_#_protein_#_[Synechococcus_#_sp._#_8F6]	90.9
BA20m-p-22_PROKKA_03272	gi|1233215410|ref|WP_094559295.1|_#_hypothetical_#_protein_#_[Synechococcus_#_sp._#_8F6]	83.5
BA20m-p-22_PROKKA_03276	gi|1172314534|ref|WP_080697813.1|_#_PIN_#_domain-containing_#_protein_#_[Aeromonas_#_hydrophila]	67.5
BA20m-p-22_PROKKA_03277	gi|1369066045|ref|WP_106502189.1|_#_hypothetical_#_protein_#_[Cyanobium_#_usitatum]	60.9
BA20m-p-22_PROKKA_03398	gi|1393325163|ref|WP_109794598.1|_#_class_#_I_#_SAM-dependent_#_methyltransferase_#_[Minwuia_#_thermotolerans]	55.9
BA20m-p-22_PROKKA_03402	gi|1371575567|ref|WP_106632565.1|_#_hypothetical_#_protein_#_[Cyanobium_#_usitatum]	79.5
BA20m-p-22_PROKKA_03415	gi|1369062011|ref|WP_106499664.1|_#_hypothetical_#_protein_#_[Synechococcus_#_lacustris]	33.1
BA20m-p-22_PROKKA_03432	gi|1370868959|ref|WP_106544597.1|_#_hypothetical_#_protein_#_[Chroococcidiopsis_#_sp._#_CCALA_#_051]	40.1
BA20m-p-22_PROKKA_03433	gi|504976115|ref|WP_015163217.1|_#_poly-gamma-glutamate_#_synthase_#_PgsB_#_[Chroococcidiopsis_#_thermalis]	50.8
BA20m-p-22_PROKKA_03435	gi|1494439241|gb|RLS86498.1|_#_sulfotransferase_#_family_#_protein_#_[Planctomycetes_#_bacterium]	58.6
BA20m-p-22_PROKKA_03450	gi|504557914|ref|WP_014745016.1|_#_transcriptional_#_regulator_#_[Tistrella_#_mobilis]	44.8
BA20m-p-22_PROKKA_03457	gi|1272469436|gb|PHX67780.1|_#_prevent-host-death_#_protein_#_[Cyanobium_#_sp._#_Baikal-G2]	65.5
BA20m-p-22_PROKKA_03462	gi|1195458895|gb|OUI90016.1|_#_hypothetical_#_protein_#_HK19_12975_#_[Acetobacter_#_persici]	58.2
BA20m-p-22_PROKKA_03525	gi|652335501|ref|WP_026732717.1|_#_oxidoreductase_#_[Fischerella_#_sp._#_PCC_#_9605]	65.9
BA20m-p-22_PROKKA_03527	gi|1366732820|gb|PSJ05672.1|_#_hypothetical_#_protein_#_C7K55_06410_#_[Cyanobium_#_usitatum_#_str._#_Tous]	75.8
BA20m-p-22_PROKKA_03529	gi|494159204|ref|WP_007098940.1|_#_cupin_#_domain-containing_#_protein_#_[Synechococcus_#_sp._#_RS9916]	46.9
BA20m-p-22_PROKKA_03543	gi|1233244625|ref|WP_094586138.1|_#_hypothetical_#_protein_#_[Synechococcus_#_sp._#_BO_#_8801]	32.3
BA20m-p-22_PROKKA_03573	gi|1405648529|gb|PZV03179.1|_#_hypothetical_#_protein_#_DCF23_10335_#_[Cyanobium_#_sp.]	69
BA20m-p-22_PROKKA_03574	gi|1270442672|gb|PHS35198.1|_#_hypothetical_#_protein_#_COB07_13315_#_[Sulfurovum_#_sp.]	76.6
BA20m-p-22_PROKKA_03597	gi|504990144|ref|WP_015177246.1|_#_hypothetical_#_protein_#_[Oscillatoria_#_nigro-viridis]	40.2
BA20m-p-22_PROKKA_03602	gi|1152227410|emb|SKA99721.1|_#_Acetyltransferase_#_(GNAT)_#_domain-containing_#_protein_#_[Prosthecobacter_#_debontii]	33.1
BA5m-10_PROKKA_00037	gi|1272469446|gb|PHX67789.1|_#_hypothetical_#_protein_#_CK549_04205_#_[Cyanobium_#_sp._#_Baikal-G2]	83.3
BA5m-10_PROKKA_00041	gi|1369066875|ref|WP_106502870.1|_#_DUF475_#_domain-containing_#_protein_#_[Cyanobium_#_usitatum]	99.4
BA5m-10_PROKKA_00089	gi|1369066838|ref|WP_106502833.1|_#_hypothetical_#_protein_#_[Cyanobium_#_usitatum]	70
BA5m-10_PROKKA_00220	gi|915474362|ref|WP_050813895.1|_#_XRE_#_family_#_transcriptional_#_regulator_#_[Acidovorax_#_sp._#_NO-1]	45.2
BA5m-10_PROKKA_00221	gi|947607837|ref|WP_056271003.1|_#_hypothetical_#_protein_#_[Hydrogenophaga_#_sp._#_Root209]	56.9
BA5m-10_PROKKA_00246	gi|1369066105|ref|WP_106502249.1|_#_hypothetical_#_protein_#_[Cyanobium_#_usitatum]	94
BA5m-10_PROKKA_00275	gi|1366733390|gb|PSJ06236.1|_#_hypothetical_#_protein_#_C7K55_04700_#_[Cyanobium_#_usitatum_#_str._#_Tous]	84.7
BA5m-10_PROKKA_00402	lcl|BLABLA|_#__#_[Synechococcus-MED-G68]	56.1
BA5m-10_PROKKA_00417	gi|1369065698|ref|WP_106501861.1|_#_hypothetical_#_protein_#_[Cyanobium_#_usitatum]	99
BA5m-10_PROKKA_00418	gi|949109456|gb|KRO94168.1|_#_hypothetical_#_protein_#_ABR96_05705_#_[cyanobacterium_#_BACL30_#_MAG-120619-bin27]	93.9
BA5m-10_PROKKA_00536	gi|887472940|emb|CKV88894.1|_#_Uncharacterised_#_protein_#_[Mycobacterium_#_tuberculosis]	32.9
BA5m-10_PROKKA_00541	gi|1369065978|ref|WP_106502122.1|_#_hypothetical_#_protein_#_[Cyanobium_#_usitatum]	96.1
BA5m-10_PROKKA_00554	gi|1233244633|ref|WP_094586146.1|_#_prepilin-type_#_N-terminal_#_cleavage/methylation_#_domain-containing_#_protein_#_[Synechococcus_#_sp._#_BO_#_8801]	35.6
BA5m-10_PROKKA_00556	gi|1405670959|gb|PZV24272.1|_#_hypothetical_#_protein_#_DCF18_03575_#_[Cyanobium_#_sp.]	32.7
BA5m-10_PROKKA_00557	gi|1233244636|ref|WP_094586149.1|_#_hypothetical_#_protein_#_[Synechococcus_#_sp._#_BO_#_8801]	33.2
BA5m-10_PROKKA_00562	gi|1468553098|ref|WP_117434957.1|_#_DUF4351_#_domain-containing_#_protein_#_[Cyanobium_#_usitatum]	90.3
BA5m-10_PROKKA_00565	gi|1369065998|ref|WP_106502142.1|_#_hypothetical_#_protein_#_[Cyanobium_#_usitatum]	96.1
BA5m-10_PROKKA_00569	gi|1391320714|gb|PWL21828.1|_#_hypothetical_#_protein_#_DCO99_10165_#_[Synechococcus_#_sp._#_XM-24]	36
BA5m-10_PROKKA_00571	gi|1361012142|ref|WP_106220543.1|_#_hypothetical_#_protein_#_[Aphanothece_#_minutissima]	30.7
BA5m-10_PROKKA_00631	gi|1372052652|ref|WP_106922712.1|_#_hypothetical_#_protein,_#_partial_#_[filamentous_#_cyanobacterium_#_CCP3]	54.5
BA5m-10_PROKKA_00648	gi|1233217408|ref|WP_094561237.1|_#_hypothetical_#_protein_#_[Synechococcus_#_sp._#_8F6]	43.9
BA5m-10_PROKKA_00669	gi|760012751|ref|WP_043695986.1|_#_hypothetical_#_protein_#_[Synechococcus_#_sp._#_KORDI-49]	61.8
BA5m-10_PROKKA_00678	gi|1369066722|ref|WP_106502717.1|_#_hypothetical_#_protein_#_[Cyanobium_#_usitatum]	78.9
BA5m-10_PROKKA_00688	gi|1369062371|ref|WP_106500023.1|_#_hypothetical_#_protein_#_[Synechococcus_#_lacustris]	49.4
BA5m-10_PROKKA_00689	gi|1369065070|ref|WP_106501394.1|_#_hypothetical_#_protein_#_[Cyanobium_#_usitatum]	90.2
BA5m-10_PROKKA_00748	gi|1309080561|gb|PKP62179.1|_#_hypothetical_#_protein_#_CVT91_00235_#_[Candidatus_#_Atribacteria_#_bacterium_#_HGW-Atribacteria-1]	40.7
BA5m-10_PROKKA_00768	gi|1233107159|ref|WP_094509942.1|_#_hypothetical_#_protein_#_[Synechococcus_#_sp._#_MW101C3]	54.9
BA5m-10_PROKKA_00769	gi|515889528|ref|WP_017320111.1|_#_class_#_I_#_SAM-dependent_#_methyltransferase_#_[cyanobacterium_#_PCC_#_7702]	40.5
BA5m-10_PROKKA_00771	gi|1313384482|dbj|GBE45037.1|_#_hypothetical_#_protein_#_BMS3Bbin11_00116_#_[bacterium_#_BMS3Bbin11]	33.6
BA5m-10_PROKKA_00772	gi|1498289559|gb|RMH30885.1|_#_class_#_I_#_SAM-dependent_#_methyltransferase_#_[Planctomycetes_#_bacterium]	35.9
BA5m-10_PROKKA_00809	gi|1371575734|ref|WP_106632732.1|_#_hypothetical_#_protein_#_[Cyanobium_#_usitatum]	98.9
BA5m-10_PROKKA_00874	gi|1371575984|ref|WP_106632982.1|_#_hypothetical_#_protein_#_[Cyanobium_#_usitatum]	94.9
BA5m-10_PROKKA_00875	gi|1371575983|ref|WP_106632981.1|_#_hypothetical_#_protein_#_[Cyanobium_#_usitatum]	88.1
BA5m-10_PROKKA_00892	gi|1371575969|ref|WP_106632967.1|_#_ABC_#_transporter_#_permease_#_[Cyanobium_#_usitatum]	98.6
BA5m-10_PROKKA_01013	gi|1371575613|ref|WP_106632611.1|_#_hypothetical_#_protein_#_[Cyanobium_#_usitatum]	87.9
BA5m-10_PROKKA_01022	gi|949024856|gb|KRO33125.1|_#_hypothetical_#_protein_#_ABR64_01280_#_[Actinobacteria_#_bacterium_#_BACL2_#_MAG-121001-bin67]	47.5
BA5m-10_PROKKA_01040	gi|949104638|gb|KRO91069.1|_#_high_#_light_#_inducible_#_protein_#_[cyanobacterium_#_BACL30_#_MAG-120619-bin27]	95.6
BA5m-10_PROKKA_01077	gi|1233217408|ref|WP_094561237.1|_#_hypothetical_#_protein_#_[Synechococcus_#_sp._#_8F6]	43.9
BA5m-10_PROKKA_01080	gi|1369062636|ref|WP_106500286.1|_#_hypothetical_#_protein_#_[Synechococcus_#_lacustris]	49.3
BA5m-10_PROKKA_01081	gi|1233251125|ref|WP_094592246.1|_#_ATP-binding_#_protein_#_[Vulcanococcus_#_limneticus]	62.7
BA5m-10_PROKKA_01099	gi|1371575381|ref|WP_106632379.1|_#_hypothetical_#_protein_#_[Cyanobium_#_usitatum]	92.6
BA5m-10_PROKKA_01190	gi|1233189587|ref|WP_094554878.1|_#_antitoxin_#_[Synechococcus_#_sp._#_1G10]	94
BA5m-10_PROKKA_01191	gi|493164312|ref|WP_006169987.1|_#_type_#_II_#_toxin-antitoxin_#_system_#_RelE/ParE_#_family_#_toxin_#_[Synechococcus_#_sp._#_WH_#_5701]	87.1
BA5m-10_PROKKA_01192	gi|1094844635|emb|SEJ50885.1|_#_hypothetical_#_protein_#_SAMN04244579_04633_#_[Azotobacter_#_beijerinckii]	62.9
BA5m-10_PROKKA_01346	gi|1272469154|gb|PHX67539.1|_#_hypothetical_#_protein_#_CK549_05570_#_[Cyanobium_#_sp._#_Baikal-G2]	89.3
BA5m-10_PROKKA_01347	gi|1369066682|ref|WP_106502677.1|_#_hypothetical_#_protein_#_[Cyanobium_#_usitatum]	92
BA5m-10_PROKKA_01396	gi|1371575896|ref|WP_106632894.1|_#_hypothetical_#_protein_#_[Cyanobium_#_usitatum]	91.4
BA5m-10_PROKKA_01397	gi|949104968|gb|KRO91211.1|_#_hypothetical_#_protein_#_ABR96_03645_#_[cyanobacterium_#_BACL30_#_MAG-120619-bin27]	88.5
BA5m-10_PROKKA_01416	gi|940311893|gb|KPZ16112.1|_#_Uncharacterized_#_protein_#_ALO56_05250_#_[Pseudomonas_#_viridiflava]	33
BA5m-10_PROKKA_01468	gi|1371576092|ref|WP_106633090.1|_#_cytochrome_#_b6-f_#_complex_#_subunit_#_6_#_[Cyanobium_#_usitatum]	100
BA5m-10_PROKKA_01520	gi|1369065095|ref|WP_106501408.1|_#_hypothetical_#_protein_#_[Cyanobium_#_usitatum]	97.1
BA5m-10_PROKKA_01534	gi|1309038990|gb|PKP30305.1|_#_DUF4440_#_domain-containing_#_protein_#_[Bacteroidetes_#_bacterium_#_HGW-Bacteroidetes-16]	45.1
BA5m-10_PROKKA_01648	gi|1369062188|ref|WP_106499840.1|_#_HlyD_#_family_#_efflux_#_transporter_#_periplasmic_#_adaptor_#_subunit_#_[Synechococcus_#_lacustris]	74.3
BA5m-10_PROKKA_01650	gi|1369062856|ref|WP_106500504.1|_#_hypothetical_#_protein_#_[Synechococcus_#_lacustris]	41
BA5m-10_PROKKA_01748	gi|1369065718|ref|WP_106501881.1|_#_hypothetical_#_protein_#_[Cyanobium_#_usitatum]	99
BA5m-10_PROKKA_01749	gi|697973357|gb|KGM13156.1|_#_hypothetical_#_protein_#_N869_15760_#_[Cellulomonas_#_bogoriensis_#_69B4_#_=_#_DSM_#_16987]	35.2
BA5m-10_PROKKA_01765	gi|949109282|gb|KRO94041.1|_#_hypothetical_#_protein_#_ABR96_04080,_#_partial_#_[cyanobacterium_#_BACL30_#_MAG-120619-bin27]	73.9
BA5m-10_PROKKA_01793	gi|949168724|gb|KRP36923.1|_#_hypothetical_#_protein_#_ABS34_05295_#_[Opitutaceae_#_bacterium_#_BACL24_#_MAG-120322-bin51]	57.6
BA5m-10_PROKKA_01799	gi|1371576014|ref|WP_106633012.1|_#_hypothetical_#_protein_#_[Cyanobium_#_usitatum]	93.4
BA5m-10_PROKKA_01807	gi|1371576018|ref|WP_106633016.1|_#_hypothetical_#_protein_#_[Cyanobium_#_usitatum]	95
BA5m-10_PROKKA_01808	gi|1371576019|ref|WP_106633017.1|_#_hypothetical_#_protein_#_[Cyanobium_#_usitatum]	98.6
BA5m-10_PROKKA_01856	gi|1369066375|ref|WP_106502516.1|_#_hypothetical_#_protein_#_[Cyanobium_#_usitatum]	97.1
BA5m-10_PROKKA_01860	gi|1369066379|ref|WP_106502520.1|_#_hypothetical_#_protein_#_[Cyanobium_#_usitatum]	96
BA5m-10_PROKKA_01885	gi|1149617953|gb|OON12739.1|_#_hypothetical_#_protein_#_BTM30_02815_#_[Synechococcus_#_lacustris_#_str._#_Tous]	71.9
BA5m-10_PROKKA_01886	gi|1149617954|gb|OON12740.1|_#_hypothetical_#_protein_#_BTM30_02820_#_[Synechococcus_#_lacustris_#_str._#_Tous]	39
BA5m-10_PROKKA_01981	gi|949108551|gb|KRO93533.1|_#_hypothetical_#_protein_#_ABR96_02740_#_[cyanobacterium_#_BACL30_#_MAG-120619-bin27]	96
BA5m-10_PROKKA_01999	gi|1371575579|ref|WP_106632577.1|_#_glycosidase_#_[Cyanobium_#_usitatum]	96.7
BA5m-10_PROKKA_02000	gi|1371575578|ref|WP_106632576.1|_#_glycosyltransferase_#_[Cyanobium_#_usitatum]	98.9
BA5m-10_PROKKA_02002	gi|1371575576|ref|WP_106632574.1|_#_glycosylase_#_[Cyanobium_#_usitatum]	96.4
BA5m-10_PROKKA_02041	gi|1272469254|gb|PHX67627.1|_#_type_#_II_#_toxin-antitoxin_#_system_#_antitoxin,_#_RelB/DinJ_#_family_#_[Cyanobium_#_sp._#_Baikal-G2]	64.4
BA5m-10_PROKKA_02042	gi|1232581547|gb|OYY22264.1|_#_YafQ_#_family_#_addiction_#_module_#_toxin_#_[Thiotrichales_#_bacterium_#_35-46-9]	60.2
BA5m-10_PROKKA_02054	gi|1371576059|ref|WP_106633057.1|_#_hypothetical_#_protein_#_[Cyanobium_#_usitatum]	71
BA5m-10_PROKKA_02102	gi|1369065598|ref|WP_106501763.1|_#_hypothetical_#_protein_#_[Cyanobium_#_usitatum]	94.6
BA5m-10_PROKKA_02113	gi|501726133|ref|WP_012626333.1|_#_class_#_I_#_SAM-dependent_#_methyltransferase_#_[Cyanothece_#_sp._#_PCC_#_7425]	54.4
BA5m-10_PROKKA_02114	gi|1372061612|ref|WP_106931151.1|_#_DUF3574_#_domain-containing_#_protein_#_[Adhaeribacter_#_sp._#_HMF7605]	31.1
BA5m-10_PROKKA_02116	gi|1369065590|ref|WP_106501755.1|_#_glycosyltransferase_#_[Cyanobium_#_usitatum]	98.3
BA5m-10_PROKKA_02142	gi|850338614|ref|WP_048016580.1|_#_hypothetical_#_protein_#_[Synechococcus_#_sp._#_GFB01]	57.8
BA5m-10_PROKKA_02153	gi|1150082831|gb|AQT27809.1|_#_hypothetical_#_protein_#_[Ralstonia_#_phage_#_RS-PI-1]	39.2
BA5m-10_PROKKA_02166	gi|1233247248|ref|WP_094588500.1|_#_HlyD_#_family_#_efflux_#_transporter_#_periplasmic_#_adaptor_#_subunit_#_[Vulcanococcus_#_limneticus]	53
BA5m-10_PROKKA_02189	gi|659891958|ref|WP_029938633.1|_#_hypothetical_#_protein_#_[Hydrogenovibrio_#_sp._#_MA2-6]	63.6
BA5m-10_PROKKA_02191	gi|1082818563|gb|OGB33698.1|_#_hypothetical_#_protein_#_A3F78_03665_#_[Burkholderiales_#_bacterium_#_RIFCSPLOWO2_12_FULL_61_40]	75.1
BA5m-10_PROKKA_02196	gi|740131516|ref|WP_037979368.1|_#_hypothetical_#_protein_#_[Synechococcus_#_sp._#_WH_#_5701]	50
BA5m-10_PROKKA_02202	gi|1543296199|ref|WP_126147517.1|_#_hypothetical_#_protein_#_[Synechococcus_#_elongatus]	41.6
BA5m-10_PROKKA_02216	gi|1233218145|ref|WP_094561738.1|_#_hypothetical_#_protein_#_[Synechococcus_#_sp._#_8F6]	80.8
BA5m-10_PROKKA_02224	gi|850338614|ref|WP_048016580.1|_#_hypothetical_#_protein_#_[Synechococcus_#_sp._#_GFB01]	56.6
BA5m-10_PROKKA_02226	gi|1233250658|ref|WP_094591779.1|_#_hypothetical_#_protein_#_[Vulcanococcus_#_limneticus]	43.1
BA5m-10_PROKKA_02234	gi|1272469369|gb|PHX67728.1|_#_hypothetical_#_protein_#_CK549_04545_#_[Cyanobium_#_sp._#_Baikal-G2]	38.4
BA5m-10_PROKKA_02262	gi|1189884328|ref|WP_085884333.1|_#_arylmalonate_#_decarboxylase_#_[Oceanibacterium_#_hippocampi]	42.7
BA5m-10_PROKKA_02299	gi|1361011967|ref|WP_106220368.1|_#_tellurium_#_resistance_#_protein_#_[Aphanothece_#_minutissima]	68
BA5m-10_PROKKA_02315	gi|1369063297|ref|WP_106500920.1|_#_AbrB/MazE/SpoVT_#_family_#_DNA-binding_#_domain-containing_#_protein_#_[Synechococcus_#_lacustris]	82.1
BA5m-10_PROKKA_02328	gi|1233242805|ref|WP_094584322.1|_#_hypothetical_#_protein_#_[Synechococcus_#_sp._#_BO_#_8801]	45.5
BA5m-10_PROKKA_02340	gi|1371575682|ref|WP_106632680.1|_#_hypothetical_#_protein_#_[Cyanobium_#_usitatum]	98.8
BA5m-10_PROKKA_02371	gi|781560931|dbj|GAO24218.1|_#_hypothetical_#_protein_#_ALISP_4038_#_[Alicycliphilus_#_sp._#_B1]	44.7
BA5m-10_PROKKA_02486	gi|1272617246|ref|WP_099374217.1|_#_MULTISPECIES:_#_hypothetical_#_protein_#_[Janthinobacterium]	32
BA5m-10_PROKKA_02498	gi|1369066465|ref|WP_106502606.1|_#_hypothetical_#_protein_#_[Cyanobium_#_usitatum]	98.9
BA5m-10_PROKKA_02501	gi|1369066464|ref|WP_106502605.1|_#_hypothetical_#_protein_#_[Cyanobium_#_usitatum]	72.5
BA5m-10_PROKKA_02504	gi|918756677|ref|WP_052609542.1|_#_HAMP_#_domain-containing_#_protein_#_[Actinobacteria_#_bacterium_#_IMCC26256]	37.5
BA5m-10_PROKKA_02517	gi|1233218145|ref|WP_094561738.1|_#_hypothetical_#_protein_#_[Synechococcus_#_sp._#_8F6]	80.8
BA5m-10_PROKKA_02610	gi|1233248985|ref|WP_094590237.1|_#_hypothetical_#_protein_#_[Vulcanococcus_#_limneticus]	78.5
BA5m-10_PROKKA_02723	gi|1272502939|gb|PHX99429.1|_#_hypothetical_#_protein_#_CK529_09480_#_[Rhodospirillaceae_#_bacterium]	58.6
BA5m-10_PROKKA_02775	gi|1383241384|ref|WP_108407983.1|_#_hypothetical_#_protein_#_[Limnohabitans_#_sp._#_2KL-17]	49.2
BA5m-10_PROKKA_02776	gi|317466030|gb|ADV27762.1|_#_hypothetical_#_protein_#_Psesu_1923_#_[Pseudoxanthomonas_#_suwonensis_#_11-1]	61
BA5m-10_PROKKA_02785	gi|1233218001|ref|WP_094561603.1|_#_hypothetical_#_protein_#_[Synechococcus_#_sp._#_8F6]	82.4
BA5m-10_PROKKA_02789	gi|1369065496|ref|WP_106501661.1|_#_high_#_light_#_inducible_#_protein_#_[Cyanobium_#_usitatum]	97.9
BA5m-10_PROKKA_02796	gi|1369065506|ref|WP_106501671.1|_#_high_#_light_#_inducible_#_protein_#_[Cyanobium_#_usitatum]	100
BA5m-10_PROKKA_02810	gi|1369065496|ref|WP_106501661.1|_#_high_#_light_#_inducible_#_protein_#_[Cyanobium_#_usitatum]	100
BA5m-10_PROKKA_02832	gi|1371575698|ref|WP_106632696.1|_#_hypothetical_#_protein_#_[Cyanobium_#_usitatum]	98.4
BA5m-10_PROKKA_02843	gi|1405668839|gb|PZV22238.1|_#_hypothetical_#_protein_#_DCF18_10200_#_[Cyanobium_#_sp.]	45
BA5m-10_PROKKA_02887	gi|406975239|gb|EKD98063.1|_#_hypothetical_#_protein_#_ACD_23C00603G0002_#_[uncultured_#_bacterium]	33.5
BA5m-10_PROKKA_02901	gi|1358704392|ref|WP_105522813.1|_#_MULTISPECIES:_#_hypothetical_#_protein_#_[Pseudomonas]	50.6
BA5m-10_PROKKA_02903	gi|505590560|ref|WP_015683084.1|_#_hypothetical_#_protein_#_[Leptospira_#_wolbachii]	30.8
BA5m-10_PROKKA_02905	gi|1067236861|ref|WP_069557149.1|_#_hypothetical_#_protein_#_[Pseudomonas_#_sp._#_AP42]	32.2
BA5m-10_PROKKA_02910	gi|493169539|ref|WP_006173081.1|_#_DUF1778_#_domain-containing_#_protein_#_[Synechococcus_#_sp._#_WH_#_5701]	79.7
BA5m-10_PROKKA_02923	gi|787061694|dbj|BAR32968.1|_#_gp166_#_[uncultured_#_Mediterranean_#_phage_#_uvMED]	39.7
BA5m-10_PROKKA_02924	gi|388549107|gb|AFK66307.1|_#_hypothetical_#_protein_#_SWPG_00057_#_[Synechococcus_#_phage_#_S-CBM2]	63.4
BA5m-10_PROKKA_02942	gi|1384077475|ref|WP_108643046.1|_#_hypothetical_#_protein_#_[Rhodobacter_#_blasticus]	63.4
BA5m-10_PROKKA_02967	gi|1233247588|ref|WP_094588840.1|_#_RES_#_domain-containing_#_protein_#_[Vulcanococcus_#_limneticus]	83.9
BA5m-10_PROKKA_02968	gi|1233247590|ref|WP_094588842.1|_#_DUF2384_#_domain-containing_#_protein_#_[Vulcanococcus_#_limneticus]	87.1
BA5m-10_PROKKA_02975	gi|835548337|ref|WP_047551430.1|_#_heavy-metal-associated_#_domain-containing_#_protein_#_[Methylotenera_#_sp._#_G11]	49.3
BA5m-10_PROKKA_02977	gi|519008620|ref|WP_020164495.1|_#_hypothetical_#_protein_#_[Methyloversatilis_#_discipulorum]	48
BA5m-10_PROKKA_03011	gi|1022143042|gb|KZR72710.1|_#_hypothetical_#_protein_#_PMIT1313_00066_#_[Prochlorococcus_#_marinus_#_str._#_MIT_#_1313]	43
BA5m-10_PROKKA_03023	gi|1233218145|ref|WP_094561738.1|_#_hypothetical_#_protein_#_[Synechococcus_#_sp._#_8F6]	83.6
BA5m-10_PROKKA_03025	gi|1545880631|gb|AZR43653.1|_#_hypothetical_#_protein_#_MTMN5_04228_#_(plasmid)_#_[Marinobacter_#_salarius]	45.7
BA5m-10_PROKKA_03035	gi|1233243427|ref|WP_094584943.1|_#_type_#_II_#_toxin-antitoxin_#_system_#_HicA_#_family_#_toxin_#_[Synechococcus_#_sp._#_BO_#_8801]	68
BA5m-10_PROKKA_03073	gi|504922698|ref|WP_015109800.1|_#_type_#_II_#_toxin-antitoxin_#_system_#_VapC_#_family_#_toxin_#_[Cyanobium_#_gracile]	64.3
BA5m-10_PROKKA_03080	gi|1039701098|gb|ANN23592.1|_#_DNA_#_gyrase_#_subunit_#_B,_#_partial_#_[Collimonas_#_sp._#_AD076]	42.2
BA5m-10_PROKKA_03083	gi|1232572216|gb|OYY13631.1|_#_hypothetical_#_protein_#_B7Y67_12115_#_[Polynucleobacter_#_sp._#_35-46-11]	53.8
BA5m-10_PROKKA_03085	gi|1027728000|ref|WP_063661407.1|_#_hypothetical_#_protein_#_[Comamonas_#_thiooxydans]	40.6
BA5m-10_PROKKA_03129	gi|1369066401|ref|WP_106502542.1|_#_hypothetical_#_protein_#_[Cyanobium_#_usitatum]	62.8
BA5m-10_PROKKA_03133	gi|749200562|ref|WP_040113205.1|_#_hypothetical_#_protein_#_[Synechococcus_#_sp._#_UTEX_#_2973]	38.4
BA5m-10_PROKKA_03140	gi|1384077475|ref|WP_108643046.1|_#_hypothetical_#_protein_#_[Rhodobacter_#_blasticus]	64.5
BA5m-10_PROKKA_03164	gi|1149616487|gb|OON11440.1|_#_hexulose-6-phosphate_#_synthase_#_[Synechococcus_#_lacustris_#_str._#_Tous]	98.8
BA5m-10_PROKKA_03178	gi|1369062822|ref|WP_106500470.1|_#_hypothetical_#_protein_#_[Synechococcus_#_lacustris]	57.2
BA5m-21_PROKKA_00005	gi|1369065590|ref|WP_106501755.1|_#_glycosyltransferase_#_[Cyanobium_#_usitatum]	98.3
BA5m-21_PROKKA_00007	gi|1372061612|ref|WP_106931151.1|_#_DUF3574_#_domain-containing_#_protein_#_[Adhaeribacter_#_sp._#_HMF7605]	31.1
BA5m-21_PROKKA_00008	gi|501726133|ref|WP_012626333.1|_#_class_#_I_#_SAM-dependent_#_methyltransferase_#_[Cyanothece_#_sp._#_PCC_#_7425]	54.4
BA5m-21_PROKKA_00019	gi|1369065598|ref|WP_106501763.1|_#_hypothetical_#_protein_#_[Cyanobium_#_usitatum]	94.6
BA5m-21_PROKKA_00152	gi|1366733390|gb|PSJ06236.1|_#_hypothetical_#_protein_#_C7K55_04700_#_[Cyanobium_#_usitatum_#_str._#_Tous]	84.7
BA5m-21_PROKKA_00279	lcl|BLABLA|_#__#_[Synechococcus-MED-G68]	56.1
BA5m-21_PROKKA_00305	gi|1233189587|ref|WP_094554878.1|_#_antitoxin_#_[Synechococcus_#_sp._#_1G10]	94
BA5m-21_PROKKA_00306	gi|493164312|ref|WP_006169987.1|_#_type_#_II_#_toxin-antitoxin_#_system_#_RelE/ParE_#_family_#_toxin_#_[Synechococcus_#_sp._#_WH_#_5701]	87.1
BA5m-21_PROKKA_00307	gi|1094844635|emb|SEJ50885.1|_#_hypothetical_#_protein_#_SAMN04244579_04633_#_[Azotobacter_#_beijerinckii]	62.9
BA5m-21_PROKKA_00353	gi|1233248985|ref|WP_094590237.1|_#_hypothetical_#_protein_#_[Vulcanococcus_#_limneticus]	78.5
BA5m-21_PROKKA_00380	gi|918756677|ref|WP_052609542.1|_#_HAMP_#_domain-containing_#_protein_#_[Actinobacteria_#_bacterium_#_IMCC26256]	37.5
BA5m-21_PROKKA_00383	gi|1369066464|ref|WP_106502605.1|_#_hypothetical_#_protein_#_[Cyanobium_#_usitatum]	72.5
BA5m-21_PROKKA_00386	gi|1369066465|ref|WP_106502606.1|_#_hypothetical_#_protein_#_[Cyanobium_#_usitatum]	98.9
BA5m-21_PROKKA_00564	gi|1272469446|gb|PHX67789.1|_#_hypothetical_#_protein_#_CK549_04205_#_[Cyanobium_#_sp._#_Baikal-G2]	82.1
BA5m-21_PROKKA_00568	gi|1369066875|ref|WP_106502870.1|_#_DUF475_#_domain-containing_#_protein_#_[Cyanobium_#_usitatum]	99.4
BA5m-21_PROKKA_00655	gi|1371575984|ref|WP_106632982.1|_#_hypothetical_#_protein_#_[Cyanobium_#_usitatum]	94.9
BA5m-21_PROKKA_00656	gi|1371575983|ref|WP_106632981.1|_#_hypothetical_#_protein_#_[Cyanobium_#_usitatum]	88.1
BA5m-21_PROKKA_00673	gi|1371575969|ref|WP_106632967.1|_#_ABC_#_transporter_#_permease_#_[Cyanobium_#_usitatum]	99
BA5m-21_PROKKA_00783	gi|1369066838|ref|WP_106502833.1|_#_hypothetical_#_protein_#_[Cyanobium_#_usitatum]	70
BA5m-21_PROKKA_00959	gi|949109456|gb|KRO94168.1|_#_hypothetical_#_protein_#_ABR96_05705_#_[cyanobacterium_#_BACL30_#_MAG-120619-bin27]	93.9
BA5m-21_PROKKA_00960	gi|1369065698|ref|WP_106501861.1|_#_hypothetical_#_protein_#_[Cyanobium_#_usitatum]	99
BA5m-21_PROKKA_00972	gi|949109282|gb|KRO94041.1|_#_hypothetical_#_protein_#_ABR96_04080,_#_partial_#_[cyanobacterium_#_BACL30_#_MAG-120619-bin27]	73.9
BA5m-21_PROKKA_00988	gi|1369065718|ref|WP_106501881.1|_#_hypothetical_#_protein_#_[Cyanobium_#_usitatum]	98.2
BA5m-21_PROKKA_01018	gi|1369065978|ref|WP_106502122.1|_#_hypothetical_#_protein_#_[Cyanobium_#_usitatum]	96.1
BA5m-21_PROKKA_01031	gi|1233244633|ref|WP_094586146.1|_#_prepilin-type_#_N-terminal_#_cleavage/methylation_#_domain-containing_#_protein_#_[Synechococcus_#_sp._#_BO_#_8801]	35.6
BA5m-21_PROKKA_01033	gi|1405670959|gb|PZV24272.1|_#_hypothetical_#_protein_#_DCF18_03575_#_[Cyanobium_#_sp.]	32.7
BA5m-21_PROKKA_01034	gi|1233244636|ref|WP_094586149.1|_#_hypothetical_#_protein_#_[Synechococcus_#_sp._#_BO_#_8801]	33.2
BA5m-21_PROKKA_01039	gi|1468553098|ref|WP_117434957.1|_#_DUF4351_#_domain-containing_#_protein_#_[Cyanobium_#_usitatum]	93.5
BA5m-21_PROKKA_01042	gi|1369065998|ref|WP_106502142.1|_#_hypothetical_#_protein_#_[Cyanobium_#_usitatum]	96.1
BA5m-21_PROKKA_01046	gi|1391320714|gb|PWL21828.1|_#_hypothetical_#_protein_#_DCO99_10165_#_[Synechococcus_#_sp._#_XM-24]	36
BA5m-21_PROKKA_01048	gi|1361012142|ref|WP_106220543.1|_#_hypothetical_#_protein_#_[Aphanothece_#_minutissima]	30.7
BA5m-21_PROKKA_01099	gi|1371575698|ref|WP_106632696.1|_#_hypothetical_#_protein_#_[Cyanobium_#_usitatum]	100
BA5m-21_PROKKA_01118	gi|1371575682|ref|WP_106632680.1|_#_hypothetical_#_protein_#_[Cyanobium_#_usitatum]	98.8
BA5m-21_PROKKA_01188	gi|1371575896|ref|WP_106632894.1|_#_hypothetical_#_protein_#_[Cyanobium_#_usitatum]	91.4
BA5m-21_PROKKA_01189	gi|949104968|gb|KRO91211.1|_#_hypothetical_#_protein_#_ABR96_03645_#_[cyanobacterium_#_BACL30_#_MAG-120619-bin27]	88.5
BA5m-21_PROKKA_01220	gi|1371575613|ref|WP_106632611.1|_#_hypothetical_#_protein_#_[Cyanobium_#_usitatum]	87.9
BA5m-21_PROKKA_01229	gi|949024856|gb|KRO33125.1|_#_hypothetical_#_protein_#_ABR64_01280_#_[Actinobacteria_#_bacterium_#_BACL2_#_MAG-121001-bin67]	47.5
BA5m-21_PROKKA_01247	gi|949104638|gb|KRO91069.1|_#_high_#_light_#_inducible_#_protein_#_[cyanobacterium_#_BACL30_#_MAG-120619-bin27]	95.6
BA5m-21_PROKKA_01412	gi|1233247590|ref|WP_094588842.1|_#_DUF2384_#_domain-containing_#_protein_#_[Vulcanococcus_#_limneticus]	87.7
BA5m-21_PROKKA_01413	gi|1233247588|ref|WP_094588840.1|_#_RES_#_domain-containing_#_protein_#_[Vulcanococcus_#_limneticus]	83.2
BA5m-21_PROKKA_01437	gi|1233218001|ref|WP_094561603.1|_#_hypothetical_#_protein_#_[Synechococcus_#_sp._#_8F6]	81.8
BA5m-21_PROKKA_01440	gi|1369065496|ref|WP_106501661.1|_#_high_#_light_#_inducible_#_protein_#_[Cyanobium_#_usitatum]	97.9
BA5m-21_PROKKA_01449	gi|1233218145|ref|WP_094561738.1|_#_hypothetical_#_protein_#_[Synechococcus_#_sp._#_8F6]	80.8
BA5m-21_PROKKA_01492	gi|1369062856|ref|WP_106500504.1|_#_hypothetical_#_protein_#_[Synechococcus_#_lacustris]	41
BA5m-21_PROKKA_01507	gi|947607837|ref|WP_056271003.1|_#_hypothetical_#_protein_#_[Hydrogenophaga_#_sp._#_Root209]	56.9
BA5m-21_PROKKA_01508	gi|915474362|ref|WP_050813895.1|_#_XRE_#_family_#_transcriptional_#_regulator_#_[Acidovorax_#_sp._#_NO-1]	45.8
BA5m-21_PROKKA_01566	gi|1371576019|ref|WP_106633017.1|_#_hypothetical_#_protein_#_[Cyanobium_#_usitatum]	98.6
BA5m-21_PROKKA_01567	gi|1371576018|ref|WP_106633016.1|_#_hypothetical_#_protein_#_[Cyanobium_#_usitatum]	95
BA5m-21_PROKKA_01575	gi|1371576014|ref|WP_106633012.1|_#_hypothetical_#_protein_#_[Cyanobium_#_usitatum]	93.4
BA5m-21_PROKKA_01581	gi|949168724|gb|KRP36923.1|_#_hypothetical_#_protein_#_ABS34_05295_#_[Opitutaceae_#_bacterium_#_BACL24_#_MAG-120322-bin51]	54.2
BA5m-21_PROKKA_01642	gi|1429966671|emb|SSM31054.1|_#_Uncharacterised_#_protein_#_[Klebsiella_#_pneumoniae]	41.7
BA5m-21_PROKKA_01654	gi|949108551|gb|KRO93533.1|_#_hypothetical_#_protein_#_ABR96_02740_#_[cyanobacterium_#_BACL30_#_MAG-120619-bin27]	97
BA5m-21_PROKKA_01717	gi|1371576059|ref|WP_106633057.1|_#_hypothetical_#_protein_#_[Cyanobium_#_usitatum]	74.2
BA5m-21_PROKKA_01728	gi|1232581547|gb|OYY22264.1|_#_YafQ_#_family_#_addiction_#_module_#_toxin_#_[Thiotrichales_#_bacterium_#_35-46-9]	60.2
BA5m-21_PROKKA_01729	gi|1272469254|gb|PHX67627.1|_#_type_#_II_#_toxin-antitoxin_#_system_#_antitoxin,_#_RelB/DinJ_#_family_#_[Cyanobium_#_sp._#_Baikal-G2]	64.4
BA5m-21_PROKKA_01802	gi|1371575576|ref|WP_106632574.1|_#_glycosylase_#_[Cyanobium_#_usitatum]	96.6
BA5m-21_PROKKA_01820	gi|1371575381|ref|WP_106632379.1|_#_hypothetical_#_protein_#_[Cyanobium_#_usitatum]	92.6
BA5m-21_PROKKA_01880	gi|1371576092|ref|WP_106633090.1|_#_cytochrome_#_b6-f_#_complex_#_subunit_#_6_#_[Cyanobium_#_usitatum]	100
BA5m-21_PROKKA_01901	gi|1309038990|gb|PKP30305.1|_#_DUF4440_#_domain-containing_#_protein_#_[Bacteroidetes_#_bacterium_#_HGW-Bacteroidetes-16]	45.1
BA5m-21_PROKKA_01915	gi|1369065095|ref|WP_106501408.1|_#_hypothetical_#_protein_#_[Cyanobium_#_usitatum]	97.1
BA5m-21_PROKKA_01951	gi|1369066379|ref|WP_106502520.1|_#_hypothetical_#_protein_#_[Cyanobium_#_usitatum]	96
BA5m-21_PROKKA_01955	gi|1369066375|ref|WP_106502516.1|_#_hypothetical_#_protein_#_[Cyanobium_#_usitatum]	97.1
BA5m-21_PROKKA_02002	gi|1369066340|ref|WP_106502481.1|_#_hypothetical_#_protein_#_[Cyanobium_#_usitatum]	88.4
BA5m-21_PROKKA_02086	gi|668677627|gb|KFB71922.1|_#_hypothetical_#_protein_#_AW09_002920_#_[Candidatus_#_Accumulibacter_#_sp._#_BA-91]	45.8
BA5m-21_PROKKA_02091	gi|1149617953|gb|OON12739.1|_#_hypothetical_#_protein_#_BTM30_02815_#_[Synechococcus_#_lacustris_#_str._#_Tous]	72.4
BA5m-21_PROKKA_02092	gi|1149617954|gb|OON12740.1|_#_hypothetical_#_protein_#_BTM30_02820_#_[Synechococcus_#_lacustris_#_str._#_Tous]	39
BA5m-21_PROKKA_02150	gi|781560451|dbj|GAO26334.1|_#_hypothetical_#_protein_#_ALISP_6154_#_[Alicycliphilus_#_sp._#_B1]	49.5
BA5m-21_PROKKA_02171	gi|1158283521|emb|SKU54214.1|_#_Uncharacterised_#_protein_#_[Mycobacteroides_#_abscessus_#_subsp._#_abscessus]	41.5
BA5m-21_PROKKA_02214	gi|1272469154|gb|PHX67539.1|_#_hypothetical_#_protein_#_CK549_05570_#_[Cyanobium_#_sp._#_Baikal-G2]	89.3
BA5m-21_PROKKA_02215	gi|1369066682|ref|WP_106502677.1|_#_hypothetical_#_protein_#_[Cyanobium_#_usitatum]	92
BA5m-21_PROKKA_02219	gi|815115261|emb|CRH82087.1|_#_Uncharacterised_#_protein_#_[Chlamydia_#_trachomatis]	31.5
BA5m-21_PROKKA_02220	gi|1438797621|emb|SUH06565.1|_#_Uncharacterised_#_protein_#_[Salmonella_#_enterica_#_subsp._#_enterica]	38.1
BA5m-21_PROKKA_02354	gi|1369065842|ref|WP_106502005.1|_#_HD_#_domain-containing_#_protein_#_[Cyanobium_#_usitatum]	55
BA5m-21_PROKKA_02388	gi|1189884328|ref|WP_085884333.1|_#_arylmalonate_#_decarboxylase_#_[Oceanibacterium_#_hippocampi]	42.7
BA5m-21_PROKKA_02392	gi|984336217|gb|KWV85274.1|_#_hypothetical_#_protein_#_PFLmoz3_05218_#_[Pseudomonas_#_fluorescens]	38.5
BA5m-21_PROKKA_02425	gi|1369066722|ref|WP_106502717.1|_#_hypothetical_#_protein_#_[Cyanobium_#_usitatum]	78.9
BA5m-21_PROKKA_02435	gi|1369062371|ref|WP_106500023.1|_#_hypothetical_#_protein_#_[Synechococcus_#_lacustris]	49.4
BA5m-21_PROKKA_02438	gi|1233242805|ref|WP_094584322.1|_#_hypothetical_#_protein_#_[Synechococcus_#_sp._#_BO_#_8801]	45.5
BA5m-21_PROKKA_02450	gi|1369063297|ref|WP_106500920.1|_#_AbrB/MazE/SpoVT_#_family_#_DNA-binding_#_domain-containing_#_protein_#_[Synechococcus_#_lacustris]	82.1
BA5m-21_PROKKA_02482	gi|1498289559|gb|RMH30885.1|_#_class_#_I_#_SAM-dependent_#_methyltransferase_#_[Planctomycetes_#_bacterium]	35.9
BA5m-21_PROKKA_02528	gi|1369066105|ref|WP_106502249.1|_#_hypothetical_#_protein_#_[Cyanobium_#_usitatum]	94
BA5m-21_PROKKA_02560	gi|1082802717|gb|OGB18873.1|_#_hypothetical_#_protein_#_A3B67_15700_#_[Burkholderiales_#_bacterium_#_RIFCSPHIGHO2_02_FULL_66_10]	33.8
BA5m-21_PROKKA_02573	gi|1309080561|gb|PKP62179.1|_#_hypothetical_#_protein_#_CVT91_00235_#_[Candidatus_#_Atribacteria_#_bacterium_#_HGW-Atribacteria-1]	40.7
BA5m-21_PROKKA_02598	gi|1233217408|ref|WP_094561237.1|_#_hypothetical_#_protein_#_[Synechococcus_#_sp._#_8F6]	43.9
BA5m-21_PROKKA_02600	gi|1369062636|ref|WP_106500286.1|_#_hypothetical_#_protein_#_[Synechococcus_#_lacustris]	49.3
BA5m-21_PROKKA_02616	gi|1369066377|ref|WP_106502518.1|_#_high_#_light_#_inducible_#_protein_#_[Cyanobium_#_usitatum]	97.9
BA5m-21_PROKKA_02618	gi|850338614|ref|WP_048016580.1|_#_hypothetical_#_protein_#_[Synechococcus_#_sp._#_GFB01]	55.6
BA5m-21_PROKKA_02620	gi|1233250658|ref|WP_094591779.1|_#_hypothetical_#_protein_#_[Vulcanococcus_#_limneticus]	43.1
BA5m-21_PROKKA_02628	gi|1272469369|gb|PHX67728.1|_#_hypothetical_#_protein_#_CK549_04545_#_[Cyanobium_#_sp._#_Baikal-G2]	38.4
BA5m-21_PROKKA_02661	gi|1052809434|emb|SCJ66831.1|_#_Uncharacterised_#_protein_#_[uncultured_#_Anaerotruncus_#_sp.]	33.2
BA5m-21_PROKKA_02695	gi|716054860|dbj|BAP83254.1|_#_ornithine_#_acetyltransferase/N-acetylglutamate_#_synthase_#_[Bifidobacterium_#_longum]	37.6
BA5m-21_PROKKA_02707	gi|1371575734|ref|WP_106632732.1|_#_hypothetical_#_protein_#_[Cyanobium_#_usitatum]	98.9
BA5m-21_PROKKA_02726	gi|1150082831|gb|AQT27809.1|_#_hypothetical_#_protein_#_[Ralstonia_#_phage_#_RS-PI-1]	39.2
BA5m-21_PROKKA_02766	gi|1371575578|ref|WP_106632576.1|_#_glycosyltransferase_#_[Cyanobium_#_usitatum]	98.9
BA5m-21_PROKKA_02767	gi|1371575579|ref|WP_106632577.1|_#_glycosidase_#_[Cyanobium_#_usitatum]	96.7
BA5m-21_PROKKA_02770	gi|572996662|gb|AHF62923.1|_#_hypothetical_#_protein_#_Syncc8109_0530_#_[Synechococcus_#_sp._#_WH_#_8109]	89.7
BA5m-21_PROKKA_02788	gi|950213890|ref|WP_057258473.1|_#_type_#_II_#_toxin-antitoxin_#_system_#_VapC_#_family_#_toxin,_#_partial_#_[Ensifer_#_sp._#_Root1252]	68
BA5m-21_PROKKA_02795	gi|1039701098|gb|ANN23592.1|_#_DNA_#_gyrase_#_subunit_#_B,_#_partial_#_[Collimonas_#_sp._#_AD076]	42.2
BA5m-21_PROKKA_02825	gi|1372052652|ref|WP_106922712.1|_#_hypothetical_#_protein,_#_partial_#_[filamentous_#_cyanobacterium_#_CCP3]	54.5
BA5m-21_PROKKA_02848	gi|627779795|gb|AHY49012.1|_#_hypothetical_#_protein_#_BJS_08923_#_[Bradyrhizobium_#_japonicum_#_SEMIA_#_5079]	47.9
BA5m-21_PROKKA_02852	gi|504922698|ref|WP_015109800.1|_#_type_#_II_#_toxin-antitoxin_#_system_#_VapC_#_family_#_toxin_#_[Cyanobium_#_gracile]	64.3
BA5m-21_PROKKA_02856	gi|493169539|ref|WP_006173081.1|_#_DUF1778_#_domain-containing_#_protein_#_[Synechococcus_#_sp._#_WH_#_5701]	79.7
BA5m-21_PROKKA_02864	gi|1369065506|ref|WP_106501671.1|_#_high_#_light_#_inducible_#_protein_#_[Cyanobium_#_usitatum]	97.9
BL107_PROKKA_00055	gi|497475476|ref|WP_009789674.1|_#_hypothetical_#_protein_#_[Synechococcus_#_sp._#_BL107]	100
BL107_PROKKA_00064	lcl|BLABLA|_#__#_[Synechococcus-MED-G69]	83.1
BL107_PROKKA_00084	gi|740142328|ref|WP_037988878.1|_#_5-(carboxyamino)imidazole_#_ribonucleotide_#_synthase_#_[Synechococcus_#_sp._#_BL107]	100
BL107_PROKKA_00164	gi|87281698|gb|EAQ73679.1|_#_hypothetical_#_protein_#_WH5701_00175_#_[Synechococcus_#_sp._#_WH_#_5701]	100
BL107_PROKKA_00171	gi|497475593|ref|WP_009789791.1|_#_FAD-dependent_#_oxidoreductase_#_[Synechococcus_#_sp._#_BL107]	100
BL107_PROKKA_00237	lcl|BLABLA|_#__#_[Synechococcus-MED-G69]	78.7
BL107_PROKKA_00242	gi|497475662|ref|WP_009789860.1|_#_hypothetical_#_protein_#_[Synechococcus_#_sp._#_BL107]	100
BL107_PROKKA_00352	gi|497475768|ref|WP_009789966.1|_#_hypothetical_#_protein_#_[Synechococcus_#_sp._#_BL107]	100
BL107_PROKKA_00359	gi|497475778|ref|WP_009789976.1|_#_hypothetical_#_protein_#_[Synechococcus_#_sp._#_BL107]	100
BL107_PROKKA_00372	gi|116066186|gb|EAU71943.1|_#_hypothetical_#_protein_#_BL107_14085_#_[Synechococcus_#_sp._#_BL107]	100
BL107_PROKKA_00416	gi|572997738|gb|AHF63999.1|_#_hypothetical_#_protein_#_Syncc8109_1642_#_[Synechococcus_#_sp._#_WH_#_8109]	56
BL107_PROKKA_00454	lcl|BLABLA|_#__#_[Synechococcus-MED-G69]	83.3
BL107_PROKKA_00553	gi|740141896|ref|WP_037988448.1|_#_hypothetical_#_protein_#_[Synechococcus_#_sp._#_BL107]	100
BL107_PROKKA_00555	gi|1102619086|ref|YP_009323013.1|_#_hypothetical_#_protein_#_C490910_080_#_[Synechococcus_#_phage_#_S-CAM7]	45.6
BL107_PROKKA_00567	gi|740141900|ref|WP_037988452.1|_#_ATP-binding_#_protein_#_[Synechococcus_#_sp._#_BL107]	100
BL107_PROKKA_00573	gi|78168678|gb|ABB25775.1|_#_hypothetical_#_protein_#_Syncc9902_0809_#_[Synechococcus_#_sp._#_CC9902]	67.3
BL107_PROKKA_00672	gi|740141928|ref|WP_037988480.1|_#_hypothetical_#_protein_#_[Synechococcus_#_sp._#_BL107]	100
BL107_PROKKA_00790	lcl|BLABLA|_#__#_[Synechococcus-MED-G69]	83.7
BL107_PROKKA_00794	gi|116066590|gb|EAU72347.1|_#_translation_#_initiation_#_factor_#_IF-2_#_[Synechococcus_#_sp._#_BL107]	97.5
BL107_PROKKA_00798	gi|497476185|ref|WP_009790383.1|_#_hypothetical_#_protein_#_[Synechococcus_#_sp._#_BL107]	100
BL107_PROKKA_00801	lcl|BLABLA|_#__#_[Synechococcus-MED-G69]	100
BL107_PROKKA_00803	gi|116066598|gb|EAU72355.1|_#_hypothetical_#_protein_#_BL107_16145_#_[Synechococcus_#_sp._#_BL107]	100
BL107_PROKKA_00814	gi|497476199|ref|WP_009790397.1|_#_hypothetical_#_protein_#_[Synechococcus_#_sp._#_BL107]	100
BL107_PROKKA_00850	gi|740141977|ref|WP_037988529.1|_#_circadian_#_clock_#_protein_#_KaiC_#_[Synechococcus_#_sp._#_BL107]	100
BL107_PROKKA_00902	gi|116066698|gb|EAU72455.1|_#_hypothetical_#_protein_#_BL107_16645_#_[Synechococcus_#_sp._#_BL107]	100
BL107_PROKKA_00947	gi|497476331|ref|WP_009790529.1|_#_sulfotransferase_#_family_#_protein_#_[Synechococcus_#_sp._#_BL107]	100
BL107_PROKKA_00954	gi|497476338|ref|WP_009790536.1|_#_hypothetical_#_protein_#_[Synechococcus_#_sp._#_BL107]	100
BL107_PROKKA_00957	gi|740142009|ref|WP_037988561.1|_#_hypothetical_#_protein_#_[Synechococcus_#_sp._#_BL107]	100
BL107_PROKKA_00962	gi|116066757|gb|EAU72514.1|_#_hypothetical_#_protein_#_BL107_16940_#_[Synechococcus_#_sp._#_BL107]	100
BL107_PROKKA_00983	gi|497476365|ref|WP_009790563.1|_#_hypothetical_#_protein_#_[Synechococcus_#_sp._#_BL107]	100
BL107_PROKKA_01031	gi|116066824|gb|EAU72581.1|_#_putative_#_transcriptional_#_acitvator,_#_Baf_#_[Synechococcus_#_sp._#_BL107]	100
BL107_PROKKA_01046	gi|116066841|gb|EAU72598.1|_#_hypothetical_#_protein_#_BL107_17360_#_[Synechococcus_#_sp._#_BL107]	100
BL107_PROKKA_01147	lcl|BLABLA|_#__#_[Synechococcus-MED-G69]	88.1
BL107_PROKKA_01245	gi|497474186|ref|WP_009788384.1|_#_hypothetical_#_protein_#_[Synechococcus_#_sp._#_BL107]	100
BL107_PROKKA_01246	gi|497474187|ref|WP_009788385.1|_#_hypothetical_#_protein_#_[Synechococcus_#_sp._#_BL107]	100
BL107_PROKKA_01268	gi|740141287|ref|WP_037987843.1|_#_hypothetical_#_protein_#_[Synechococcus_#_sp._#_BL107]	100
BL107_PROKKA_01273	gi|497474215|ref|WP_009788413.1|_#_hypothetical_#_protein_#_[Synechococcus_#_sp._#_BL107]	100
BL107_PROKKA_01402	gi|497474336|ref|WP_009788534.1|_#_molecular_#_chaperone_#_DnaJ_#_[Synechococcus_#_sp._#_BL107]	100
BL107_PROKKA_01469	lcl|BLABLA|_#_hypothetical_#_protein_#_BL107_06889_#_[Synechococcus-MED-G69]	100
BL107_PROKKA_01489	gi|497474423|ref|WP_009788621.1|_#_urease_#_accessory_#_protein_#_UreF_#_[Synechococcus_#_sp._#_BL107]	100
BL107_PROKKA_01490	gi|497474424|ref|WP_009788622.1|_#_urease_#_accessory_#_protein_#_UreG_#_[Synechococcus_#_sp._#_BL107]	100
BL107_PROKKA_01511	gi|740141367|ref|WP_037987923.1|_#_hypothetical_#_protein_#_[Synechococcus_#_sp._#_BL107]	100
BL107_PROKKA_01519	gi|497474451|ref|WP_009788649.1|_#_MULTISPECIES:_#_high_#_light_#_inducible_#_protein_#_[Synechococcus]	100
BL107_PROKKA_01619	gi|497474543|ref|WP_009788741.1|_#_hypothetical_#_protein_#_[Synechococcus_#_sp._#_BL107]	100
BL107_PROKKA_01629	gi|497474553|ref|WP_009788751.1|_#_hypothetical_#_protein_#_[Synechococcus_#_sp._#_BL107]	100
BL107_PROKKA_01631	gi|497474555|ref|WP_009788753.1|_#_hypothetical_#_protein_#_[Synechococcus_#_sp._#_BL107]	100
BL107_PROKKA_01632	gi|116065635|gb|EAU71393.1|_#_hypothetical_#_protein_#_BL107_07669_#_[Synechococcus_#_sp._#_BL107]	100
BL107_PROKKA_01680	gi|116065684|gb|EAU71442.1|_#_hypothetical_#_protein_#_BL107_07914_#_[Synechococcus_#_sp._#_BL107]	100
BL107_PROKKA_01735	gi|497474658|ref|WP_009788856.1|_#_CPBP_#_family_#_intramembrane_#_metalloprotease_#_[Synechococcus_#_sp._#_BL107]	100
BL107_PROKKA_01827	gi|116064734|gb|EAU70493.1|_#_hypothetical_#_protein_#_BL107_10511_#_[Synechococcus_#_sp._#_BL107]	100
BL107_PROKKA_01842	lcl|BLABLA|_#__#_[Synechococcus-MED-G69]	89.5
BL107_PROKKA_01864	gi|116064768|gb|EAU70527.1|_#_hypothetical_#_protein_#_BL107_10681_#_[Synechococcus_#_sp._#_BL107]	100
BL107_PROKKA_01866	gi|116064770|gb|EAU70529.1|_#_hypothetical_#_protein_#_BL107_10691_#_[Synechococcus_#_sp._#_BL107]	100
BL107_PROKKA_01869	gi|497475129|ref|WP_009789327.1|_#_hypothetical_#_protein_#_[Synechococcus_#_sp._#_BL107]	100
BL107_PROKKA_01873	gi|497475132|ref|WP_009789330.1|_#_hypothetical_#_protein_#_[Synechococcus_#_sp._#_BL107]	100
BL107_PROKKA_01874	gi|1442347947|ref|WP_114989219.1|_#_hypothetical_#_protein_#_[Synechococcus_#_sp._#_P1]	45.1
BL107_PROKKA_01910	gi|116064811|gb|EAU70570.1|_#_hypothetical_#_protein_#_BL107_10896_#_[Synechococcus_#_sp._#_BL107]	100
BL107_PROKKA_01917	gi|497475171|ref|WP_009789369.1|_#_hypothetical_#_protein_#_[Synechococcus_#_sp._#_BL107]	100
BL107_PROKKA_01974	gi|497475224|ref|WP_009789422.1|_#_hypothetical_#_protein_#_[Synechococcus_#_sp._#_BL107]	100
BL107_PROKKA_02015	gi|116064914|gb|EAU70673.1|_#_hypothetical_#_protein_#_BL107_11411_#_[Synechococcus_#_sp._#_BL107]	98.8
BL107_PROKKA_02021	gi|497475272|ref|WP_009789470.1|_#_hypothetical_#_protein_#_[Synechococcus_#_sp._#_BL107]	96
BL107_PROKKA_02041	gi|497475287|ref|WP_009789485.1|_#_hypothetical_#_protein_#_[Synechococcus_#_sp._#_BL107]	100
BL107_PROKKA_02049	gi|740141661|ref|WP_037988215.1|_#_hypothetical_#_protein_#_[Synechococcus_#_sp._#_BL107]	100
BL107_PROKKA_02055	gi|497475301|ref|WP_009789499.1|_#_hypothetical_#_protein_#_[Synechococcus_#_sp._#_BL107]	100
BL107_PROKKA_02116	gi|497475362|ref|WP_009789560.1|_#_hypothetical_#_protein_#_[Synechococcus_#_sp._#_BL107]	100
BL107_PROKKA_02149	gi|116065040|gb|EAU70799.1|_#_hypothetical_#_protein_#_BL107_12041_#_[Synechococcus_#_sp._#_BL107]	100
BL107_PROKKA_02207	gi|497474752|ref|WP_009788950.1|_#_hypothetical_#_protein_#_[Synechococcus_#_sp._#_BL107]	100
BL107_PROKKA_02219	gi|497474765|ref|WP_009788963.1|_#_rod_#_shape-determining_#_protein_#_RodA_#_[Synechococcus_#_sp._#_BL107]	100
BL107_PROKKA_02228	gi|116064489|gb|EAU70249.1|_#_hypothetical_#_protein_#_BL107_08826_#_[Synechococcus_#_sp._#_BL107]	100
BL107_PROKKA_02271	gi|740141492|ref|WP_037988047.1|_#_hypothetical_#_protein_#_[Synechococcus_#_sp._#_BL107]	100
BL107_PROKKA_02302	gi|572996662|gb|AHF62923.1|_#_hypothetical_#_protein_#_Syncc8109_0530_#_[Synechococcus_#_sp._#_WH_#_8109]	97.4
BL107_PROKKA_02305	gi|1108765378|emb|CUR17233.1|_#_Cell_#_wall-associated_#_hydrolase_#_family_#_protein_#_(fragment)_#_[Planktothrix_#_serta_#_PCC_#_8927]	95.1
BL107_PROKKA_02352	gi|497474889|ref|WP_009789087.1|_#_hypothetical_#_protein_#_[Synechococcus_#_sp._#_BL107]	100
BL107_PROKKA_02358	gi|116064612|gb|EAU70372.1|_#_hypothetical_#_protein_#_BL107_09441_#_[Synechococcus_#_sp._#_BL107]	99.2
BL107_PROKKA_02372	gi|116064627|gb|EAU70387.1|_#_hypothetical_#_protein_#_BL107_09516_#_[Synechococcus_#_sp._#_BL107]	100
[truncated: 12,064 more rows]
