# Supplementary material for: Elucidating the picocyanobacteria salinity divide through ecogenomics of new freshwater isolates
Source: BMC Biol. 2022 Aug 8;20:175. doi: 10.1186/s12915-022-01379-z (PMC9361551; doi:10.1186/s12915-022-01379-z)
Supplement: Supplementary file 9 — Additional file 9: Table S3. S metabolism. Gene/protein presence/absence between all 132 compared culture derived marine, brackish and freshwater picocyanobacteria. Annotation assessed by Cyanorak CK clusters. CDD was used to retrieve the PSSM-ids from best specific/non-specific hits covering >50 % of the protein. [file 12915_2022_1379_MOESM9_ESM.xlsx]

## Sheet: Sheet1
Table S3. S metabolism Gene/protein presence/absence between all 132 compared culture derived marine, brackish and freshwater picocyanobacteria. Annotation assessed by Cyanorak CK clusters. CDD was used to retrieve the PSSM-ids from best specific/non-specific hits covering >50 % of the protein.
	ORIGIN					Freshwater	Freshwater	Freshwater	Freshwater	Freshwater	Freshwater	Freshwater	Freshwater	Freshwater	Freshwater	Freshwater	Freshwater	Freshwater	Freshwater	Freshwater	Freshwater	Freshwater	Freshwater	Freshwater	Freshwater	Freshwater	Freshwater	Freshwater	Freshwater	Freshwater	Freshwater	Freshwater	Freshwater	Freshwater	Freshwater	Freshwater	Freshwater	Freshwater	Freshwater	Freshwater	Freshwater	Freshwater	Freshwater	Freshwater	Freshwater	Freshwater	Freshwater	Freshwater	Freshwater
	SUB-CLUSTER					5.2	5.2	5.2	5.2	5.2	5.2	5.2	5.2	5.2	5.2	5.2	5.2	5.2	5.2	5.2	5.2	5.2	5.2	5.2	5.2	5.2	5.2	5.2	5.2	5.2	5.2	5.2	5.2	5.2	5.2	5.2	5.2	5.2	5.2	5.2	5.2	5.2	5.2	5.2	5.2	5.2	5.2	5.2	5.2
	CLADE					Undefined	Undefined	Undefined	Undefined	Undefined	Undefined	Undefined	Undefined	Undefined	Undefined	Undefined	Undefined	Undefined	Undefined	Undefined	Undefined	Undefined	Undefined	Undefined	Undefined	Undefined	Undefined	Undefined	Undefined	Undefined	Undefined	Undefined	Undefined	Undefined	Undefined	Undefined	Undefined	Undefined	Undefined	Undefined	Undefined	Undefined	Undefined	Undefined	Undefined	Undefined	Undefined	Undefined	Undefined
Functional category	Cluster number	gene	product	manual curation	Top hit PSSM-id	A1C-AMD	A2C-AMD	AMD-g	ATX 2A4	ATX 6A2	ATX 6E8	ATX 6F1	Alchichica 3B3-8F6	Aljojuca 7A6	Aljojuca 7D2	BA20m-14	BA20m-p-22	BA5m-10	BA5m-21	CH-040	Candia 3B3	Candia 3F8	Candia 9D4	Cruz-7B9	Cruz-7E5	Cruz-8D1	Cruz-8H5	Cruz-9C9	Cruz-9H2	Cruz CV-v-12	Cruz CV11-17	Cruz CV13-4-11	Cyanobacterium sp. CACIAM14	Cyanobium gracile PCC6307	Cyanobium usitatum Tous	Edmonson 11F2	GreenBA-s	HJ21-Hayes	HWJ4-Hawea	J7-Johnson	JJ3a-Johnson	L1E-Cus	L2F	La Preciosa 7G6	Lug-A	Lug-B	MW73D5	Maggiore-St4-Cus	Morenito 9A2
Electron transfer complexes / iron-sulfur proteins	CK_00001253	0	4Fe-4S ferredoxin	TRUE	224069	1	1	1	1	1	1	1	1	1	1	1	0	1	1	1	1	1	1	1	1	1	1	1	1	1	1	1	1	1	1	1	1	1	1	1	1	1	1	1	1	1	1	1	1
	CK_00002486	0	4Fe-4S binding domain-containing protein	TRUE	-	0	1	2	1	2	0	1	0	1	0	2	1	2	2	1	4	4	1	2	2	2	2	2	2	2	1	1	2	1	0	2	2	0	1	1	0	0	1	1	1	1	4	2	2
	CK_00002955	0	4Fe-4S ferredoxin	TRUE	197998/404137	1	1	1	1	1	1	1	1	1	1	1	1	1	1	1	1	1	1	1	1	1	1	1	1	1	1	1	0	1	1	1	1	1	1	1	1	1	1	1	1	1	1	1	1
	CK_00034625	fdxA	4Fe-4S ferredoxin	TRUE	224069	0	0	0	0	0	0	0	0	0	0	0	0	0	0	0	0	0	0	0	0	0	0	0	0	0	0	0	0	0	0	0	0	0	0	0	0	0	0	0	0	0	0	0	0
	CK_00044224	0	radical SAM additional 4Fe4S-binding domain	FALSE	397943/223714	0	0	0	0	0	1	0	0	0	0	0	0	0	0	0	0	0	0	0	0	0	0	0	0	0	0	0	0	0	0	0	0	0	0	0	0	0	0	0	0	0	0	0	0
	CK_00057137	0	4Fe-4S ferredoxin-type, iron-sulfur binding domain-containing protein	TRUE	-	0	0	0	0	0	0	0	0	0	0	0	0	0	0	0	0	0	0	0	0	0	0	0	0	0	0	0	0	0	0	0	0	0	0	0	0	0	0	0	0	0	0	0	0
	CK_00001170	ycf34	iron-sulfur protein Ycf34	TRUE	402382	0	1	1	1	1	1	1	1	1	1	1	1	1	1	1	1	1	1	1	1	1	1	1	1	1	1	1	1	1	0	1	1	1	1	1	1	1	1	1	1	1	1	0	0
Sulfur and cysteine/methionine metabolism	CK_00001284	metY	O-acetylhomoserine aminocarboxypropyltransferase	TRUE	273555	0	0	0	0	0	0	0	0	0	0	0	0	0	0	0	1	1	0	0	0	0	0	0	0	1	1	1	1	1	0	0	0	0	0	0	0	0	0	0	0	0	1	0	0
	CK_00001285	metA	homoserine O-succinyltransferase	TRUE	398054	0	0	0	0	0	0	0	0	0	0	0	0	0	0	0	0	0	0	0	0	0	0	0	0	0	0	0	0	0	0	0	0	0	0	0	0	0	0	0	0	0	0	0	0
	CK_00001508	metB	O-succinylhomoserine(thiol)-lyase	TRUE	223699	0	0	0	0	0	0	0	0	0	0	0	0	0	0	0	0	0	0	0	0	0	0	0	0	0	0	0	0	0	0	0	0	0	0	0	0	0	0	0	0	0	0	0	0
	CK_00001509	0	O-succinylhomoserine(thiol)-lyase, MetB-like protein	TRUE	223699	0	0	0	0	0	0	0	0	0	0	0	0	0	0	0	0	0	0	0	0	0	0	0	0	0	0	0	0	0	0	0	0	0	0	0	0	0	0	0	0	0	0	0	0
	CK_00000552	gshA	gamma-glutamate-cysteine ligase	TRUE	225081	1	1	2	1	1	1	1	1	1	1	1	1	1	1	1	1	1	1	1	1	1	1	1	1	1	1	1	2	1	1	1	1	1	1	1	1	1	1	1	1	1	1	1	1
	CK_00000040	msrB	peptide methionine-R-sulfoxide reductase	TRUE	396284 /223307	1	1	1	1	1	1	1	1	1	1	1	1	1	1	1	1	1	1	1	1	1	1	1	1	1	1	1	1	1	1	1	1	1	0	1	1	1	1	1	1	1	1	1	1
	CK_00000160	msrA1	peptide methionine sulfoxide reductase	TRUE	396272	0	1	1	1	1	1	1	1	1	1	2	1	1	1	1	1	1	1	1	1	1	1	1	1	1	1	1	1	1	1	1	0	1	1	1	1	1	1	1	1	1	1	1	1
	CK_00001078	msrA2	peptide methionine sulfoxide reductase	TRUE	396272	1	1	1	1	1	1	1	1	1	1	1	0	1	1	1	1	1	1	1	1	1	1	1	1	1	1	1	1	1	1	1	1	1	1	1	1	1	1	1	1	1	1	1	1
	CK_00008115	msrB	peptide methionine sulfoxide reductase MsrB	TRUE	396284/234692	1	1	1	1	1	1	1	1	1	1	1	1	1	1	1	1	1	1	1	1	1	1	1	1	1	1	1	1	1	1	1	1	1	1	1	1	1	1	1	1	1	1	1	1
	CK_00056704	msrA3	peptide methionine sulfoxide reductase	TRUE	237269	0	0	1	0	0	0	1	0	1	0	0	0	0	0	0	0	0	1	0	0	1	1	0	0	1	1	1	0	1	0	0	0	0	0	1	0	0	0	1	0	2	0	0	1
	CK_00000030	iscS2	cysteine desulfurase	TRUE	224029	1	1	1	1	1	1	1	1	1	1	1	1	0	1	1	2	2	1	1	1	1	1	1	1	1	1	1	2	1	1	1	1	1	1	1	1	1	1	1	1	1	2	1	1
	CK_00000552	gshA	gamma-glutamate-cysteine ligase	TRUE	131103	1	1	2	1	1	1	1	1	1	1	1	1	1	1	1	1	1	1	1	1	1	1	1	1	1	1	1	2	1	1	1	1	1	1	1	1	1	1	1	1	1	1	1	1
	CK_00000692	c-des	pyridoxal phosphate-dependent monomeric L-cysteine/cystine C-S-lyase	TRUE	223594	1	1	1	1	1	1	1	1	1	1	1	2	1	1	1	1	1	1	1	1	1	1	1	1	1	1	1	1	1	1	1	1	1	1	1	1	1	1	1	1	1	1	1	1
	CK_00001012	sufE	sulfur acceptor for SufS cysteine desulfurase	TRUE	396981/225077	1	1	1	1	1	1	1	1	1	1	1	1	1	1	1	1	1	1	1	1	1	1	1	1	1	1	1	0	1	1	1	1	1	1	1	1	1	1	1	1	1	1	1	1
	CK_00001141	sufS1	cysteine desulfurase / selenocysteine lyase	TRUE	131034	1	1	1	1	1	1	1	1	1	1	1	1	1	1	1	1	2	1	1	1	2	2	1	1	1	1	1	1	1	1	1	2	1	0	1	1	1	1	1	1	1	1	1	1
	CK_00002102	mtnN	adenosylhomocysteine nucleosidase	TRUE	350159 /223846	0	0	0	0	0	0	0	0	0	0	0	0	0	0	0	0	0	0	0	0	0	0	0	0	0	1	1	0	0	0	0	0	0	0	0	0	0	0	0	0	0	0	0	0
	CK_00006001	cdo	cysteine dioxygenase type I	TRUE	380416	0	1	0	0	0	0	0	0	0	0	0	0	0	0	0	0	0	0	0	0	0	0	0	0	0	0	0	0	0	0	0	0	0	0	0	0	0	0	0	0	0	0	0	0
	CK_00008104	cysK	O-acetylserine sulfhydrylase A	TRUE	223110	1	1	1	1	1	1	1	1	1	1	0	1	1	1	1	2	2	1	1	1	1	1	1	1	2	2	2	2	2	1	1	1	1	1	1	1	1	1	1	1	1	2	1	1
	CK_00008105	0	Cysteine synthase	FALSE	182672	1	1	1	1	1	1	1	1	1	1	1	1	1	1	1	1	1	1	1	1	1	1	1	1	1	1	1	1	1	1	1	1	1	1	1	1	1	1	1	1	1	1	1	1
	CK_00008109	iscS1	cysteine desulfurase	TRUE	224029	1	1	1	0	1	1	1	1	1	1	1	1	1	1	1	1	1	1	1	1	1	1	1	1	1	1	1	1	1	1	1	1	1	1	1	1	1	0	1	0	1	1	1	1
	CK_00048562	0	cysteine-rich secretory family protein	FALSE	349398	0	0	0	0	0	0	0	0	0	0	0	0	0	0	0	0	0	0	0	0	0	0	0	0	0	0	0	0	0	0	0	0	0	0	0	0	0	0	0	0	0	0	0	0
	CK_00052368	0	putative gamma-glutamyl-hercynylcysteine sulfoxide hydrolase EgtC	TRUE	223199	0	0	1	1	0	0	1	0	1	0	0	0	0	0	0	1	1	1	1	1	1	1	1	1	1	1	1	1	1	0	1	1	1	0	1	1	0	1	1	1	1	1	0	1
	CK_00054509	0	cysteine-rich secretory family protein	FALSE	225218/349398	0	0	0	0	0	0	0	0	0	0	0	0	0	0	0	0	0	0	0	0	0	0	0	0	0	0	0	0	0	0	0	0	0	0	0	0	0	0	0	0	0	0	0	0
	CK_00057093	sufS2	cysteine desulfurase-like protein, SufS subfamily	TRUE	99746/223594	0	0	0	0	0	0	0	0	0	0	0	0	0	0	0	0	0	0	0	0	0	0	0	0	1	1	1	1	1	0	0	0	0	1	0	0	0	0	0	0	0	0	0	0
	CK_00000408	metC	cystathionine beta-lyase family aluminum resistance protein	TRUE	399669	1	1	1	1	1	1	1	1	1	1	1	1	1	2	1	1	1	1	1	1	1	1	1	1	1	1	1	1	1	1	1	1	1	1	1	1	1	1	1	1	1	1	1	1
Cyanide detoxification	CK_00000456	0	rhodanese-like domain protein	FALSE	223680	1	1	1	1	1	1	1	1	1	1	1	1	1	1	1	1	1	1	1	1	1	1	1	1	1	1	1	1	1	1	1	1	1	1	1	1	1	1	1	1	1	1	1	1
	CK_00000754	0	rhodanese-like domain protein	FALSE	223982	1	2	1	1	1	1	1	1	1	1	0	1	1	1	1	1	1	1	1	1	1	1	1	1	1	1	1	1	1	1	1	1	1	1	1	1	1	1	1	1	1	1	1	1
	CK_00007139	0	rhodanese-like domain protein	FALSE	223680	0	0	1	1	1	0	1	0	1	0	0	0	0	0	1	0	0	1	0	0	1	1	0	0	2	1	1	0	1	0	0	0	0	0	0	0	0	1	1	1	1	0	0	0
Assimilatory S reduction	CK_00000454	cysC	adenylylsulfate kinase	TRUE	223603	1	1	1	1	2	1	1	1	1	1	2	1	1	1	1	1	1	1	1	1	1	1	1	1	1	1	1	1	1	1	1	1	1	1	1	1	1	1	1	1	1	1	1	1
	CK_00000481	sat	sulfate adenylyltransferase	TRUE	173895	1	1	1	1	1	1	1	1	1	1	1	1	1	1	1	1	1	1	1	1	1	1	1	1	1	1	1	1	1	1	1	1	1	1	1	1	1	1	1	1	1	1	1	1
	CK_00001149	cysH	phosphoadenylyl-sulfate reductase	TRUE	234997	1	1	1	1	1	1	1	1	1	1	2	1	1	1	1	1	1	1	1	1	1	1	1	1	1	1	1	1	1	1	1	1	1	1	1	1	1	1	1	1	1	1	1	1
	CK_00000887	sir	sulfite reductase (ferredoxin)	TRUE	237402	1	1	1	1	1	1	1	1	1	1	1	2	1	1	1	1	1	1	1	1	1	1	1	1	1	1	1	1	1	1	1	1	1	1	1	1	1	1	1	1	1	1	1	1
	CK_00006585	0	thiosulfate reductase cytochrome B subunit	TRUE	226602	0	1	1	1	0	0	1	0	1	0	0	0	0	0	0	1	1	1	1	1	0	0	1	1	1	2	2	1	1	0	1	0	0	0	2	0	0	1	1	1	1	1	0	1
Degradation of sulfated glycosaminoglycans and glycolipids	CK_00001886	aslA	arylsulfatase subfamily S1	0	293749	0	0	0	0	1	0	2	0	0	0	0	0	0	0	0	0	0	0	1	1	0	0	1	1	2	1	1	0	1	0	1	0	0	0	4	0	0	0	0	0	0	0	0	0
	CK_00003134	0	sulfatase subfamily S1	0	237491	0	0	0	0	0	1	0	0	0	1	0	0	0	0	0	0	0	0	0	0	0	0	0	0	0	0	0	0	0	0	0	0	0	0	0	0	0	0	0	0	0	0	0	0
	CK_00005176	0	alkyl sulfatase, family S3	TRUE	224926	0	0	0	0	0	0	0	0	0	0	0	0	0	0	0	0	0	0	0	0	0	0	0	0	0	0	0	0	0	0	0	1	0	0	2	0	0	0	0	0	0	0	0	0
	CK_00006592	0	sulfatase subfamily S1	0	293761	0	0	0	0	0	0	0	0	0	0	0	0	0	0	0	0	0	0	0	0	0	0	0	0	0	0	0	0	0	0	0	0	0	0	0	0	0	0	0	0	0	0	0	0
	CK_00006597	0	sulfatase subfamily S1	0	293761	0	0	0	0	0	0	0	0	0	0	0	0	0	0	0	0	0	0	0	0	0	0	0	0	0	0	0	0	0	0	0	0	0	0	0	0	0	0	0	0	0	0	0	0
	CK_00006730	0	sulfatase subfamily S1	0	293761	1	1	1	0	3	1	2	1	2	1	1	1	1	1	1	1	1	1	1	1	1	1	1	1	1	1	1	1	1	1	1	1	1	0	1	1	1	1	2	1	1	1	1	2
	CK_00044722	0	sulfatase-modifying factor enzyme 1	TRUE	397722	0	0	0	0	0	0	0	0	0	0	0	0	0	0	0	0	0	0	0	0	0	0	0	0	0	0	0	0	0	0	0	0	0	0	0	0	0	0	0	0	0	0	0	0
	CK_00052763	0	formylglycine-generating sulfatase enzyme family protein	TRUE	224182	0	0	0	0	0	0	0	0	0	0	0	0	0	0	0	0	0	0	0	0	0	0	0	0	0	0	0	0	0	0	0	0	0	0	0	0	0	0	0	0	0	0	0	0
	CK_00053747	0	alkaline phosphatase and sulfatase ALP-like protein superfamily	TRUE	411658	0	0	0	0	0	1	0	0	0	1	0	0	0	0	0	0	0	0	0	0	0	0	0	0	0	0	0	0	0	0	0	0	0	0	0	0	0	0	0	0	0	0	0	0
	CK_00057227	0	sulfatase S1 family	TRUE	395712	0	0	0	0	0	0	0	0	0	0	0	0	0	0	0	0	0	0	0	0	0	0	0	0	1	0	0	1	0	0	0	0	0	0	0	0	0	0	0	0	0	0	0	0
	CK_00057228	0	sulfatase S1 family	TRUE	293749	0	0	0	0	0	0	0	0	0	0	0	0	0	0	0	0	0	0	0	0	0	0	0	0	0	0	0	0	0	0	0	0	0	0	0	0	0	0	0	0	0	0	0	0
	CK_00057229	0	arylsulfatase subfamily S1	0	293749	0	0	0	0	0	0	0	0	0	0	0	0	0	0	0	0	0	0	0	0	0	0	0	0	1	0	0	1	0	0	0	0	0	0	1	0	0	0	0	0	0	0	0	0
	CK_00057283	0	arylsulfatase subfamily S1	0	293749	0	0	0	0	0	0	0	0	2	0	0	0	0	0	0	1	1	1	0	0	1	1	0	0	2	1	1	1	1	0	0	1	0	0	1	0	0	1	2	1	1	1	0	0
	CK_00057296	0	sulfatase subfamily S1	0	293758	0	0	0	0	0	0	0	0	0	0	0	0	0	0	0	0	0	0	0	0	0	0	0	0	0	0	0	0	0	0	0	0	0	0	0	0	0	0	0	0	0	0	0	0
	CK_00057298	0	sulfatase-modifying factor 1	TRUE	397722	1	1	1	0	2	0	1	0	2	1	1	1	1	1	1	1	1	1	1	1	1	1	1	1	1	1	1	1	1	1	1	1	2	0	1	2	1	1	2	1	1	1	1	1
	CK_00057300	0	putative sulfatase	TRUE	293767	0	0	0	0	0	0	0	0	0	0	0	0	0	0	0	0	0	0	0	0	0	0	0	0	1	0	0	0	0	0	0	0	0	0	0	0	0	0	0	0	0	0	0	0
S regulation	CK_00001527	sufR	iron-sulfur cluster biosynthesis transcriptional regulator SufR	TRUE	225222	1	1	1	1	1	1	1	1	1	1	0	1	1	1	1	1	1	1	1	1	1	1	1	1	1	1	1	1	1	1	1	1	1	1	1	1	1	1	1	1	1	1	1	1
	CK_00008433	0	iron-sulfur cluster biosynthesis family protein	TRUE	223393	0	0	0	0	0	0	0	0	0	0	0	0	0	0	0	0	0	0	0	0	0	0	0	0	0	0	0	0	0	0	0	0	0	0	0	0	0	0	0	0	0	0	0	0
Sulfate/sulfite/Other S forms transport	CK_00002250	0	ABC-type nitrate/sulfonate/bicarbonate transport system, permease component	TRUE	223673	0	0	1	1	1	0	1	0	1	0	0	0	1	0	1	3	3	1	1	1	1	1	1	1	1	1	1	2	1	0	1	1	1	0	1	1	0	1	1	1	1	3	0	1
	CK_00006076	0	ABC-type transporter for nitrate/sulfonate/bicarbonate, membrane component	TRUE	227319	0	0	0	0	0	0	0	0	0	0	0	0	0	0	0	0	0	0	0	0	0	0	0	0	1	0	0	1	0	0	0	0	0	0	0	0	0	0	0	0	0	0	0	0
	CK_00008064	0	ABC-type nitrate/sulfonate/bicarbonate transport system, ATPase component	TRUE	224041	0	0	1	1	1	0	1	0	1	0	0	0	1	0	1	3	3	1	1	1	1	1	1	1	1	1	1	3	1	0	1	1	1	0	1	1	0	1	1	1	1	3	0	1
	CK_00057159	0	ABC-type anion transport system for nitrate/sulfonate/bicarbonate, ATPase component	TRUE	224041	0	0	0	0	0	0	0	0	0	0	0	0	0	0	0	0	0	0	0	0	0	0	0	0	2	0	0	1	0	0	0	0	0	0	0	0	0	0	0	0	0	0	0	1
	CK_00001924	0	sulfite exporter TauE/SafE family protein	FALSE	396487/223802	0	0	0	0	0	0	0	0	0	0	0	0	0	0	0	0	0	0	0	0	0	0	0	0	0	0	0	0	0	0	0	0	0	0	0	0	0	0	0	0	0	0	0	0
	CK_00002823	0	sulfite exporter TauE/SafE family protein	FALSE	-	0	0	0	0	0	0	0	0	0	0	0	0	0	0	0	0	0	0	0	0	0	0	0	0	0	0	0	0	0	0	0	0	0	0	0	0	0	0	0	0	0	0	0	0
	CK_00003740	0	sulfite exporter TauE/SafE family protein	FALSE	396487/223802	0	1	0	0	0	0	0	0	0	0	0	0	0	0	0	0	0	0	1	1	0	0	1	1	0	0	0	0	0	0	1	0	0	1	0	0	0	1	0	1	0	0	0	0
	CK_00005910	0	sulfite exporter TauE/SafE family protein	FALSE	396487/223802	0	0	1	0	2	0	1	0	1	0	1	1	1	1	1	0	0	1	2	2	1	1	2	2	0	1	1	0	1	1	2	0	0	0	1	0	0	1	1	1	0	0	1	1
	CK_00043819	0	sulfite exporter TauE/SafE family protein	TRUE	396487/223802	0	1	1	1	1	1	1	1	1	0	1	1	0	0	1	2	2	1	3	3	2	2	3	3	0	1	1	2	1	0	3	2	0	0	1	0	0	1	1	1	1	2	0	0
	CK_00000045	sul1	sulfate permease	TRUE	223732	0	1	1	1	1	1	0	1	1	1	0	1	0	0	1	0	0	0	1	1	1	1	1	1	0	0	0	0	0	0	1	0	0	0	0	0	0	0	1	0	0	0	0	0
	CK_00000189	0	putative sodium/potassium/sulfate transporter, DASS family	TRUE	223547	1	1	1	1	2	1	1	1	1	1	1	1	1	1	1	3	3	1	2	2	1	1	2	2	0	1	1	2	1	1	2	1	0	1	1	0	1	1	1	1	1	3	1	0
	CK_00009119	0	sulfate ion transporter	TRUE	223732	0	0	2	1	1	0	1	0	1	0	0	2	0	0	1	2	2	1	1	1	1	1	1	1	0	1	1	3	1	0	1	0	0	0	2	0	0	2	1	2	1	2	0	2
	CK_00037708	sbpA1	sulfate ABC transporter, sulfate-binding protein	TRUE	270226	0	0	1	0	0	0	1	0	1	0	0	0	0	0	0	2	2	1	1	1	1	1	1	1	1	1	1	1	1	0	1	1	1	0	1	1	0	1	1	1	1	2	0	2
	CK_00048782	0	sulfate transporter N-terminal domain with GLY motif family protein	FALSE	223732	0	0	0	0	0	0	0	0	0	0	0	0	0	0	0	0	0	0	0	0	0	0	0	0	0	0	0	0	0	0	0	0	0	0	0	0	0	0	0	0	0	0	0	0
	CK_00056721	sul3	sulfate transporter family protein	TRUE	223732	0	0	0	0	2	1	0	1	0	1	0	0	0	0	1	0	0	0	0	0	0	0	0	0	0	0	0	1	0	0	0	0	0	0	0	0	0	0	0	0	0	0	0	0
	CK_00056722	0	sulfate transporter family protein	TRUE	223732	0	0	0	0	0	0	1	0	0	0	0	0	0	0	0	0	0	0	1	1	0	0	1	1	1	0	0	0	0	0	1	0	0	0	1	0	0	0	0	0	0	0	0	1
	CK_00056724	0	putative sulfate transporter	TRUE	223732	0	0	0	0	0	0	0	0	0	0	0	0	0	0	0	0	0	0	0	0	0	0	0	0	0	0	0	0	0	0	0	0	0	0	0	0	0	0	0	0	0	0	0	0
	CK_00057081	cysW	sulfate ABC transporter, permease protein CysW	TRUE	226665	0	0	1	0	0	0	1	0	1	0	1	1	0	0	0	2	2	1	1	1	1	1	1	1	1	1	1	1	1	0	1	0	1	0	1	1	0	1	1	1	1	2	0	1
	CK_00057082	cysT	sulfate ABC transporter, permease protein CysT	TRUE	223629/131194	0	0	1	1	0	0	1	0	1	0	0	0	0	0	0	2	2	1	1	1	1	1	1	1	2	1	1	1	1	0	1	0	1	0	1	1	0	1	1	1	1	2	0	1
	CK_00057170	0	sulfate ABC transporter, ATP-binding protein	TRUE	224043	0	0	1	0	0	0	1	0	1	0	0	0	0	0	0	1	1	1	1	1	1	1	1	1	3	1	1	2	1	0	1	1	1	0	1	1	0	1	1	1	1	1	0	2
	CK_00057276	sbpA2	sulfate ABC transporter, sulfate-binding protein	TRUE	270226	0	0	1	0	0	0	0	0	1	0	0	0	0	0	0	0	0	1	1	1	1	1	1	1	0	1	1	1	1	0	1	0	1	0	1	1	0	1	1	1	1	0	0	1
	CK_00001142	sufD	ABC transporter involved in Fe-S cluster assembly, permease component	TRUE	396166/273908	1	1	1	1	1	1	1	1	1	1	0	1	1	1	1	1	1	1	1	1	1	1	1	1	1	1	1	1	1	1	1	1	1	1	1	1	1	1	1	1	1	1	1	1
	CK_00001143	sufC	ABC transporter involved in Fe-S cluster assembly, ATPase component	TRUE	273907	1	1	1	1	1	1	1	1	1	1	0	1	1	2	1	1	1	1	1	1	1	1	1	1	1	1	1	1	1	1	1	1	1	1	1	1	1	1	1	1	1	1	1	1
	CK_00001144	sufB	ABC transporter involved in Fe-S cluster assembly, permease component	TRUE	236990	1	1	1	1	1	1	1	1	1	1	0	1	1	1	1	1	1	1	1	1	1	1	1	1	1	1	1	1	1	1	1	1	1	1	1	1	1	1	1	1	1	1	1	1
[truncated: 88 more columns]
