# Supplementary material for: Elucidating the picocyanobacteria salinity divide through ecogenomics of new freshwater isolates
Source: BMC Biol. 2022 Aug 8;20:175. doi: 10.1186/s12915-022-01379-z (PMC9361551; doi:10.1186/s12915-022-01379-z)
Supplement: Supplementary file 10 — Additional file 10: Table S4. N metabolism. Gene/protein presence/absence between all 132 compared culture derived marine, brackish and freshwater picocyanobacteria. Annotation assessed by Cyanorak CK clusters. CDD was used to retrieve the PSSM-ids from best specific/non-specific hits covering >50 % of the protein. [file 12915_2022_1379_MOESM10_ESM.xlsx]

## Sheet: Sheet1
Table S4. N metabolism Gene/protein presence/absence between all 132 compared culture derived marine, brackish and freshwater picocyanobacteria. Annotation assessed by Cyanorak CK clusters. CDD was used to retrieve the PSSM-ids from best specific/non-specific hits covering >50 % of the protein.
	ORIGIN					Freshwater	Freshwater	Freshwater	Freshwater	Freshwater	Freshwater	Freshwater	Freshwater	Freshwater	Freshwater	Freshwater	Freshwater	Freshwater	Freshwater	Freshwater	Freshwater	Freshwater	Freshwater	Freshwater	Freshwater	Freshwater	Freshwater	Freshwater	Freshwater	Freshwater	Freshwater	Freshwater	Freshwater	Freshwater	Freshwater	Freshwater	Freshwater	Freshwater	Freshwater	Freshwater	Freshwater	Freshwater	Freshwater	Freshwater	Freshwater	Freshwater	Freshwater	Freshwater	Freshwater
	SUB-CLUSTER					5.2	5.2	5.2	5.2	5.2	5.2	5.2	5.2	5.2	5.2	5.2	5.2	5.2	5.2	5.2	5.2	5.2	5.2	5.2	5.2	5.2	5.2	5.2	5.2	5.2	5.2	5.2	5.2	5.2	5.2	5.2	5.2	5.2	5.2	5.2	5.2	5.2	5.2	5.2	5.2	5.2	5.2	5.2	5.2
	CLADE					Undefined	Undefined	Undefined	Undefined	Undefined	Undefined	Undefined	Undefined	Undefined	Undefined	Undefined	Undefined	Undefined	Undefined	Undefined	Undefined	Undefined	Undefined	Undefined	Undefined	Undefined	Undefined	Undefined	Undefined	Undefined	Undefined	Undefined	Undefined	Undefined	Undefined	Undefined	Undefined	Undefined	Undefined	Undefined	Undefined	Undefined	Undefined	Undefined	Undefined	Undefined	Undefined	Undefined	Undefined
Functional category	Cluster number	gene	product	manual curation	Top hit PSSM-id	A1C-AMD	A2C-AMD	AMD-g	ATX 2A4	ATX 6A2	ATX 6E8	ATX 6F1	Alchichica 3B3-8F6	Aljojuca 7A6	Aljojuca 7D2	BA20m-14	BA20m-p-22	BA5m-10	BA5m-21	CH-040	Candia 3B3	Candia 3F8	Candia 9D4	Cruz-7B9	Cruz-7E5	Cruz-8D1	Cruz-8H5	Cruz-9C9	Cruz-9H2	Cruz CV-v-12	Cruz CV11-17	Cruz CV13-4-11	Cyanobacterium sp. CACIAM14	Cyanobium gracile PCC6307	Cyanobium usitatum Tous	Edmonson 11F2	GreenBA-s	HJ21-Hayes	HWJ4-Hawea	J7-Johnson	JJ3a-Johnson	L1E-Cus	L2F	La Preciosa 7G6	Lug-A	Lug-B	MW73D5	Maggiore-St4-Cus	Morenito 9A2
Ammonium transport	CK_00000244	amt1	ammonium transporter	TRUE	223083	0	1	1	1	1	1	1	1	1	1	1	1	0	0	1	1	1	1	1	1	1	1	1	1	1	1	1	0	1	0	1	1	1	0	1	1	0	1	1	1	1	1	0	1
	CK_00008701	amt2	ammonium transporter	TRUE	223083	2	1	2	0	0	0	1	0	1	1	0	0	2	2	0	2	2	1	0	0	1	1	0	0	1	1	1	1	1	2	0	2	2	1	1	2	2	1	1	1	1	2	2	1
Assimilatory nitrate reduction	CK_00001355	nirA	ferredoxin--nitrite reductase	TRUE	236572	0	1	1	1	1	1	1	1	1	1	1	0	1	1	1	1	1	1	1	1	1	1	1	1	1	0	0	1	1	1	1	1	1	1	1	1	0	1	1	1	1	1	1	1
	CK_00001669	focA	nitrite transporter, FNT family	TRUE	395980	0	0	0	0	0	0	0	0	0	0	0	0	0	0	0	0	0	0	0	0	0	0	0	0	0	0	0	0	0	0	0	0	0	0	0	0	0	0	0	0	0	0	0	0
	CK_00001674	narM	nitrate reductase associated protein	TRUE	131712	0	1	1	1	1	1	2	1	1	1	1	1	1	2	1	1	1	1	1	1	1	1	1	1	1	1	1	1	1	1	1	1	1	1	1	1	0	1	1	1	1	1	1	1
	CK_00001675	narB	nitrate reductase	TRUE	223321	0	1	1	1	1	1	1	1	1	1	1	1	1	1	1	1	1	1	1	1	1	1	1	1	1	0	0	1	1	1	1	1	1	1	1	1	0	1	1	1	1	1	1	1
Nitrate/nitrite transport	CK_00003072	nrtA	ABC-type nitrate/nitrite transporter, substrate binding component	TRUE	404289	0	1	1	1	1	1	1	1	1	1	1	1	1	1	1	1	1	1	1	1	1	1	1	1	1	0	0	1	1	1	1	1	1	1	1	1	0	1	1	1	1	1	1	1
	CK_00017141	nrtD	ABC-type nitrate/nitrite transporter, ATP-binding component	TRUE	224041/130252	0	0	1	1	0	0	1	0	1	0	0	0	0	0	0	0	0	1	1	1	1	1	1	1	1	0	0	1	1	0	1	0	0	0	1	0	0	1	1	1	1	0	0	1
	CK_00032631	nrtC	ABC-type nitrate/nitrite transporter, ATP-binding component	TRUE	224041/404289	0	1	1	1	1	1	1	1	1	1	1	1	1	1	1	1	1	1	1	1	1	1	1	1	0	0	0	1	1	1	1	1	1	1	1	1	0	1	1	1	1	1	1	1
	CK_00033184	nrtB	ABC-type nitrate/nitrite transporter, permease component	TRUE	223673/130251	0	1	1	1	1	1	1	1	1	1	1	1	1	2	1	1	1	1	1	1	1	1	1	1	1	0	0	1	1	1	1	1	1	1	1	1	0	1	1	1	1	1	1	1
	CK_00001676	nrtP	nitrate transporter	TRUE	273322/340899	0	0	0	0	0	0	0	0	0	0	0	0	0	0	0	0	0	0	0	0	0	0	0	0	0	0	0	0	0	0	0	0	0	0	0	0	0	0	0	0	0	0	0	0
	CK_00002249	0	putative nitrate ABC transporter, substrate binding protein	FALSE	270281/223787	2	3	2	4	1	0	1	0	2	0	0	0	2	1	1	6	6	1	1	1	2	2	1	1	1	1	1	4	1	2	1	3	2	0	1	2	0	2	2	2	1	6	1	1
	CK_00002250	0	ABC-type nitrate/sulfonate/bicarbonate transport system, permease component	TRUE	223673	0	0	1	1	1	0	1	0	1	0	0	0	1	0	1	3	3	1	1	1	1	1	1	1	1	1	1	2	1	0	1	1	1	0	1	1	0	1	1	1	1	3	0	1
	CK_00006076	0	ABC-type transporter for nitrate/sulfonate/bicarbonate, membrane component	TRUE	227319/334128	0	0	0	0	0	0	0	0	0	0	0	0	0	0	0	0	0	0	0	0	0	0	0	0	1	0	0	1	0	0	0	0	0	0	0	0	0	0	0	0	0	0	0	0
	CK_00008064	0	ABC-type nitrate/sulfonate/bicarbonate transport system, ATPase component	TRUE	224041	0	0	1	1	1	0	1	0	1	0	0	0	1	0	1	3	3	1	1	1	1	1	1	1	1	1	1	3	1	0	1	1	1	0	1	1	0	1	1	1	1	3	0	1
	CK_00057159	0	ABC-type anion transport system for nitrate/sulfonate/bicarbonate, ATPase component	TRUE	224041/401688	0	0	0	0	0	0	0	0	0	0	0	0	0	0	0	0	0	0	0	0	0	0	0	0	2	0	0	1	0	0	0	0	0	0	0	0	0	0	0	0	0	0	0	1
N regulation	CK_00000186	glnB	nitrogen regulatory protein P-II	TRUE	223424	1	1	1	2	1	1	1	1	1	1	1	1	1	1	1	1	1	1	2	2	1	1	2	2	2	1	1	1	1	1	2	1	2	1	2	2	1	2	1	2	1	1	1	1
	CK_00000468	ntcA	global nitrogen regulatory protein	TRUE	163409	1	1	1	1	1	1	1	1	1	1	1	1	1	1	1	1	1	1	1	1	1	1	1	1	1	1	1	1	1	1	1	1	1	1	1	1	1	1	1	1	1	1	1	1
	CK_00001961	ntrX	nitrogen assimilation regulatory protein	TRUE	223425/224142	1	0	0	1	1	1	1	1	1	1	0	1	1	1	1	1	1	1	1	1	1	1	1	1	1	1	1	1	0	1	1	1	1	0	1	1	1	1	1	1	1	1	1	1
	CK_00007047	0	carbon-nitrogen hydrolase family protein	FALSE	143600	0	0	1	0	0	0	0	0	1	0	1	1	0	0	0	0	0	1	0	0	0	0	0	0	0	1	1	1	2	0	0	0	0	2	1	0	0	0	1	0	1	0	0	1
	CK_00041583	glnB2	nitrogen regulatory protein P-II	TRUE	223424 /198006	0	1	0	0	1	1	0	1	0	1	1	1	0	0	1	0	0	0	0	0	0	0	0	0	0	0	0	0	0	0	0	0	0	0	0	0	0	0	0	0	0	0	0	0
Urea metabolism (transport/degradation)	CK_00001358	ureC	urease alpha subunit	TRUE	223875	1	1	1	1	1	1	1	1	1	1	0	0	1	1	1	1	1	1	1	1	1	1	1	1	1	1	1	1	1	1	1	1	1	0	1	1	1	1	1	1	1	1	1	1
	CK_00001359	ureB	urease beta subunit	TRUE	237303	1	1	1	1	1	1	1	1	1	1	0	0	1	1	1	1	1	1	1	1	1	1	1	1	1	1	1	1	1	1	1	1	1	0	1	1	1	1	1	1	1	1	1	1
	CK_00001360	ureA	urease gamma subunit	TRUE	183913	1	1	1	1	1	1	1	1	1	1	0	0	1	1	1	1	1	1	1	1	1	1	1	1	1	1	1	1	1	1	1	1	1	0	1	1	1	1	1	1	1	1	1	1
	CK_00001361	ureD	urease accessory protein UreD	TRUE	396368	1	1	1	1	1	1	1	1	1	1	0	0	1	1	1	1	1	1	1	1	1	1	1	1	1	1	1	1	1	1	1	1	1	0	1	1	1	1	1	1	1	1	1	1
	CK_00001362	ureE	urease accessory protein UreE	TRUE	237322	1	1	1	1	1	1	1	1	1	1	0	0	1	1	1	1	1	1	1	1	1	1	1	1	1	1	1	1	1	1	1	1	1	0	1	1	1	1	1	1	1	1	1	1
	CK_00001363	ureF	urease accessory protein UreF	TRUE	396338	1	1	1	1	1	1	1	1	1	1	0	0	1	1	1	1	1	1	1	1	1	1	1	1	1	1	1	1	1	1	1	1	1	0	1	1	1	1	1	1	1	1	1	1
	CK_00001364	ureG	urease accessory protein UreG	TRUE	349776	1	1	1	1	1	1	1	1	1	1	0	0	1	2	1	1	1	1	1	1	1	1	1	1	1	1	1	1	1	1	1	1	1	0	1	1	1	1	1	1	1	1	1	1
	CK_00001365	urtB	ABC-type urea transporter, permease component	TRUE	200272 /223633	1	1	1	1	1	1	1	1	1	1	0	0	1	1	1	1	1	1	1	1	1	1	1	1	1	1	1	1	1	1	1	1	1	0	1	1	1	1	1	1	1	1	1	1
	CK_00001366	urtC	ABC-type urea transporter, membrane component	TRUE	132449	1	1	1	1	1	1	1	1	1	1	0	0	1	1	1	1	1	1	1	1	1	1	1	1	1	1	1	1	1	1	1	1	1	0	1	1	1	1	1	1	1	1	1	1
	CK_00001367	urtD	ABC-type urea transporter, ATP-binding component UrtD	TRUE	274568	1	1	1	1	1	1	1	1	1	1	0	0	1	1	1	1	1	1	1	1	1	1	1	1	1	1	1	1	1	1	1	1	1	0	1	1	1	1	1	1	1	1	1	1
	CK_00000076	urtA	ABC-type urea transporter, substrate binding component	TRUE	132448	1	1	1	1	1	1	1	1	1	1	0	0	1	1	1	1	1	1	1	1	1	1	1	1	1	1	1	1	1	1	1	1	1	0	1	1	1	1	1	1	1	1	1	1
	CK_00000499	0	hydrogenase/urease accessory protein	TRUE	398558	1	1	1	1	1	1	1	1	1	1	1	1	1	1	1	1	1	1	1	1	1	1	1	1	1	1	1	1	1	1	1	1	1	0	1	1	1	1	1	1	1	1	1	1
	CK_00007499	0	putative urea transporter, UT family	TRUE	397383/404394	0	1	1	0	1	0	0	0	0	0	0	0	1	1	1	0	0	0	0	0	1	1	0	0	0	0	0	0	0	0	0	0	0	0	0	0	0	0	0	0	0	0	1	0
	CK_00008074	urtE	ABC-type urea transporter, ATPase component UrtE	TRUE	274567	1	1	1	1	1	1	1	1	1	1	0	0	1	1	1	1	1	1	1	1	1	1	1	1	1	1	1	1	1	1	1	1	1	0	1	1	1	1	1	1	1	1	1	1
	CK_00044411	0	putative urea ABC transporter, substrate bindingdomain protein	FALSE	-	0	0	0	0	0	0	0	0	0	0	0	0	0	0	0	0	0	0	0	0	0	0	0	0	0	0	0	0	0	0	0	0	0	0	0	0	0	0	0	0	0	0	0	0
Cyanate hydrolysis / transport	CK_00000003	cynD	cyanate ABC transporter ATP-binding protein	TRUE	224041	0	0	0	1	1	0	0	0	0	0	0	0	0	0	1	1	1	0	0	0	0	0	0	0	0	0	0	0	0	0	0	0	0	0	0	0	0	0	0	0	0	1	0	0
	CK_00001552	cynS	cyanate hydratase	TRUE	235079/224430	0	0	1	1	1	1	1	1	0	1	0	0	1	1	1	1	1	0	1	1	0	0	1	1	0	0	0	1	0	0	1	1	1	1	1	1	0	0	0	0	0	1	1	1
	CK_00002165	cynA	cyanate ABC transporter, substrate-binding protein	TRUE	270271/223787	0	0	0	1	1	0	0	0	0	0	0	0	0	0	1	1	1	0	0	0	0	0	0	0	0	0	0	0	0	0	0	0	0	0	0	0	0	0	0	0	0	1	0	0
	CK_00002166	cynB	cyanate ABC transporter, permease protein	TRUE	223673	0	0	0	1	1	0	0	0	0	0	0	0	0	0	1	1	1	0	0	0	0	0	0	0	0	0	0	0	0	0	0	0	0	0	0	0	0	0	0	0	0	1	0	0
	CK_00003051	cynH	cyanate hydratase	TRUE	-	0	0	0	0	0	0	0	0	0	0	0	0	0	0	0	0	0	0	0	0	0	0	0	0	0	0	0	0	0	0	0	0	0	0	0	0	0	0	0	0	0	0	0	0
	CK_00053828	cynH2	cyanate hydratase	TRUE	-	0	0	0	0	0	0	0	0	0	0	0	0	0	0	0	0	0	0	0	0	0	0	0	0	0	0	0	0	0	0	0	0	0	0	0	0	0	0	0	0	0	0	0	0
N/Glutamate/Glutamine metabolism	CK_00000134	glsF	ferredoxin-dependent glutamate synthase	TRUE	236968/223147	1	1	1	1	1	1	1	1	1	1	1	0	1	1	1	1	1	1	1	1	1	1	1	1	1	1	1	1	1	1	1	1	1	1	1	1	1	1	1	1	1	2	1	1
	CK_00001873	gltS	putative Na+/glutamate symporter	FALSE	223857	1	1	1	1	3	2	1	2	1	2	2	0	1	1	3	1	1	1	2	2	2	2	2	2	1	1	1	1	1	1	2	1	1	1	1	1	1	1	1	1	1	1	1	1
	CK_00002300	gltS	sodium/glutamate symporter	FALSE	129314	0	0	1	1	1	0	1	0	2	0	0	0	0	0	1	1	1	1	3	3	2	2	3	3	1	1	1	1	1	0	3	1	0	0	0	0	0	1	2	1	1	1	0	1
	CK_00009009	0	conserved region in glutamate synthase family protein	FALSE	239202	0	0	1	0	2	0	1	0	0	0	0	0	0	0	0	0	0	0	1	1	2	1	1	1	1	1	1	2	1	0	1	0	0	0	1	0	0	0	0	0	0	0	0	3
	CK_00035265	0	sodium/glutamate symporter family protein	FALSE	308938	0	0	0	0	0	0	0	0	0	0	0	0	0	0	0	0	0	0	0	0	0	0	0	0	0	0	0	0	0	0	0	0	0	0	0	0	0	0	0	0	0	0	0	0
	CK_00000103	glnA	glutamine synthetase, type I	TRUE	273198	1	1	1	1	1	1	1	1	1	1	0	0	1	1	1	1	1	1	1	1	1	1	1	1	0	1	1	1	1	1	1	1	1	1	1	1	1	1	1	1	1	1	1	1
	CK_00002090	glnN1	glutamine synthetase, type III	TRUE	226477/403587	2	2	1	1	1	2	1	2	1	2	2	1	2	2	1	2	1	1	1	1	1	1	1	1	1	1	1	1	1	2	1	1	1	1	1	1	2	1	1	1	1	1	2	1
	CK_00002505	glnN4	glutamine synthetase, type III	TRUE	223252	0	1	1	0	0	0	0	0	1	0	1	3	0	0	1	1	1	1	1	1	1	1	1	1	1	1	1	0	0	0	1	1	0	0	1	0	0	1	1	1	0	1	0	1
	CK_00008855	glnN2	glutamine synthetase, type III	TRUE	223252	1	0	1	1	1	1	1	1	2	0	1	2	0	0	1	1	1	1	1	1	1	1	1	1	1	1	1	1	1	1	1	1	1	1	1	1	1	1	2	1	1	1	1	1
	CK_00033174	glnN3	glutamine synthetase, type III	TRUE	223252	0	0	1	1	0	0	1	0	1	0	0	0	1	0	0	2	2	1	1	1	1	1	1	1	1	1	1	1	1	0	1	1	1	0	1	1	0	1	1	1	1	2	0	1
	CK_00000783	carA	carbamoyl-phosphate synthase small subunit	TRUE	237139/223579	1	1	1	1	1	1	1	1	1	1	2	1	1	1	1	1	1	1	1	1	1	1	1	1	1	1	1	1	1	1	1	1	1	1	1	1	1	1	1	1	1	1	1	1
	CK_00000962	carB	carbamoyl-phosphate synthase, large subunit	TRUE	235393	1	1	1	1	1	1	1	1	1	1	1	1	1	1	1	1	1	1	1	1	1	1	1	1	1	1	1	1	1	1	1	1	1	1	1	1	1	1	1	1	1	1	1	1
	CK_00006185	0	putative carbamoyl-phosphate synthase L chain domain protein	FALSE	-	0	0	0	0	0	0	0	0	0	0	0	0	0	0	0	0	0	0	0	0	0	0	0	0	0	0	0	0	0	0	0	0	0	0	0	0	0	0	0	0	0	0	0	0
	CK_00035245	0	putative carbamoyl-phosphate synthase L chain	FALSE	-	0	0	0	0	0	0	0	0	0	0	0	0	0	0	0	0	0	0	0	0	0	0	0	0	0	0	0	0	0	0	0	0	0	0	0	0	0	0	0	0	0	0	0	0
	CK_00039175	0	putative carbamoyl-phosphate synthase L chain	FALSE	-	0	0	0	0	0	0	0	0	0	0	0	0	0	0	0	0	0	0	0	0	0	0	0	0	0	0	0	0	0	0	0	0	0	0	0	0	0	0	0	0	0	0	0	0
	CK_00039784	0	carbamoyl-phosphate synthase L chain, ATP binding domain protein	FALSE	237195	0	0	1	0	0	0	0	0	1	0	0	0	0	0	0	0	0	0	0	0	0	0	0	0	0	0	0	0	0	0	0	0	0	0	0	0	0	0	1	0	0	0	0	0
	CK_00040165	0	putative carbamoyl-phosphate synthase L chain	FALSE	-	0	0	0	0	0	0	0	0	0	0	0	0	0	0	0	0	0	0	0	0	0	0	0	0	0	0	0	0	0	0	0	0	0	0	0	0	0	0	0	0	0	0	0	0
	CK_00044361	0	putative carbamoyl-phosphate synthase L chain domain protein	FALSE	-	0	0	0	0	0	0	0	0	0	0	0	0	0	0	0	0	0	0	0	0	0	0	0	0	0	0	0	0	0	0	0	0	0	0	0	0	0	0	0	0	0	0	0	0
	CK_00048313	0	putative carbamoyl-phosphate synthase L chain domain protein	FALSE	-	0	0	0	0	0	0	0	0	0	0	0	0	0	0	0	0	0	0	0	0	0	0	0	0	0	0	0	0	0	0	0	0	0	0	0	0	0	0	0	0	0	0	0	0
	CK_00053668	0	putative carbamoyl-phosphate synthase L chain	TRUE	-	0	0	0	0	0	0	0	0	0	0	0	1	0	0	0	0	0	0	0	0	0	0	0	0	0	0	0	0	0	1	0	0	0	3	0	0	1	0	0	0	0	0	2	1
	CK_00000336	guaA	GMP synthase (glutamine-hydrolyzing), N-terminal domain	TRUE	234614	1	1	1	1	1	1	1	1	1	1	1	1	1	1	1	1	1	1	1	1	1	1	1	1	1	1	1	1	1	1	1	1	1	1	1	1	1	1	1	1	1	1	1	1
[truncated: 88 more columns]
