# Supplementary material for: Elucidating the picocyanobacteria salinity divide through ecogenomics of new freshwater isolates
Source: BMC Biol. 2022 Aug 8;20:175. doi: 10.1186/s12915-022-01379-z (PMC9361551; doi:10.1186/s12915-022-01379-z)
Supplement: Supplementary file 11 — Additional file 11: Table S5. P metabolism. Gene/protein presence/absence between all 132 compared culture derived marine, brackish and freshwater picocyanobacteria. Annotation assessed by Cyanorak CK clusters. CDD was used to retrieve the PSSM-ids from best specific/non-specific hits covering >50 % of the protein. [file 12915_2022_1379_MOESM11_ESM.xlsx]

## Sheet: Sheet1
Table S5. P metabolism Gene/protein presence/absence between all 132 compared culture derived marine, brackish and freshwater picocyanobacteria. Annotation assessed by Cyanorak CK clusters. CDD was used to retrieve the PSSM-ids from best specific/non-specific hits covering >50 % of the protein.
	ORIGIN					Freshwater	Freshwater	Freshwater	Freshwater	Freshwater	Freshwater	Freshwater	Freshwater	Freshwater	Freshwater	Freshwater	Freshwater	Freshwater	Freshwater	Freshwater	Freshwater	Freshwater	Freshwater	Freshwater	Freshwater	Freshwater	Freshwater	Freshwater	Freshwater	Freshwater	Freshwater	Freshwater	Freshwater	Freshwater	Freshwater	Freshwater	Freshwater	Freshwater	Freshwater	Freshwater	Freshwater	Freshwater	Freshwater	Freshwater	Freshwater	Freshwater	Freshwater	Freshwater	Freshwater
	SUB-CLUSTER					5.2	5.2	5.2	5.2	5.2	5.2	5.2	5.2	5.2	5.2	5.2	5.2	5.2	5.2	5.2	5.2	5.2	5.2	5.2	5.2	5.2	5.2	5.2	5.2	5.2	5.2	5.2	5.2	5.2	5.2	5.2	5.2	5.2	5.2	5.2	5.2	5.2	5.2	5.2	5.2	5.2	5.2	5.2	5.2
	CLADE					Undefined	Undefined	Undefined	Undefined	Undefined	Undefined	Undefined	Undefined	Undefined	Undefined	Undefined	Undefined	Undefined	Undefined	Undefined	Undefined	Undefined	Undefined	Undefined	Undefined	Undefined	Undefined	Undefined	Undefined	Undefined	Undefined	Undefined	Undefined	Undefined	Undefined	Undefined	Undefined	Undefined	Undefined	Undefined	Undefined	Undefined	Undefined	Undefined	Undefined	Undefined	Undefined	Undefined	Undefined
Functional category	Cluster number	gene	product	manual curation	Top hit PSSM-id	A1C-AMD	A2C-AMD	AMD-g	ATX 2A4	ATX 6A2	ATX 6E8	ATX 6F1	Alchichica 3B3-8F6	Aljojuca 7A6	Aljojuca 7D2	BA20m-14	BA20m-p-22	BA5m-10	BA5m-21	CH-040	Candia 3B3	Candia 3F8	Candia 9D4	Cruz-7B9	Cruz-7E5	Cruz-8D1	Cruz-8H5	Cruz-9C9	Cruz-9H2	Cruz CV-v-12	Cruz CV11-17	Cruz CV13-4-11	Cyanobacterium sp. CACIAM14	Cyanobium gracile PCC6307	Cyanobium usitatum Tous	Edmonson 11F2	GreenBA-s	HJ21-Hayes	HWJ4-Hawea	J7-Johnson	JJ3a-Johnson	L1E-Cus	L2F	La Preciosa 7G6	Lug-A	Lug-B	MW73D5	Maggiore-St4-Cus	Morenito 9A2
Inorganic P transport	CK_00043821	pstS	phosphate ABC transporter, phosphate-binding protein PstS	TRUE	223304/270283	0	1	2	2	3	1	1	1	2	1	0	2	0	1	2	1	1	2	1	1	2	2	1	1	2	2	2	1	2	1	1	1	1	1	1	1	1	1	2	1	2	1	1	1
	CK_00000023	pstS2	ABC transporter, substrate binding protein, phosphate	TRUE	223304/270283	0	2	0	2	0	1	0	1	0	1	1	2	0	0	0	3	3	0	2	2	0	0	2	2	0	0	0	1	0	0	2	1	1	0	1	1	0	2	0	1	0	3	0	1
	CK_00001829	sphX	ABC-type phosphate transporter, substrate binding component, cyanobacterial-specific	TRUE	270372	2	1	1	2	1	1	2	1	1	1	1	1	0	1	1	2	2	1	1	1	1	1	1	1	2	1	1	1	1	1	1	1	1	0	1	1	1	1	1	2	1	2	3	1
	CK_00000165	pstA	ABC-type phosphate transport system permease component	TRUE	273373 /223654	1	1	1	2	1	1	1	1	2	1	0	1	1	1	1	1	1	1	2	2	1	1	2	2	2	1	1	1	1	1	2	1	2	1	1	2	1	1	2	1	1	1	1	1
	CK_00000817	pstB	ABC-type phosphate transport system ATPase component	TRUE	172747/224042	1	1	1	2	1	1	1	1	2	1	1	1	1	1	1	1	1	1	2	2	1	1	2	2	2	1	1	1	1	1	2	1	2	1	1	2	1	1	2	1	1	1	1	1
	CK_00000818	pstC	ABC-type phosphate transport system permease component	TRUE	223646	1	1	1	2	1	1	1	1	2	1	0	1	1	1	1	1	1	1	2	2	1	1	2	2	2	1	1	1	1	1	2	1	2	1	1	2	1	1	2	1	1	1	1	1
	CK_00006877	pitA	putative phosphate permease (E. coli PitA) / sulphate permease (B.subtilis cysP)	FALSE	223383	0	0	0	1	1	0	0	0	1	0	0	0	0	0	1	0	0	0	2	2	2	2	2	2	1	1	1	0	1	0	2	0	0	0	0	0	0	1	1	1	0	0	0	1
	CK_00002826	chrA	chromate transporter	TRUE	396814/273350	0	1	0	0	0	0	0	0	0	0	0	0	0	0	0	0	0	0	0	0	0	0	0	0	0	0	0	0	0	0	0	0	0	0	0	0	0	0	0	0	0	0	0	0
Phosphonate transport	CK_00000860	phnD	phosphonate ABC type transporter, substrate binding component	TRUE	404011	1	1	1	1	1	1	1	1	1	1	1	1	1	1	1	1	1	1	1	1	1	1	1	1	1	1	1	1	1	1	1	1	1	1	1	1	1	1	1	1	0	1	1	1
	CK_00000861	phnE	phosphate/phosphonate ABC type transporter, permease component	TRUE	226165	1	1	1	1	1	1	1	1	1	1	1	1	1	1	1	1	1	1	1	1	1	1	1	1	1	1	1	1	1	1	1	1	1	1	1	1	1	1	1	1	1	1	1	1
	CK_00008048	phnC	phosphonate ABC type transporter, ATPase component	TRUE	394964/213223	1	1	1	1	1	1	1	1	1	1	2	1	1	1	1	1	1	1	1	1	1	1	1	1	1	1	1	1	1	1	1	1	1	1	1	1	1	1	1	1	1	1	1	1
	CK_00008828	0	ABC transporter, phosphonate, periplasmic substrate-binding family protein	FALSE	404011	0	0	0	0	0	0	0	0	0	0	1	0	0	0	0	0	0	0	0	0	0	0	0	0	0	0	0	0	0	0	0	0	0	0	0	0	0	0	0	0	0	0	0	0
	CK_00037737	0	putative ABC-type phosphate/phosphonate transport system, periplasmic component	TRUE	404011	0	0	0	0	0	0	0	0	0	0	0	0	0	0	0	0	0	0	0	0	0	0	0	0	0	0	0	0	0	0	0	0	0	0	0	0	0	0	0	0	0	0	0	0
	CK_00000851	0	HAD hydrolase, IA, variant 3 family protein	TRUE	223710	1	1	1	1	1	1	1	1	1	1	1	1	1	1	1	1	1	1	1	1	1	1	1	1	0	1	1	1	1	1	1	1	1	0	1	1	1	2	1	1	1	1	1	1
Phosphite transport	CK_00008062	phnC2	phosphonate ABC transporter, ATP-binding protein	TRUE	213223	0	1	0	0	0	0	0	0	0	0	0	0	0	0	0	0	0	0	0	0	0	0	0	0	0	0	0	0	0	0	0	0	0	0	0	0	0	0	0	0	0	0	0	0
	CK_00006203	phnD2	phosphonate ABC transporter, periplasmic component	TRUE	270290	0	1	0	0	0	0	0	0	0	0	0	0	0	0	0	0	0	0	0	0	0	0	0	0	1	0	0	0	0	0	0	0	0	0	0	0	0	0	0	0	0	0	0	0
	CK_00048116	phnE2	phosphonate ABC transporter, permease protein PhnE	TRUE	273441	0	1	0	0	0	0	0	0	0	0	0	0	0	0	0	0	0	0	0	0	0	0	0	0	0	0	0	0	0	0	0	0	0	0	0	0	0	0	0	0	0	0	0	0
	CK_00056808	ptxD	phosphonate dehydrogenase	TRUE	240634	0	1	0	0	0	0	0	0	0	0	0	0	0	0	0	0	0	0	0	0	0	0	0	0	0	0	0	0	0	0	0	0	0	0	0	0	0	0	0	0	0	0	0	0
	CK_00055307	0	phytanoyl-CoA dioxygenase family protein	FALSE	399029	0	0	0	0	0	0	0	0	0	0	0	0	0	0	0	0	0	0	1	1	0	0	1	1	0	0	0	0	0	0	1	0	0	0	0	0	0	0	0	0	0	0	0	0
	CK_00007402	0	conserved hypothetical protein	FALSE	226791	0	0	0	0	0	0	0	0	0	0	0	0	0	0	0	0	0	0	0	0	0	0	0	0	0	0	0	0	0	0	0	0	0	0	0	0	0	0	0	0	0	0	0	0
Glycerol-3-phosphate transport	CK_00008068	0	ABC transporter family protein	FALSE	226359	1	1	1	1	1	1	1	1	1	1	1	1	1	1	1	1	1	1	1	1	1	1	1	1	1	1	1	1	1	1	1	1	1	2	1	1	1	2	1	1	1	1	1	1
P stress inducible	CK_00000721	phoH	phosphate starvation-inducible protein	TRUE	411689	1	1	1	1	1	1	1	1	1	1	0	0	1	1	1	1	1	1	1	1	1	1	1	1	1	1	1	1	1	1	1	1	1	1	1	1	1	1	1	1	1	1	1	1
	CK_00045468	0	PAP2 superfamily protein	TRUE	223743 /239491	1	1	1	1	0	0	0	0	1	0	1	0	0	0	0	0	0	1	0	0	1	1	0	0	1	1	1	0	1	1	0	0	0	1	0	0	2	1	1	1	1	0	1	0
	CK_00001482	0	phosphate-starvation-induced PsiE-like protein	TRUE	399269	1	1	1	1	1	1	1	1	1	2	1	0	1	1	2	2	2	1	1	1	2	2	1	1	1	1	1	1	1	1	1	2	2	1	1	2	1	1	1	1	1	2	1	1
	CK_00002022	0	PIN and PhoH domains-containing protein involved in restraining the phage infection process	TRUE	350231 /224787	1	1	1	1	1	1	1	1	1	1	1	2	1	1	1	1	1	1	1	1	1	1	1	1	1	1	1	1	1	1	1	1	0	0	1	0	1	1	1	1	1	1	1	1
P storage and degradation of P polymers	CK_00000383	ppk	polyphosphate kinase	TRUE	235469/223924	1	1	1	1	1	1	1	1	1	1	0	1	1	1	1	1	1	1	1	1	1	1	1	1	1	1	1	1	1	1	1	1	2	1	1	2	1	1	1	1	1	1	1	1
	CK_00000620	ppx	exopolyphosphatase	TRUE	223326	1	1	1	1	1	1	1	1	1	1	1	2	1	1	1	1	1	1	1	1	1	1	1	1	1	1	1	1	1	1	1	1	1	1	1	1	1	1	1	1	1	1	1	1
	CK_00000642	ppa	inorganic pyrophosphatase	TRUE	238239 /395583	1	1	1	1	1	1	1	1	1	1	2	1	1	1	1	1	1	1	1	1	1	1	1	1	1	1	1	1	1	1	1	1	1	1	1	1	1	1	1	1	1	1	1	1
	CK_00000654	ppa	inorganic pyrophosphatase	TRUE	395583	0	0	0	0	1	1	1	1	0	1	0	0	0	0	1	1	1	0	1	1	0	0	1	1	1	0	0	0	0	0	1	1	1	0	1	1	0	0	0	0	0	1	0	1
	CK_00000805	0	possible pyrophosphatase, MazG family	FALSE	212148	1	1	1	1	1	1	1	1	1	1	1	1	1	1	1	1	1	1	1	1	1	1	1	1	1	1	1	1	1	1	1	1	1	1	1	1	1	1	1	1	1	1	1	1
	CK_00048151	ppk2	polyphosphate kinase 2	TRUE	213852	1	1	1	1	1	1	3	1	1	1	2	1	1	1	2	1	1	1	1	1	1	1	1	1	1	1	1	1	1	1	1	1	1	1	1	1	1	1	1	1	1	1	1	1
	CK_00008108	rdgB	dITP/XTP pyrophosphatase	TRUE	238285	1	1	1	1	1	1	1	1	1	1	1	1	0	1	1	1	1	1	1	1	1	1	1	1	1	1	1	1	1	1	1	1	1	1	1	1	1	1	1	1	1	1	1	1
	CK_00000027	rdgB	XTP/dITP diphosphohydrolase	TRUE	234648 /238285	1	1	1	1	1	1	1	1	1	1	2	1	1	1	1	1	1	1	1	1	1	1	1	1	1	1	1	1	1	1	1	1	1	1	1	1	1	1	1	1	1	1	1	1
	CK_00042438	ppk2	polyphosphate kinase 2	TRUE	213852	0	0	0	0	1	0	0	0	1	0	0	0	0	0	0	0	0	0	1	1	0	0	1	1	0	0	0	0	0	0	1	0	0	0	1	0	0	0	1	0	0	0	0	0
	CK_00057252	0	putative nucleotide phosphotransferase, PPK2	TRUE	274737	0	0	1	0	0	0	0	0	1	0	0	0	0	0	0	1	1	0	0	0	1	1	0	0	0	0	0	2	0	0	0	0	0	0	0	0	0	0	1	0	0	1	0	0
	CK_00005811	0	putative inorganic pyrophosphatase/exopolyphosphatase	FALSE	235458	0	0	0	0	0	0	0	0	0	0	0	0	0	0	0	0	0	0	0	0	0	0	0	0	0	0	0	0	0	0	0	0	0	0	0	0	0	0	0	0	0	0	0	0
Degradation of organic P sources	CK_00009168	phoX	alkaline phosphatase	TRUE	225752	1	0	1	1	3	1	0	0	0	0	3	1	1	1	1	1	1	1	1	1	0	0	1	1	1	1	1	1	1	1	1	0	0	1	1	0	1	1	0	1	1	1	1	1
	CK_00000983	0	haloacid dehalogenase (HAD) family phosphatase	TRUE	319853/225090	1	1	1	1	1	1	1	1	1	1	1	0	1	1	1	1	1	1	1	1	1	1	1	1	1	1	1	1	1	1	1	1	1	1	1	1	1	1	1	1	1	1	1	1
	CK_00000999	0	possible phosphatidic acid phosphatase	TRUE	397002	1	1	1	1	1	1	1	1	1	1	1	1	1	1	1	1	1	1	1	1	1	1	1	1	1	1	1	1	1	1	1	1	1	1	1	1	1	1	1	1	1	1	1	1
	CK_00000302	dedA2	dedA family protein	FALSE	223659	3	3	1	1	0	1	1	1	1	1	1	2	3	3	1	1	1	1	2	2	1	1	2	2	2	1	1	2	1	4	2	2	1	1	3	1	3	2	1	2	1	1	3	2
	CK_00001999	phoC	acid phosphatase	TRUE	239491	0	0	0	0	0	0	0	0	0	0	0	0	0	0	0	0	0	0	0	0	0	0	0	0	0	0	0	0	0	0	0	0	0	0	0	0	0	0	0	0	0	0	0	0
	CK_00005181	0	hemolysin-type calcium-binding repeat family protein	TRUE	401396/225483	1	0	2	2	0	0	0	0	1	0	0	0	3	3	0	0	0	1	0	0	1	1	0	0	0	1	1	0	1	1	0	0	0	2	0	0	1	0	1	0	1	0	1	0
	CK_00002287	0	metallo-dependent phosphatase	TRUE	277324	0	0	1	0	1	0	0	0	1	0	0	0	0	0	1	1	1	1	1	1	1	1	1	1	1	1	1	1	1	0	1	0	0	0	1	0	0	0	1	1	1	1	0	0
	CK_00005263	0	atypical alkaline phosphatase with phytase-like insertion domain protein	TRUE	404350	0	0	1	1	1	0	0	0	1	0	0	0	1	1	1	0	0	1	1	1	1	1	1	1	0	0	0	0	1	3	1	0	0	0	0	0	2	0	1	0	1	0	1	0
	CK_00040198	0	putative alkaline phosphatase	TRUE	-	0	0	0	0	0	0	0	0	0	0	0	0	0	0	0	0	0	0	0	0	0	0	0	0	0	0	0	0	0	0	0	0	0	0	0	0	0	0	0	0	0	0	0	0
	CK_00052500	0	putative alkaline phosphatase/5 nucleotidase	TRUE	277369/397140	0	0	0	0	0	0	0	0	0	0	0	0	0	0	0	0	0	0	0	0	0	0	0	0	0	0	0	0	0	0	0	0	0	0	0	0	0	0	0	0	0	0	0	0
	CK_00002662	PsiP1	phosphate starvation inducible protein 1	TRUE	-	0	0	0	0	0	0	0	0	0	0	0	0	0	0	0	0	0	0	0	0	1	1	0	0	0	0	0	0	0	0	0	0	0	0	0	0	1	0	0	0	0	0	0	0
	CK_00056882	0	putative alkaline phosphatase	FALSE	-	0	0	0	0	0	0	0	0	0	0	0	0	0	0	0	0	0	0	1	1	0	0	1	1	0	0	0	0	0	0	1	0	0	0	0	0	0	0	0	0	0	0	0	0
	CK_00036302	0	haloacid dehalogenase-like hydrolase family protein	FALSE	395571	0	0	0	0	0	0	0	0	0	0	0	0	0	0	0	0	0	0	0	0	0	0	0	0	0	0	0	0	0	0	0	0	0	0	0	0	0	1	0	0	0	0	0	0
	CK_00003174	0	type I phosphodiesterase / nucleotide pyrophosphatase family protein	FALSE	293758	0	0	0	0	0	1	0	0	0	0	0	0	0	0	0	0	0	0	0	0	0	0	0	0	0	0	0	1	1	0	0	0	0	0	0	0	0	0	0	0	0	0	0	0
	CK_00007151	0	phosphatidic acid phosphatase (PAP)	TRUE	239486	0	0	1	1	0	0	1	0	1	0	0	0	0	0	0	1	1	2	1	1	1	1	1	1	1	1	1	2	1	0	1	1	1	0	1	1	0	1	1	1	1	1	0	1
	CK_00053747	0	alkaline phosphatase and sulfatase ALP-like protein superfamily	TRUE	411658	0	0	0	0	0	1	0	0	0	1	0	0	0	0	0	0	0	0	0	0	0	0	0	0	0	0	0	0	0	0	0	0	0	0	0	0	0	0	0	0	0	0	0	0
	CK_00005504	0	HAD phosphoserine phosphatase-like hydrolase, IBfamily protein	FALSE	403802	0	0	0	0	0	0	0	0	0	0	0	0	0	0	0	0	0	0	0	0	0	0	0	0	0	0	0	0	0	0	0	0	0	0	0	0	0	0	0	0	0	0	0	0
	CK_00003878	0	HAD phosphoserine phosphatase-like hydrolase, IBfamily protein	FALSE	397664 /403802	0	0	0	0	0	0	0	0	0	0	0	0	0	0	0	0	0	0	0	0	0	0	0	0	0	1	1	0	0	0	0	0	0	0	0	0	0	0	0	0	0	0	0	0
	CK_00005227	0	HAD phosphatase, family IIIC domain protein	FALSE	273757	0	0	0	0	0	0	0	0	0	0	0	0	0	0	0	0	0	0	0	0	0	0	0	0	0	0	0	0	0	0	0	0	0	0	0	0	0	0	0	0	0	0	0	1
	CK_00007221	0	putative purple acid phosphatase	FALSE	395097	0	0	1	1	0	0	1	0	1	0	0	0	0	0	0	1	1	0	0	0	0	0	0	0	1	1	1	1	0	0	0	1	1	1	0	1	0	0	1	0	0	1	0	1
	CK_00054331	0	putative alkaline phosphatase domain protein	FALSE	-	0	0	0	0	0	0	0	0	0	0	0	0	0	0	0	0	0	0	0	0	0	0	0	0	0	0	0	0	0	0	0	0	0	0	0	0	0	0	0	0	0	0	0	0
	CK_00057257	0	alkaline phosphatase	TRUE	277369/397140	0	0	0	0	0	0	0	0	0	0	0	0	0	0	0	0	0	0	0	0	0	0	0	0	0	0	0	0	0	0	0	0	0	0	0	0	0	0	0	0	0	0	0	0
	CK_00051843	0	endonuclease/Exonuclease/phosphatase family protein	FALSE	397447	0	0	0	0	1	0	0	0	1	0	0	0	0	0	0	0	0	1	0	0	0	0	0	0	0	0	0	0	0	0	0	0	0	0	0	0	0	0	1	1	0	0	0	0
	CK_00006036	phoD	phosphodiesterase/alkaline phosphatase D	TRUE	226070	0	0	0	0	0	0	0	0	0	0	0	0	0	0	0	0	0	0	0	0	0	0	0	0	0	0	0	1	0	0	0	0	0	0	0	0	0	0	0	0	0	0	0	0
	CK_00056881	0	putative alkaline phosphatase	TRUE	-	0	1	1	0	0	0	1	0	0	0	1	0	0	0	1	1	1	0	0	0	0	0	0	0	0	1	1	1	0	0	0	1	1	1	0	1	0	1	0	0	0	1	0	1
	CK_00057084	phoC2	acid phosphatase	TRUE	239491	0	0	0	0	0	0	0	0	0	0	0	0	0	0	0	0	0	0	0	0	0	0	0	0	0	0	0	0	0	0	0	0	0	0	0	0	0	0	0	0	0	0	0	0
	CK_00057214	phoN	acid phosphatase domain protein	FALSE	239491	0	0	0	0	0	0	0	0	0	0	0	0	0	0	0	0	0	0	0	0	0	0	0	0	0	0	0	0	0	0	0	0	0	0	0	0	0	0	0	0	0	0	0	0
	CK_00057254	0	possible metallo-dependent phosphatase	TRUE	411278/395746	0	0	0	0	0	0	0	0	0	0	0	0	0	0	0	0	0	0	0	0	0	0	0	0	0	0	0	0	0	0	0	0	0	0	0	0	0	0	0	0	0	0	0	0
	CK_00057255	0	possible metallo-dependent phosphatase (C-terminal domain)	TRUE	-	0	0	0	0	0	0	0	0	0	0	0	0	0	0	0	0	0	0	0	0	0	0	0	0	0	0	0	0	0	0	0	0	0	0	0	0	0	0	0	0	0	0	0	0
P sensing and regulation	CK_00008015	phoB	two-component system response regulator RR class II (RRII)-CheY-OmpR	TRUE	223816/131209	2	2	1	1	2	2	1	2	1	2	2	1	2	2	2	1	1	1	1	1	1	1	1	1	1	1	1	1	1	2	1	1	1	1	1	1	2	1	1	1	1	1	2	1
	CK_00001531	phoR	two-component system sensor histidine kinase, phosphate sensing PhoR	TRUE	223715	1	1	1	1	1	1	1	1	1	1	2	1	1	1	1	1	1	1	1	1	1	1	1	1	1	1	1	1	1	1	1	1	1	1	1	1	1	1	1	1	1	1	1	1
	CK_00001606	ptrA	transcriptional phosphate regulator, Crp family	TRUE	223736	1	1	1	1	1	1	1	1	1	1	2	1	1	1	1	1	1	1	1	1	1	1	1	1	1	1	1	1	1	1	1	1	2	1	1	2	1	1	1	1	1	1	1	1
	CK_00005756	phoU	phosphate transport system regulatory protein	TRUE	223776	0	0	0	0	0	0	0	0	0	0	0	0	0	0	0	0	0	0	0	0	0	0	0	0	0	0	0	0	0	0	0	0	0	0	0	0	0	0	0	0	0	0	0	0
	CK_00000220	plsX	glycerol-3-phosphate acyltransferase PlsX	TRUE	172371	1	1	1	1	1	1	1	1	1	1	1	1	1	1	1	1	1	1	1	1	1	1	1	1	1	1	1	1	1	1	1	1	1	1	1	1	1	1	1	1	1	1	1	1
[truncated: 88 more columns]

## Sheet: Sheet2
phoX - alkaline phosphatase	CK_00001999	1	1	1	1	1	1	1	1	1	1	1	1	1	1	1	1	1	1	1	1	1	1	1	1	1	1	1	1	0	0	1	1	0	1	1	1	1	1	1	1	1	1	1	1	1	1	1	1
[truncated: 84 more columns]
