# Supplementary material for: Elucidating the picocyanobacteria salinity divide through ecogenomics of new freshwater isolates
Source: BMC Biol. 2022 Aug 8;20:175. doi: 10.1186/s12915-022-01379-z (PMC9361551; doi:10.1186/s12915-022-01379-z)
Supplement: Supplementary file 13 — Additional file 13: Table S6. C fixation/photosynthesis. Gene/protein presence/absence between all 132 compared culture derived marine, brackish and freshwater picocyanobacteria. Annotation assessed by Cyanorak CK clusters. CDD was used to retrieve the PSSM-ids from best specific/non-specific hits covering >50 % of the protein. [file 12915_2022_1379_MOESM13_ESM.xlsx]

## Sheet: Sheet1
Table S6. C fixation/photosynthesis Gene/protein presence/absence between all 132 compared culture derived marine, brackish and freshwater picocyanobacteria. Annotation assessed by Cyanorak CK clusters. CDD was used to retrieve the PSSM-ids from best specific/non-specific hits covering >50 % of the protein.
	ORIGIN					Freshwater	Freshwater	Freshwater	Freshwater	Freshwater	Freshwater	Freshwater	Freshwater	Freshwater	Freshwater	Freshwater	Freshwater	Freshwater	Freshwater	Freshwater	Freshwater	Freshwater	Freshwater	Freshwater	Freshwater	Freshwater	Freshwater	Freshwater	Freshwater	Freshwater	Freshwater	Freshwater	Freshwater	Freshwater	Freshwater	Freshwater	Freshwater	Freshwater	Freshwater	Freshwater	Freshwater	Freshwater	Freshwater	Freshwater	Freshwater	Freshwater	Freshwater	Freshwater	Freshwater
	SUB-CLUSTER					5.2	5.2	5.2	5.2	5.2	5.2	5.2	5.2	5.2	5.2	5.2	5.2	5.2	5.2	5.2	5.2	5.2	5.2	5.2	5.2	5.2	5.2	5.2	5.2	5.2	5.2	5.2	5.2	5.2	5.2	5.2	5.2	5.2	5.2	5.2	5.2	5.2	5.2	5.2	5.2	5.2	5.2	5.2	5.2
	CLADE					Undefined	Undefined	Undefined	Undefined	Undefined	Undefined	Undefined	Undefined	Undefined	Undefined	Undefined	Undefined	Undefined	Undefined	Undefined	Undefined	Undefined	Undefined	Undefined	Undefined	Undefined	Undefined	Undefined	Undefined	Undefined	Undefined	Undefined	Undefined	Undefined	Undefined	Undefined	Undefined	Undefined	Undefined	Undefined	Undefined	Undefined	Undefined	Undefined	Undefined	Undefined	Undefined	Undefined	Undefined
Functional category	Cluster number	gene	product	manual curation	Top hit PSSM-id	A1C-AMD	A2C-AMD	AMD-g	ATX 2A4	ATX 6A2	ATX 6E8	ATX 6F1	Alchichica 3B3-8F6	Aljojuca 7A6	Aljojuca 7D2	BA20m-14	BA20m-p-22	BA5m-10	BA5m-21	CH-040	Candia 3B3	Candia 3F8	Candia 9D4	Cruz-7B9	Cruz-7E5	Cruz-8D1	Cruz-8H5	Cruz-9C9	Cruz-9H2	Cruz CV-v-12	Cruz CV11-17	Cruz CV13-4-11	Cyanobacterium sp. CACIAM14	Cyanobium gracile PCC6307	Cyanobium usitatum Tous	Edmonson 11F2	GreenBA-s	HJ21-Hayes	HWJ4-Hawea	J7-Johnson	JJ3a-Johnson	L1E-Cus	L2F	La Preciosa 7G6	Lug-A	Lug-B	MW73D5	Maggiore-St4-Cus	Morenito 9A2
Carboxysome components and RuBisCO associated genes	CK_00000230	rbcR	possible RuBisCO operon transcriptional regulator	TRUE	177082	1	1	2	1	1	1	1	1	1	1	1	1	1	1	1	2	2	1	1	1	1	1	1	1	1	1	1	2	1	1	1	1	1	0	1	1	1	1	1	1	1	2	1	1
	CK_00001231	raf	alpha-carboxysome RuBisCO assembly factor	TRUE	238455	1	1	1	1	1	1	1	1	1	1	1	1	1	1	1	1	1	1	1	1	1	1	1	1	1	1	1	1	1	1	1	1	1	1	1	1	1	1	1	1	1	1	1	1
	CK_00001587	cbbX	RuBisCo activase	TRUE	200217	1	1	1	1	1	1	1	1	1	1	1	2	1	1	1	1	1	1	1	1	1	1	1	1	1	1	1	1	1	1	1	1	1	1	1	1	1	1	1	1	1	1	1	1
	CK_00000681	rbcL	ribulose bisphosphate carboxylase, large subunit	TRUE	179787	1	1	1	1	1	1	1	1	1	1	1	1	1	1	1	1	1	1	1	1	1	1	1	1	1	1	1	1	1	1	1	1	1	1	1	1	1	1	1	1	1	1	1	1
	CK_00000682	rbcS	ribulose bisphosphate carboxylase, small subunit	TRUE	239603	1	1	1	1	1	1	1	1	1	1	1	1	1	1	1	1	1	1	1	1	1	1	1	1	1	1	1	1	1	1	1	1	1	1	1	1	1	1	1	1	1	1	1	1
	CK_00000683	csoS2	carboxysome shell protein CsoS2	TRUE	403489	1	1	1	1	1	1	1	1	0	1	1	1	1	1	1	1	1	1	1	1	1	1	1	1	1	1	1	1	1	1	1	1	1	1	1	1	1	1	0	1	0	1	1	1
	CK_00000684	csoSCA	carboxysomal carbonic anhydrase	TRUE	401035	1	1	1	1	1	1	1	1	1	1	1	1	1	1	1	1	1	1	1	1	1	1	1	1	1	1	1	1	1	1	1	1	1	1	1	1	1	1	1	1	0	1	1	1
	CK_00000685	csoS4A	pentameric carboxysome shell protein Csos4A (peptide A)	TRUE	397416/131750	1	1	1	1	1	1	1	1	1	1	1	1	1	1	1	1	1	1	1	1	1	1	1	1	1	1	1	1	1	1	1	1	1	1	1	1	1	1	1	1	0	1	1	1
	CK_00000686	csos4B	pentameric carboxysome shell protein Csos4B (peptide B)	TRUE	133473/131751	1	1	1	1	1	1	1	1	1	1	1	1	1	1	1	1	1	1	1	1	1	1	1	1	1	1	1	1	1	1	1	1	1	1	1	1	1	1	1	1	0	1	1	1
	CK_00000680	csoS1D	carboxysome shell component	TRUE	132891/132892	1	1	1	1	1	1	1	1	1	1	1	1	0	1	1	1	1	1	1	1	1	1	1	1	1	1	1	1	0	1	1	1	1	1	1	1	1	1	1	1	1	1	1	1
	CK_00000037	csoS1E	carboxysome shell peptide	TRUE	132898	1	1	1	1	1	1	1	1	1	1	1	1	1	1	1	1	1	1	1	1	1	1	1	1	1	1	1	1	1	1	1	0	1	1	1	1	1	1	1	1	1	1	1	1
	CK_00008056	csoS1A	carboxysome shell protein CsoS1A	TRUE	132898	1	1	1	1	1	1	1	1	1	1	1	1	1	1	1	1	1	1	1	1	1	1	1	1	1	1	1	1	1	1	1	1	1	1	1	1	1	1	1	1	1	1	1	1
Photosystem I/II complexes	CK_00000007	ftsH2	photosystem II D1 repair protein FtsH2	TRUE	214386	1	1	1	1	1	1	1	1	1	1	1	1	1	1	1	1	1	1	1	1	1	1	1	1	1	1	1	1	1	1	1	1	1	1	1	1	1	1	1	1	1	1	1	1
	CK_00000009	psbA	photosystem II protein D1.2	TRUE	395074/130221	0	0	3	1	2	0	2	1	3	0	1	1	0	2	3	2	2	3	4	4	6	6	4	4	1	2	2	1	3	1	4	4	1	1	0	0	2	1	3	2	3	1	3	3
	CK_00000013	deg1	photosystem II assembly factor	TRUE	223343	1	1	1	1	1	1	1	1	1	1	1	1	1	1	1	1	1	1	1	1	1	1	1	1	1	1	1	2	1	1	1	2	1	1	1	1	1	1	1	1	1	1	1	1
	CK_00000032	psaB	photosystem I core protein PsaB	TRUE	237300	1	1	1	1	1	1	1	1	1	1	1	0	1	1	1	1	1	1	1	1	1	1	1	1	1	1	1	1	1	1	1	1	1	1	1	1	1	1	1	1	1	2	1	1
	CK_00000033	ctpA	photosystem II D1 protein carboxyl-terminal processing peptidase	TRUE	223864	1	1	1	1	1	1	1	1	2	1	1	1	1	1	1	1	1	1	1	1	1	1	1	1	1	1	1	1	1	1	1	1	1	0	1	1	1	1	2	1	1	1	1	1
	CK_00000042	psbD	photosystem II D2 protein	TRUE	130222	0	0	2	0	1	0	0	2	0	0	0	0	2	0	0	2	2	2	0	0	2	2	0	0	2	1	2	0	2	0	0	2	2	0	0	2	2	0	0	0	2	2	2	1
	CK_00000137	psaE	photosystem I reaction centre subunit IV	TRUE	179468	1	0	1	1	1	1	1	1	1	1	1	1	1	1	1	1	1	1	1	1	1	1	1	1	1	1	1	1	1	1	1	1	1	0	1	1	1	1	1	1	1	1	1	1
	CK_00000219	ycf3	photosystem I assembly protein Ycf3	TRUE	179448	1	1	1	1	1	1	1	1	1	1	1	1	1	1	1	1	1	1	1	1	1	1	1	1	1	1	1	1	1	1	1	0	1	2	1	1	1	1	1	1	1	1	1	1
	CK_00000252	psbK	photosystem II reaction center protein PsbK	TRUE	167396	1	1	1	1	1	1	1	1	1	1	0	1	1	1	1	1	1	1	1	1	1	1	1	1	1	2	2	1	1	1	1	1	1	1	1	1	1	1	1	1	1	1	1	1
	CK_00000270	ycf48	photosystem II stability/assembly factor	TRUE	237468	1	0	1	1	1	1	1	1	1	1	1	1	1	1	1	1	1	1	1	1	1	1	1	1	1	1	1	1	1	1	1	1	1	1	1	1	1	1	1	1	1	1	1	1
	CK_00000271	psbE	cytochrome b559, alpha subunit	TRUE	179444	1	0	1	1	1	1	1	1	1	1	1	1	1	1	1	1	1	1	1	1	1	1	1	1	1	1	1	1	1	1	1	1	1	1	1	1	1	1	1	1	1	1	1	1
	CK_00000272	psbJ	photosystem II reaction center protein PsbJ	TRUE	179446	1	0	1	1	1	1	1	1	1	1	1	1	1	1	1	1	1	1	1	1	1	1	1	1	1	1	1	1	1	1	1	1	1	1	1	1	1	1	1	1	1	1	1	1
	CK_00000289	psaC	photosystem I iron-sulfur center subunit VII PsaC	TRUE	132092	1	1	1	1	1	1	1	1	1	1	1	1	1	1	1	1	1	1	1	1	1	1	1	1	1	1	1	1	1	1	1	0	1	1	1	1	1	1	1	1	1	1	1	1
	CK_00000331	ycf37	photosystem I assembly protein Ycf37	TRUE	315987/274350	1	1	1	1	1	1	1	1	1	1	1	1	1	1	1	1	1	1	1	1	1	1	1	1	1	1	1	1	1	1	1	1	1	1	1	1	1	1	1	1	1	1	1	1
	CK_00000463	psbH	photosystem II reaction center protein PsbH	TRUE	179451	1	1	1	1	1	1	1	1	1	1	1	1	1	1	1	1	1	1	1	1	1	1	1	1	1	1	1	1	1	1	1	1	1	1	1	1	1	1	1	1	1	1	1	1
	CK_00000480	psbO	photosystem II manganese-stabilizing protein PsbO	TRUE	396329	1	1	1	1	1	1	1	1	1	1	1	1	1	1	1	1	1	1	1	1	1	1	1	1	1	1	1	1	1	1	1	1	1	1	1	1	1	1	1	1	1	1	1	1
	CK_00000501	psaL	photosystem I reaction centre subunit XI	TRUE	234817	1	1	1	1	1	1	1	1	1	1	1	0	1	1	1	1	1	1	1	1	1	1	1	1	1	1	1	1	1	1	1	1	1	1	1	0	1	1	1	1	1	1	1	1
	CK_00000554	psaD	photosystem I reaction center subunit II	TRUE	396882	2	1	1	1	1	1	1	1	1	1	1	1	1	1	1	1	1	1	1	1	1	1	1	1	1	1	1	1	1	1	1	1	1	1	1	1	1	1	1	1	1	1	1	1
	CK_00000570	psbB	photosystem II chlorophyll-binding protein CP47	TRUE	214350	1	0	1	1	1	1	1	1	1	1	1	0	1	1	1	1	1	1	1	1	1	1	1	1	1	1	1	1	1	1	1	1	1	1	1	1	1	1	1	1	1	1	1	1
	CK_00000597	ALB3	photosystem II assembly factor	TRUE	235058	1	1	1	1	1	1	1	1	1	1	1	1	1	1	1	1	1	1	1	1	1	1	1	1	1	1	1	1	1	1	1	1	1	1	1	1	1	1	1	1	1	1	1	1
	CK_00000626	psaF	photosystem I reaction centre PsaF protein	TRUE	177054	1	1	1	1	1	1	1	1	1	1	1	1	1	1	1	1	1	1	1	1	1	1	1	1	1	1	1	1	1	1	1	1	1	1	1	1	1	1	1	1	1	1	1	1
	CK_00000651	psb27	photosystem II manganese cluster assembly protein Psb27	TRUE	274406	1	1	1	1	1	1	1	1	1	1	1	1	1	1	1	1	1	1	1	1	1	1	1	1	1	1	1	1	1	1	1	1	1	1	1	1	1	1	1	1	1	1	1	1
	CK_00000750	cyanoP	photosystem II protein CyanoP	TRUE	396382	1	1	1	1	1	1	1	1	1	1	1	1	1	1	1	1	1	1	1	1	1	1	1	1	1	1	1	1	1	1	1	1	1	1	1	1	1	1	1	1	1	1	1	1
	CK_00000788	0	photosystem II assembly factor, PAM68-like protein	TRUE	403231	1	1	1	1	1	1	1	1	1	1	1	1	1	1	1	1	1	1	1	1	1	1	1	1	1	1	1	1	1	1	1	1	1	1	1	1	1	1	1	1	1	1	1	1
	CK_00000802	psb29	photosystem II repair protein Psb29	TRUE	213765	1	0	1	1	1	1	1	1	1	1	1	1	1	1	1	1	1	1	1	1	1	1	1	1	1	1	1	1	1	1	1	1	1	1	1	1	1	1	1	1	1	1	1	1
	CK_00000809	psaK	photosystem I reaction center subunit X	TRUE	183899	1	1	1	1	1	1	1	1	1	1	1	1	1	0	1	1	1	1	1	1	1	1	1	1	1	1	1	1	1	1	1	1	1	1	1	1	1	1	1	1	1	1	1	1
	CK_00000907	psb28	photosystem II reaction centre Psb28 protein	TRUE	237446	1	1	1	1	1	1	1	1	1	1	1	0	1	1	1	1	1	1	1	1	1	1	1	1	1	1	1	1	1	1	1	1	1	1	1	1	1	1	1	1	1	1	1	1
	CK_00000987	0	thioredoxin-like regulatory factor of photosystem I titer	TRUE	411678	1	1	1	1	1	1	1	1	1	1	1	1	1	1	1	1	1	1	1	1	1	1	1	1	1	1	1	1	1	1	1	1	1	1	1	1	1	1	1	1	1	1	1	1
	CK_00001026	ycf39	photosystem II assembly factor Ycf39	TRUE	187554/177093	1	1	1	2	1	1	1	1	1	1	1	1	1	1	1	1	1	1	1	1	1	1	1	1	1	1	1	1	1	1	1	1	1	1	1	1	1	2	1	2	1	1	1	1
	CK_00001031	psbC	photosystem II CP43 protein	TRUE	213589	1	1	1	1	1	1	1	1	1	1	0	1	1	1	1	1	1	1	1	1	1	1	1	1	1	1	1	1	1	1	1	1	1	1	1	1	1	1	1	1	1	1	1	1
	CK_00001097	0	photosystem II S4 domain protein	TRUE	132113	1	1	1	1	1	1	1	1	1	1	1	1	1	1	1	1	1	1	1	1	1	1	1	1	1	1	1	1	1	1	1	1	1	1	1	1	1	1	1	1	1	1	1	1
	CK_00001261	terC	putative photosystem II assembly factor TerC	TRUE	397694	1	1	1	1	1	1	1	1	1	1	0	1	1	1	1	3	3	1	1	1	1	1	1	1	1	1	1	2	1	1	1	2	1	1	1	1	1	1	1	1	1	3	1	1
	CK_00001317	psbI	photosystem II reaction center protein PsbI	TRUE	179459	1	1	1	1	1	1	1	1	1	1	2	1	1	1	1	1	1	1	1	1	1	1	1	1	1	1	1	1	1	1	1	1	1	1	1	1	1	1	1	0	1	1	1	1
	CK_00001319	psbU	photosystem II 12 kDa extrinsic PsbU protein	TRUE	235048	1	1	1	1	1	1	1	1	1	1	1	1	1	1	1	1	1	1	1	1	1	1	1	1	1	1	1	1	1	1	1	1	1	1	1	1	1	1	1	1	1	1	1	1
	CK_00001331	psbL	photosystem II reaction center protein PsbL	TRUE	134373	1	0	1	1	1	1	1	1	1	1	1	1	1	1	1	1	1	1	1	1	1	1	1	1	1	1	1	1	1	1	1	1	1	1	1	1	1	1	1	1	1	1	1	1
	CK_00001382	psbN	photosystem II reaction center assembly factor	TRUE	171884	1	1	1	1	1	1	1	1	1	1	2	2	1	1	1	1	1	1	0	0	1	1	0	0	1	1	1	1	1	1	0	1	1	1	0	1	1	1	1	1	1	1	1	1
	CK_00001466	psb32	integral membrane protein involved in the photoprotection of photosystem II	TRUE	398299/224429	1	1	1	1	1	1	1	1	1	1	1	1	1	1	1	1	1	1	1	1	1	1	1	1	1	1	1	1	1	1	1	1	1	1	1	1	1	1	1	1	1	1	1	1
	CK_00001549	psbZ	photosystem II protein PsbZ (Ycf9)	TRUE	167400	0	1	1	1	1	1	1	1	1	1	1	1	1	1	1	1	1	1	1	1	1	1	1	1	2	1	1	2	1	1	1	1	1	1	1	1	1	1	1	2	1	1	1	1
	CK_00001550	cyanoQ	photosystem II protein CyanoQ	TRUE	274404	1	1	1	1	1	1	1	1	1	1	1	1	1	1	1	1	1	1	1	1	1	1	1	1	1	1	1	1	1	1	1	1	1	1	1	1	1	1	1	1	1	1	1	1
	CK_00001692	psaJ	photosystem I reaction centre subunit IX	TRUE	235065	1	1	1	1	1	1	1	1	1	1	1	1	1	1	1	1	1	1	1	1	1	1	1	1	1	1	1	1	1	1	1	1	1	1	1	1	1	1	1	1	1	1	1	1
	CK_00001840	Pitt	photosystem II assembly factor	TRUE	-	1	1	1	1	1	1	1	1	1	1	1	1	1	1	1	1	1	1	1	1	1	1	1	1	1	1	1	1	1	1	1	1	1	1	1	1	1	1	1	1	1	1	1	1
	CK_00001992	psaI	photosystem I reaction center subunit VIII	TRUE	183355	1	1	1	1	1	1	1	1	1	1	1	0	1	1	1	1	1	1	1	1	1	1	1	1	1	1	1	1	1	1	1	1	1	1	1	1	1	1	1	1	1	1	1	1
	CK_00001996	psbY	photosystem II PsbY protein	TRUE	183912	0	1	1	1	1	1	1	1	1	1	0	1	1	1	1	1	1	1	1	1	1	1	1	1	1	1	1	1	1	1	1	1	1	1	1	1	1	1	1	1	1	1	1	1
	CK_00002061	psbX	photosystem II PsbX protein	TRUE	399534	1	1	1	1	1	1	1	1	1	1	1	1	1	1	1	1	1	1	1	1	1	1	1	1	1	1	1	1	1	1	1	1	1	1	1	1	1	1	1	1	1	1	1	1
	CK_00002206	psb30	photosystem II biogenesis protein Psb30	TRUE	399158	1	1	0	1	1	1	1	1	0	0	1	1	1	1	1	1	1	0	1	1	0	0	1	1	1	0	0	0	0	1	1	1	1	1	1	1	1	1	0	1	0	1	1	1
	CK_00002551	psbM	photosystem II reaction center protein PsbM	TRUE	235328	1	2	1	1	1	1	1	1	1	1	1	1	1	1	1	1	1	1	1	1	1	1	1	1	1	1	1	1	1	1	1	1	1	1	1	1	1	1	1	1	1	1	1	1
	CK_00002596	psbY2	photosystem II PsbY-like protein	TRUE	183912	0	0	0	0	0	0	0	0	0	0	0	0	0	0	0	0	0	0	0	0	0	0	0	0	0	0	0	0	0	0	0	0	0	0	0	0	0	0	0	0	0	0	0	0
	CK_00002923	btpA	photosystem I biogenesis protein BtpA	TRUE	223511	0	0	0	0	0	0	1	0	0	0	0	0	0	0	0	1	1	0	1	1	0	0	1	1	1	0	0	0	0	0	1	1	0	0	1	0	0	0	0	0	0	1	0	1
	CK_00003803	psaM	photosystem I reaction centre subunit XII	TRUE	-	1	1	1	0	1	1	1	1	1	1	1	1	1	1	1	1	1	1	0	0	1	1	0	0	1	1	1	1	1	1	0	1	1	1	1	1	1	1	1	1	1	1	1	1
	CK_00003852	psbT	photosystem II reaction center T protein	TRUE	183353	1	0	1	1	1	1	1	1	1	1	1	0	1	1	1	1	1	1	1	1	1	1	1	1	1	1	1	1	1	1	1	1	1	1	1	1	1	1	1	1	1	1	1	1
	CK_00004192	0	photosystem II reaction center assembly factor PsbN-like protein	TRUE	396844	0	0	0	0	0	0	0	0	0	0	0	0	0	0	0	0	0	0	0	0	0	0	0	0	0	0	0	0	0	0	0	0	0	0	0	0	0	0	0	0	0	0	0	0
	CK_00007993	psaA	photosystem I core protein PsaA	TRUE	237301	1	1	1	1	1	1	1	1	1	1	1	1	1	1	1	1	1	1	1	1	1	1	1	1	1	1	1	1	1	1	1	1	1	1	1	1	1	1	1	1	1	2	1	1
	CK_00008058	psbA	photosystem II protein D1.1	TRUE	187747	0	0	1	1	1	0	1	0	1	1	0	0	2	1	1	1	1	0	1	1	2	2	1	1	1	1	1	1	2	0	1	1	1	0	1	1	2	1	1	1	1	1	0	1
	CK_00008087	ftsH3	possible photosystem II D1 repair protein FtsH3	TRUE	223541	1	1	1	2	1	1	1	1	2	1	1	1	1	1	1	1	1	1	1	1	1	1	1	1	1	1	1	1	1	1	1	1	1	1	1	1	1	1	2	1	1	1	1	1
	CK_00056888	psaL2	photosystem I reaction center subunit XI	TRUE	234817	0	0	0	0	0	0	0	0	0	0	0	0	0	0	0	0	0	0	0	0	0	0	0	0	0	0	0	0	0	0	0	0	0	0	0	0	0	0	0	0	0	0	0	0
	CK_00056924	psaE2	photosystem I reaction center subunit IV	TRUE	179468	0	0	0	0	0	0	0	0	0	0	0	0	0	0	0	0	0	0	0	0	0	0	0	0	0	0	0	0	0	0	0	0	0	0	0	0	0	0	0	0	0	0	0	0
Cytochrome b6/f complex	CK_00000579	petB	cytochrome b6	TRUE	177009	1	1	1	1	1	1	1	1	1	1	0	1	1	1	1	1	1	1	1	1	1	1	1	1	1	1	1	1	1	1	1	1	1	1	1	1	1	1	1	1	1	1	1	1
	CK_00000580	petD	cytochrome b6/f complex subunit 4	TRUE	184073	1	1	1	1	1	1	1	1	1	1	0	1	1	1	1	1	1	1	1	1	1	1	1	1	1	1	1	1	1	1	1	1	1	1	1	1	1	1	1	1	1	1	1	1
	CK_00001160	petC	cytochrome b6-f complex iron-sulfur subunit	TRUE	237392	1	1	1	1	1	1	1	1	1	1	1	1	1	1	1	1	1	1	3	3	2	1	3	3	1	1	1	1	1	1	3	2	1	1	1	1	1	2	1	2	1	1	1	1
	CK_00001500	petG	cytochrome b6-f complex subunit 5	TRUE	396881	1	1	1	1	1	1	1	1	1	1	1	2	1	1	0	1	1	1	1	1	1	1	1	1	0	1	1	1	1	1	1	1	1	1	1	1	1	1	1	1	1	1	1	1
	CK_00001878	petN	cytochrome b6/f complex subunit VIII	TRUE	134722	0	1	1	1	1	1	1	1	1	1	1	1	0	0	1	1	1	1	1	1	1	1	1	1	1	1	1	1	1	0	1	0	1	0	1	1	0	1	1	1	1	1	0	1
	CK_00002612	petM	cytochrome b6/f complex subunit VII	TRUE	183354	1	1	1	1	1	1	1	1	1	1	1	1	1	1	1	1	1	1	1	1	1	1	1	1	1	1	1	1	1	1	1	1	1	1	1	1	1	1	1	1	1	1	1	1
	CK_00005473	petL	cytochrome b6/f complex subunit VI	TRUE	-	0	0	1	0	1	0	0	0	1	0	0	0	0	0	0	1	1	1	0	1	1	1	0	0	1	1	1	0	1	0	1	1	1	0	0	1	0	1	1	1	1	1	0	0
	CK_00009101	petC2	cytochrome b6-f complex iron-sulfur subunit	TRUE	237392	0	0	0	0	0	0	0	0	0	0	0	0	0	0	0	0	0	0	0	0	0	0	0	0	0	0	0	0	0	0	0	0	0	0	0	0	0	0	0	0	0	0	0	0
	CK_00033672	petP	cytochrome b6-f complex subunit PetP	TRUE	402579	1	1	1	1	1	1	1	1	1	1	1	1	1	1	1	1	1	1	1	1	1	1	1	1	1	1	1	1	1	1	1	1	1	1	1	1	1	1	1	1	1	1	1	1
	CK_00000016	petF	2Fe-2S ferredoxin	TRUE	177056	1	1	1	1	1	2	1	2	1	2	1	1	2	1	1	2	2	1	2	2	3	3	2	2	1	2	2	1	1	1	2	1	1	1	2	1	1	1	1	1	1	2	1	1
	CK_00000571	petF	2Fe-2S ferredoxin	TRUE	223706	1	0	1	1	1	1	1	1	1	1	1	1	1	1	1	1	1	1	1	1	1	1	1	1	1	1	1	2	1	1	1	1	1	1	1	1	1	1	1	1	1	1	1	1
	CK_00000687	petF	2Fe-2S ferredoxin	TRUE	238126/225918	1	0	1	1	1	1	1	1	1	1	1	1	1	1	1	1	1	1	1	1	1	1	1	1	1	0	0	1	1	1	1	1	1	1	1	1	1	1	1	1	1	1	1	1
	CK_00000623	petA	apocytochrome f	TRUE	179460	1	1	1	1	1	1	1	1	1	1	1	1	1	1	1	1	1	1	1	1	1	1	1	1	1	1	1	1	1	1	1	1	1	1	1	1	1	1	1	1	1	1	1	1
	CK_00000816	petF	2Fe-2S ferredoxin	TRUE	238126	1	1	1	1	1	1	1	1	1	1	1	0	1	1	1	1	1	1	1	1	1	1	1	1	1	1	1	1	1	1	1	1	1	1	1	1	1	1	1	1	1	1	1	1
	CK_00000995	petH	ferredoxin--NADP+ reductase (FNR)	TRUE	99804	1	1	1	1	1	1	1	1	1	1	1	1	1	1	1	1	1	1	1	1	1	1	1	1	1	1	1	1	1	1	1	1	1	1	1	1	1	1	1	1	1	1	1	1
	CK_00001274	petE	plastocyanin	TRUE	235060	1	1	0	0	0	1	0	1	0	1	1	0	1	1	0	0	0	0	1	1	0	0	1	1	0	0	0	0	0	1	1	0	0	0	1	0	1	0	0	0	0	0	1	0
	CK_00001278	petJ3	cytochrome c553 (cytochrome c6)	TRUE	404344/224921	1	1	1	1	1	1	1	1	1	1	2	1	1	1	1	1	1	1	1	1	1	1	1	1	1	1	1	1	1	1	1	1	1	1	1	1	1	1	1	1	1	1	1	1
	CK_00001583	petF	2Fe-2S ferredoxin	TRUE	223706	1	1	1	1	1	1	1	1	1	1	1	1	1	1	1	1	1	1	1	1	1	1	1	1	1	1	1	1	1	1	1	1	1	1	1	1	1	1	1	1	1	1	1	1
	CK_00008097	petF	2Fe-2S ferredoxin	TRUE	238126	1	1	1	1	1	1	1	1	1	1	1	1	1	1	1	1	1	1	1	1	1	1	1	1	1	1	1	1	1	1	1	1	1	1	1	1	1	1	1	1	1	1	1	1
	CK_00008098	petF	2Fe-2S ferredoxin	TRUE	238126	1	0	1	1	0	1	3	1	1	1	1	1	0	0	0	1	1	1	1	1	1	1	1	1	1	1	1	1	1	0	1	1	2	0	1	2	1	1	1	1	1	1	0	2
	CK_00008099	0	2Fe-2S ferredoxin	TRUE	238126	0	0	0	0	0	0	0	0	0	0	0	0	0	0	0	0	0	0	0	0	0	0	0	0	0	0	0	0	0	0	0	0	0	0	0	0	0	0	0	0	0	0	0	0
	CK_00033156	petF	2Fe-2S ferredoxin	TRUE	238126	0	0	0	0	0	0	0	0	0	0	0	0	0	0	0	0	0	0	0	0	0	0	0	0	0	0	0	0	0	0	0	0	0	1	0	0	0	0	0	0	0	0	0	0
	CK_00043703	petF	2Fe-2S ferredoxin	TRUE	223706/238126	0	0	0	0	0	0	0	0	0	0	0	0	0	0	0	0	0	0	0	0	0	0	0	0	0	0	0	0	0	0	0	0	0	0	0	0	0	0	0	0	0	0	0	0
	CK_00056848	petJ	cytochrome c553 (cytochrome c6)	TRUE	404344	1	1	1	1	1	1	1	1	1	1	1	1	1	1	1	1	1	1	1	1	1	1	1	1	1	1	1	1	1	1	1	1	1	1	1	1	1	1	1	1	1	1	1	1
	CK_00057141	petF	ferredoxin	TRUE	238126	0	0	0	0	0	0	0	0	0	0	0	0	0	0	0	0	0	0	0	0	0	0	0	0	0	0	0	0	0	0	0	0	0	0	0	0	0	0	0	0	0	0	0	0
Phycobilisome (PBS) associated genes	CK_00000004	apcF	allophycocyanin beta-18 chain	TRUE	271281	1	1	1	1	1	1	1	1	1	1	1	1	1	1	1	1	1	1	1	1	1	1	1	1	1	1	1	1	1	1	1	1	1	1	1	1	1	1	1	1	1	1	1	1
	CK_00001646	apcC	phycobilisome core linker polypeptide (Lc), allophycocyanin-associated	TRUE	396106	1	1	1	1	1	1	1	1	1	1	1	1	1	1	1	1	1	1	1	1	1	1	1	1	1	1	1	1	1	1	1	1	1	1	1	1	1	1	1	1	1	1	1	1
	CK_00001837	aplA	allophycocyanin-like protein	TRUE	381268	1	0	0	1	1	1	1	1	0	1	0	0	1	1	0	1	0	0	0	0	0	0	0	0	0	0	0	0	0	1	0	0	1	0	0	1	1	0	0	0	0	1	1	0
	CK_00008006	apcA	allophycocyanin, alpha chain	TRUE	381265	1	1	1	1	1	1	1	1	1	1	1	1	1	1	1	1	1	1	1	1	1	1	1	1	1	1	1	1	1	1	1	1	1	1	1	1	1	1	1	1	1	1	1	1
	CK_00008007	apcB	allophycocyanin, beta chain	TRUE	271281	1	1	1	1	1	1	1	1	1	1	1	1	1	1	1	1	1	1	1	1	1	1	1	1	1	1	1	1	1	1	1	1	1	1	1	1	1	1	1	1	1	1	1	1
	CK_00008008	apcD	allophycocyanin alpha-B chain	TRUE	381265	1	1	1	1	1	1	1	1	1	1	1	1	1	1	1	1	1	1	1	1	1	1	1	1	1	1	1	1	1	1	1	1	1	0	1	1	1	1	1	1	1	1	1	1
	CK_00000069	cpeA	C-phycoerythrin class I, alpha subunit	TRUE	271302	1	2	0	1	1	1	2	1	1	1	0	1	1	1	0	1	1	0	0	0	0	0	0	0	0	0	0	0	0	1	0	0	1	1	0	1	1	0	1	0	0	1	1	0
	CK_00000136	mpeU	putative phycoerythrobilin:C-phycoerythrin II lyase-isomerase	TRUE	404525	0	0	0	0	0	0	0	0	0	0	0	0	0	0	0	0	0	0	0	0	0	0	0	0	0	0	0	0	0	0	0	0	0	0	0	0	0	0	0	0	0	0	0	0
	CK_00001394	pebB	phycoerythrobilin:ferredoxin oxidoreductase	TRUE	139426	1	2	0	1	1	1	1	1	1	1	1	1	1	1	0	1	1	0	0	0	0	0	0	0	1	0	0	0	0	1	0	0	1	1	0	1	1	0	1	0	0	1	1	0
	CK_00001395	pebA	15,16 dihydrobiliverdin:ferredoxin oxidoreductase	TRUE	237315	1	2	0	1	1	1	1	1	1	1	1	1	1	1	0	1	1	0	0	0	0	0	0	0	0	0	0	0	0	1	0	0	1	1	0	1	1	0	1	0	0	1	1	0
	CK_00001396	mpeY	putative phycobilin:C-phycoerythrin II lyase	TRUE	-	0	0	0	0	0	0	0	0	0	0	0	0	0	0	0	0	0	0	0	0	0	0	0	0	0	0	0	0	0	0	0	0	0	0	0	0	0	0	0	0	0	0	0	0
	CK_00001397	cpeS	phycoerythrobilin:Cys-82 beta-phycoerythrin lyase	TRUE	401351	0	1	0	0	0	0	0	0	0	0	0	0	1	0	0	0	0	0	0	0	0	0	0	0	0	0	0	0	0	0	0	0	0	1	0	0	1	0	0	0	0	0	0	0
	CK_00001570	cpeY	phycoerythrobilin:Cys-82 alpha-phycoerythrin lyase, CpeY subunit	TRUE	-	1	2	0	1	1	1	1	1	1	1	0	2	1	1	0	1	1	0	0	0	0	0	0	0	0	0	0	0	0	1	0	0	1	1	0	1	1	0	1	0	0	1	1	0
	CK_00001571	cpeZ	phycoerythrobilin:Cys-82 alpha-phycoerythrin lyase, CpeZ subunit	TRUE	404525/224331	1	2	0	1	1	1	1	0	1	1	0	1	1	1	0	0	0	0	0	0	0	0	0	0	0	0	0	0	0	1	0	0	1	1	0	1	1	0	1	0	0	0	1	0
	CK_00001572	cpeT	putative phycoerythrobilin:phycoerythrin lyase CpeT	TRUE	399307	1	1	0	1	1	1	1	1	0	1	0	1	1	1	0	0	0	0	0	0	0	0	0	0	0	0	0	0	0	1	0	0	1	1	0	1	1	0	0	0	0	0	1	0
	CK_00001757	cpeU	putative phycoerythrobilin:phycoerythrin lyase CpeU	TRUE	401351	1	2	0	1	1	1	1	1	1	1	0	1	1	1	0	1	1	0	0	0	0	0	0	0	0	0	0	0	0	1	0	0	1	1	0	1	1	0	1	0	0	1	1	0
	CK_00001759	cpeR	phycoerythrin operon regulator	TRUE	-	0	1	0	0	0	0	1	0	0	0	0	0	0	0	0	0	0	0	0	0	0	0	0	0	0	0	0	0	0	0	0	0	0	1	0	0	0	0	0	0	0	0	0	0
	CK_00001760	cpeC	phycobilisome rod linker polypeptide (Lr), C-phycoerythrin class I-associated	TRUE	395343/396106	1	0	0	1	1	1	1	1	1	1	0	1	1	1	0	1	1	0	0	0	0	0	0	0	0	0	0	0	0	1	0	0	1	1	0	1	1	0	1	0	0	1	0	0
	CK_00001982	rpcE	phycoerythrobilin Cys-84 alpha-phycocyanin lyase, RpcE subunit	TRUE	404525/224331	0	0	0	0	0	0	0	0	0	0	0	0	0	0	0	0	0	0	0	0	0	0	0	0	0	0	0	0	0	0	0	0	0	0	0	0	0	0	0	0	0	0	0	0
	CK_00001983	rpcF	putative phycoerythrobilin:Cys-84 alpha R-phycocyanin II lyase, RpcF subunit	TRUE	404525	0	0	0	0	0	0	0	0	0	0	0	0	0	0	0	0	0	0	0	0	0	0	0	0	0	0	0	0	0	0	0	0	0	0	0	0	0	0	0	0	0	0	0	0
	CK_00002115	rpcG	phycoerythrobilin:Cys-84 alpha-R-phycocyanin-V lyase-isomerase	TRUE	224331	0	0	0	0	0	0	0	0	0	0	0	0	0	0	0	0	0	0	0	0	0	0	0	0	0	0	0	0	0	0	0	0	0	0	0	0	0	0	0	0	0	0	0	0
	CK_00007994	mpeA	C-phycoerythrin class II, alpha chain	TRUE	395404/271302	0	0	0	0	0	0	0	0	0	0	0	0	0	0	0	0	0	0	0	0	0	0	0	0	0	0	0	0	0	0	0	0	0	0	0	0	0	0	0	0	0	0	0	0
	CK_00008004	cpeB	C-phycoerythrin class I, beta subunit	TRUE	395404/271300	1	1	0	1	1	1	2	1	1	1	0	1	1	1	0	1	1	0	0	0	0	0	0	0	0	0	0	0	0	1	0	0	1	1	0	1	1	0	1	0	0	1	1	0
	CK_00008005	mpeB	C-phycoerythrin class II, beta chain	TRUE	395404/271300	0	0	0	0	0	0	0	0	0	0	0	0	0	0	0	0	0	0	0	0	0	0	0	0	0	0	0	0	0	0	0	0	0	0	0	0	0	0	0	0	0	0	0	0
	CK_00008012	mpeC	rod linker polypeptide (Lr), C-phycoerythrin II-associated (C-phycoerythrin II gamma subunit)	TRUE	395343	0	0	0	0	0	0	0	0	0	0	0	0	0	0	0	0	0	0	0	0	0	0	0	0	0	0	0	0	0	0	0	0	0	0	0	0	0	0	0	0	0	0	0	0
	CK_00008016	mpeE	rod linker polypeptide (Lr), C-phycoerythrin II-associated	TRUE	395343	0	0	0	0	0	0	0	0	0	0	0	0	0	0	0	0	0	0	0	0	0	0	0	0	0	0	0	0	0	0	0	0	0	0	0	0	0	0	0	0	0	0	0	0
	CK_00008020	cpeE	rod linker polypeptide (Lr), C-phycoerythrin class I-associated (CpeE)	TRUE	395343	1	1	0	1	1	1	1	1	1	1	0	1	1	1	0	1	1	0	0	0	0	0	0	0	0	0	0	0	0	1	0	0	1	1	0	1	1	0	1	0	0	1	1	0
	CK_00008022	mpeD	rod linker polypeptide (Lr), C-phycoerythrin I and II-associated	TRUE	395343	1	1	0	1	1	1	1	1	1	1	0	1	1	1	0	1	1	0	0	0	0	0	0	0	0	0	0	0	0	1	0	0	1	1	0	1	1	0	1	0	0	1	1	0
	CK_00008023	mpeG	rod linker polypeptide (Lr), C-phycoerythrin II-associated	TRUE	395343	0	0	0	0	0	0	0	0	0	0	0	0	0	0	0	0	0	0	0	0	0	0	0	0	0	0	0	0	0	0	0	0	0	0	0	0	0	0	0	0	0	0	0	0
	CK_00008031	mpeF	rod linker polypeptide (Lr), C-phycoerythrin II-associated	TRUE	395343	0	0	0	0	0	0	0	0	0	0	0	0	0	0	0	0	0	0	0	0	0	0	0	0	0	0	0	0	0	0	0	0	0	0	0	0	0	0	0	0	0	0	0	0
	CK_00008055	cpeF	putative phycoerythrin:phycoerythrobilin lyase	TRUE	404525/224331	1	2	0	1	1	1	1	1	1	1	0	1	1	1	0	0	0	0	0	0	0	0	0	0	0	0	0	0	0	1	0	0	1	1	0	1	1	0	1	0	0	0	1	0
	CK_00009110	mpeZ	phycoerythrobilin:Cys-83 alpha-phycoerythrin II lyase-isomerase	TRUE	404525/224331	0	0	0	0	0	0	0	0	0	0	0	0	0	0	0	0	0	0	0	0	0	0	0	0	0	0	0	0	0	0	0	0	0	0	0	0	0	0	0	0	0	0	0	0
	CK_00020700	mpeW	putative phycoerythrobilin:phycoerythrin II lyase	TRUE	404525/224331	0	0	0	0	0	0	0	0	0	0	0	0	0	0	0	0	0	0	0	0	0	0	0	0	0	0	0	0	0	0	0	0	0	0	0	0	0	0	0	0	0	0	0	0
	CK_00024045	mpeH	possible rod linker polypeptide (Lr), C-phycoerythrin II-associated	TRUE	-	0	0	0	0	0	0	0	0	0	0	0	0	0	0	0	0	0	0	0	0	0	0	0	0	0	0	0	0	0	0	0	0	0	0	0	0	0	0	0	0	0	0	0	0
	CK_00000012	cpcC1	phycobilisome linker polypeptide, phycocyanin-associated	TRUE	395343/396106	0	0	1	0	1	0	0	0	0	0	0	0	0	0	1	1	0	1	1	1	1	1	1	1	1	1	1	1	1	0	1	1	1	0	1	1	0	1	0	1	1	1	0	1
	CK_00001393	rpcT	putative phycobilin:phycocyanin lyase	TRUE	399307	0	0	0	0	0	0	0	0	0	0	0	0	0	0	0	0	0	0	0	0	0	0	0	0	0	0	0	0	0	0	0	0	0	0	0	0	0	0	0	0	0	0	0	0
	CK_00001528	cpcS	phycocyanobilin:Cys-84 beta-phycocyanin lyase	TRUE	401351	1	1	1	1	1	1	1	1	1	1	1	1	1	1	1	1	1	1	1	1	1	1	1	1	1	1	1	1	1	1	1	1	1	1	1	1	1	1	1	1	1	1	1	1
	CK_00002828	cpcD	phycobilisome linker polypeptide CpcD, phycocyanin-associated	TRUE	215022	0	0	1	0	1	0	0	0	0	0	0	1	0	0	1	0	0	1	1	1	1	1	1	1	1	1	1	1	1	0	1	1	1	0	1	1	0	1	0	1	1	0	0	1
	CK_00007999	cpcB	phycocyanin beta chain	TRUE	395404/273560	1	1	1	1	2	2	1	2	2	2	0	1	2	2	2	4	3	1	1	1	2	3	1	1	0	4	4	2	3	2	1	1	2	1	1	2	2	0	2	2	3	4	2	1
	CK_00008001	cpcA	phycocyanin, alpha chain	TRUE	271303/130405	1	0	0	1	1	1	1	1	1	1	0	1	1	1	1	4	3	1	0	0	1	2	0	0	1	3	3	1	2	1	0	0	1	1	0	1	1	0	1	2	2	4	1	1
	CK_00009109	cpcT	phycocyanobilin:Cys-153 beta-phycocyanin lyase	TRUE	399307	1	0	1	1	1	1	1	1	1	1	0	1	1	1	1	1	1	1	1	1	1	1	1	1	1	1	1	1	1	1	1	1	1	1	1	1	1	1	1	1	1	1	1	1
	CK_00009171	cpcE	phycocyanobilin Cys-84 alpha-C-phycocyanin lyase, CpcE subunit	TRUE	224331	1	2	1	1	1	1	1	1	1	1	1	1	1	1	1	1	1	1	1	1	1	1	1	1	1	1	1	1	1	1	1	0	1	1	1	1	1	1	1	1	1	1	1	1
	CK_00009172	cpcF	phycocyanobilin:Cys-84 alpha-C-phycocyanin lyase, CpcF subunit	TRUE	404525/224331	1	2	1	1	1	1	1	1	1	1	1	1	1	1	1	1	1	1	1	1	1	1	1	1	1	1	1	1	1	1	1	0	1	1	1	1	1	1	1	1	1	1	1	1
	CK_00057409	cpcC3	phycobilisome linker polypeptide, phycocyanin-associated	TRUE	395343/215022	0	0	1	1	1	0	1	0	1	0	0	0	0	0	1	1	1	1	1	1	2	2	1	1	1	1	1	1	1	0	1	1	1	0	1	1	0	1	1	1	1	1	0	1
	CK_00057410	cpcC2	phycobilisome linker polypeptide, phycocyanin-associated	TRUE	395343/215022	0	0	0	0	0	0	0	0	0	0	0	0	0	0	0	0	0	0	0	0	1	1	0	0	0	1	1	0	0	0	0	0	0	0	0	0	0	0	0	1	1	0	0	1
ATP synthase complexes	CK_00001107	atpB	ATP synthase beta chain	TRUE	214349	1	1	1	1	1	1	1	1	1	1	1	1	1	1	1	1	1	1	1	1	1	1	1	1	1	1	1	1	1	1	1	1	1	1	1	1	1	1	1	1	1	1	1	1
	CK_00001108	atpE	ATP synthase epsilon chain	TRUE	214351	1	1	1	1	1	1	1	1	1	1	1	1	1	1	1	1	1	1	1	1	1	1	1	1	1	1	1	1	1	1	1	1	1	1	1	1	1	1	1	1	1	1	1	1
	CK_00001116	atpC	ATP synthase gamma chain	TRUE	235535	1	1	1	1	1	1	1	1	1	1	1	1	1	1	1	1	1	1	1	1	1	1	1	1	1	1	1	1	1	1	1	1	1	1	1	1	1	1	1	1	1	1	1	1
	CK_00001117	atpA	ATP synthase alpha chain	TRUE	236448/223134	1	1	1	1	1	1	1	1	1	1	1	1	1	1	1	1	1	1	1	1	1	1	1	1	1	1	1	1	1	1	1	1	1	1	1	1	1	1	1	1	1	1	1	1
	CK_00001118	atpD	ATP synthase delta chain	TRUE	237386	1	1	1	1	1	1	1	1	1	1	1	1	1	1	1	1	1	1	1	1	1	1	1	1	1	1	1	1	1	1	1	1	1	1	1	1	1	1	1	1	1	1	1	1
	CK_00001119	atpF	ATP synthase subunit B	TRUE	180941	1	1	1	1	1	1	1	1	1	1	1	1	1	1	1	1	1	1	1	1	1	1	1	1	1	1	1	1	1	1	1	1	1	1	1	1	1	1	1	1	1	1	1	1
	CK_00001120	atpG	ATP synthase B	TRUE	235999	1	1	1	1	1	1	1	1	1	1	1	1	1	1	1	1	1	1	1	1	1	1	1	1	1	1	1	1	1	1	1	1	1	1	1	1	1	1	1	1	1	1	1	1
	CK_00001121	atpH	ATP synthase C chain	TRUE	180942	1	1	1	1	1	1	1	1	1	1	1	1	1	1	1	1	1	1	1	1	1	1	1	1	1	1	1	1	1	1	1	1	1	1	1	1	1	1	1	1	1	1	1	1
	CK_00001122	atpI	ATP synthase A chain	TRUE	176987	1	1	1	1	1	1	1	1	1	1	1	1	1	1	1	1	1	1	1	1	1	1	1	1	1	1	1	1	1	1	1	1	1	1	1	1	1	1	1	1	1	1	1	1
	CK_00001123	atp1	ATP synthase protein I	TRUE	-	1	1	1	1	1	1	1	1	1	1	1	1	1	1	1	1	1	1	1	1	1	1	1	1	1	1	1	1	1	1	1	1	1	1	1	1	1	1	1	1	1	1	1	1
	CK_00006867	0	V-type ATP synthase subunit B	FALSE	410879	0	0	1	0	1	0	0	0	1	0	0	0	0	0	1	0	0	0	0	0	1	1	0	0	0	0	0	0	0	0	0	0	0	0	0	0	0	0	1	0	0	0	0	0
	CK_00006868	0	V-type ATP synthase subunit D	FALSE	396399	0	0	1	0	1	0	0	0	1	0	0	0	0	0	1	0	0	0	0	0	1	1	0	0	0	0	0	0	0	0	0	0	0	0	0	0	0	0	1	0	0	0	0	0
	CK_00006869	0	ATP synthase subunit I	FALSE	235600	0	0	1	0	1	0	0	0	1	0	0	0	0	0	1	0	0	0	0	0	1	1	0	0	0	0	0	0	0	0	0	0	0	0	0	0	0	0	1	0	0	0	0	0
	CK_00006870	0	ATP synthase subunit K	FALSE	236595	0	0	1	0	1	0	0	0	1	0	0	0	0	0	1	0	0	0	0	0	1	1	0	0	0	0	0	0	0	0	0	0	0	0	0	0	0	0	1	0	0	0	0	0
	CK_00006871	0	ATP synthase subunit E	FALSE	179302/179204	0	0	1	0	1	0	0	0	1	0	0	0	0	0	1	0	0	0	0	0	1	1	0	0	0	0	0	0	0	0	0	0	0	0	0	0	0	0	1	0	0	0	0	0
	CK_00006872	0	V-type ATP synthase subunit A	FALSE	402510	0	0	1	0	1	0	0	0	1	0	0	0	0	0	1	0	0	0	0	0	1	1	0	0	0	0	0	0	0	0	0	0	0	0	0	0	0	0	1	0	0	0	0	0
	CK_00006873	0	V-type ATPase, A subunit	FALSE	224077	0	0	1	0	1	0	0	0	1	0	0	0	0	0	1	0	0	0	0	0	1	1	0	0	0	0	0	0	0	0	0	0	0	0	0	0	0	0	1	0	0	0	0	0
NADH dehydrogenase complexes	CK_00000015	ndhD2	NADH dehydrogenase I subunit NdhD (chain 4 or M)	TRUE	237137	1	1	1	1	1	1	1	1	1	1	1	1	1	1	1	1	1	1	1	1	1	1	1	1	1	1	1	1	1	1	1	1	1	1	1	1	1	1	1	1	1	1	1	1
	CK_00000113	ndhF1	NADH dehydrogenase subunit NdhF (chain 5 or L)	TRUE	236005	1	1	1	1	1	1	1	1	1	1	1	1	1	1	1	1	1	1	1	1	1	1	1	1	1	1	1	1	1	1	1	1	1	1	1	1	1	1	1	1	1	1	1	1
	CK_00000213	ndhO	NADH dehydrogenase I subunit NdhO	TRUE	403201	1	1	1	1	1	1	1	1	1	1	1	1	1	1	1	1	1	1	1	1	1	1	1	1	1	1	1	1	1	1	1	1	1	0	1	1	1	1	1	1	1	1	1	1
	CK_00000229	ndhM	NADH dehydrogenase I subunit NdhM	TRUE	402342	1	1	1	1	1	1	1	1	1	1	1	1	1	1	1	1	1	1	1	1	1	1	1	1	1	1	1	1	1	1	1	1	1	0	1	1	1	1	1	1	1	1	1	1
	CK_00000237	ndhE	NADH dehydrogenase subunit NdhE (chain kappa or 4L)	TRUE	180218	1	1	1	1	1	1	1	1	1	1	1	0	1	1	1	1	1	1	1	1	1	1	1	1	1	1	1	1	1	1	1	1	1	1	1	1	1	1	1	1	1	1	1	1
	CK_00000238	ndhG	NADH dehydrogenase I subunit NdhG (chain 6 or J)	TRUE	235844	1	1	1	1	1	1	1	1	1	1	1	0	1	1	1	1	1	1	1	1	1	1	1	1	1	1	1	1	1	1	1	1	1	1	1	1	1	1	1	1	1	1	1	1
	CK_00000239	ndhI	NADH dehydrogenase I subunit NdhI	TRUE	214334	1	1	1	1	1	1	1	1	1	1	1	0	1	1	1	1	1	1	1	1	1	1	1	1	1	1	1	1	1	1	1	1	1	1	1	1	1	1	1	1	1	1	1	1
	CK_00000240	ndhA	NADH dehydrogenase I subunit NdhA (chain 1 or H)	TRUE	395094	1	1	1	1	1	1	1	1	1	1	1	1	1	1	1	1	1	1	1	1	1	1	1	1	1	1	1	1	1	1	1	1	1	1	1	1	1	1	1	1	1	1	1	1
	CK_00000266	ndhJ	NADH dehydrogenase I subunit NdhJ	TRUE	183557	1	1	1	1	1	1	1	1	1	1	2	1	1	1	1	1	1	1	1	1	1	1	1	1	1	1	1	1	1	1	1	1	1	1	1	1	1	1	1	1	1	1	1	1
	CK_00000267	ndhK	NADH dehydrogenase I subunit NdhK (chain beta or K)	TRUE	223454	1	1	1	1	1	1	1	1	1	1	1	1	1	1	1	1	1	1	1	1	1	1	1	1	1	1	1	1	1	1	1	1	1	1	1	1	1	1	1	1	1	1	1	1
	CK_00000268	ndhC	NADH dehydrogenase I subunit NdhC (chain 3 or alpha)	TRUE	176964	1	1	1	1	1	1	1	1	1	1	1	1	1	1	1	1	1	1	1	1	1	1	1	1	1	1	1	1	1	1	1	1	1	1	1	1	1	1	1	1	1	1	1	1
	CK_00000286	ndhS	NADH dehydrogenase I subunit NdhS	TRUE	402977	1	1	1	1	1	1	1	1	1	1	1	1	1	1	1	1	1	1	1	1	1	1	1	1	1	1	1	1	1	1	1	1	1	1	1	1	1	1	1	1	1	1	1	1
	CK_00000449	ndhH	NADH dehydrogenase I subunit NdhH (chain 7 or delta)	TRUE	180969	1	1	1	1	1	1	1	1	1	1	1	1	1	1	1	1	1	1	1	1	1	1	1	1	1	1	1	1	1	1	1	1	1	1	1	1	1	1	1	1	1	1	1	1
	CK_00000535	ndhN	NADH dehydrogenase I subunit NdhN	TRUE	403200	1	1	1	1	1	1	1	1	1	1	1	1	1	1	1	1	1	1	1	1	1	1	1	1	1	1	1	1	1	1	1	1	1	1	1	1	1	1	1	1	1	1	1	1
	CK_00000606	ndhB	NADH dehydrogenase I subunit NdhB (chain 2 or N)	TRUE	235044	1	1	1	1	1	1	1	1	1	1	1	1	1	1	1	1	1	1	1	1	1	1	1	1	1	1	1	1	1	1	1	1	1	1	1	1	1	1	1	1	1	1	1	1
	CK_00000853	ndhV	NADH dehydrogenase subunit NdhV	TRUE	402680	1	1	1	1	1	1	1	1	1	1	1	1	1	1	1	1	1	1	1	1	1	1	1	1	1	1	1	1	1	1	1	1	1	1	1	1	1	1	1	1	1	1	1	1
	CK_00000947	ndhL	NADH dehydrogenase I subunit NdhL	TRUE	402381	1	1	1	0	1	1	1	1	1	1	1	0	1	1	1	1	1	1	1	1	0	0	1	1	1	0	0	1	1	1	1	0	1	1	1	1	1	1	1	1	1	1	1	1
	CK_00001150	ndbB	type 2 NADH dehydrogenase	TRUE	224172	1	1	1	1	1	1	1	1	1	1	1	1	1	1	1	1	1	1	1	1	1	1	1	1	1	1	1	1	1	1	1	1	1	1	1	1	1	1	1	1	1	1	1	1
	CK_00001388	ndbA	type 2 NADH dehydrogenase	TRUE	224172	0	1	2	2	1	1	1	1	2	1	2	1	2	2	1	0	0	2	1	1	1	1	1	1	1	2	2	1	2	1	1	0	1	1	1	1	1	2	2	2	2	0	1	3
	CK_00001422	ndhF4	NADH dehydrogenase I subunit NdhF (chain 5 or L)	TRUE	236008	1	1	1	1	1	1	1	1	1	1	1	2	1	1	1	1	1	1	1	1	1	1	1	1	1	1	1	1	1	1	1	0	1	1	1	1	1	1	1	1	1	1	1	1
	CK_00001754	nhdP	NADH dehydrogenase subunit NdhP	TRUE	-	1	1	1	1	1	1	1	1	1	1	1	0	1	1	1	1	1	1	1	1	1	1	1	1	1	1	1	1	1	1	1	1	1	1	1	1	1	1	1	1	1	1	1	1
	CK_00007144	cupS	NADH dehydrogenase I subunit CupS	TRUE	225214	1	1	1	1	1	1	1	1	1	1	1	0	1	1	1	1	1	1	1	1	1	1	1	1	1	1	1	1	1	1	1	1	1	1	1	1	1	1	1	1	1	1	1	1
	CK_00008090	ndhD4	NADH dehydrogenase I subunit NdhD (chain 4 or M)	TRUE	235810/366050	1	1	1	1	1	1	1	1	1	1	1	1	1	1	1	1	1	1	1	1	1	1	1	1	1	1	1	1	1	1	1	0	1	1	1	1	1	1	1	1	1	1	1	1
	CK_00008091	ndhD1	NADH dehydrogenase I subunit NdhD (chain 4 or M)	TRUE	235050	1	1	1	1	1	1	1	1	1	1	0	1	1	1	1	1	1	1	1	1	1	1	1	1	1	1	1	1	1	1	1	1	1	1	1	1	1	1	1	1	1	1	1	1
	CK_00033165	cupA	CO2 hydration protein	TRUE	402013	1	1	1	2	1	0	1	1	1	1	1	0	1	1	1	1	1	1	1	1	1	1	1	1	1	1	1	1	1	1	1	1	1	1	1	1	1	1	1	1	1	1	1	1
	CK_00001423	cupB	CO2 hydration protein	TRUE	402013	1	1	1	1	1	1	1	1	1	1	1	1	1	1	1	1	1	1	1	1	1	1	1	1	1	1	1	1	1	1	1	1	1	1	1	1	1	1	1	1	1	1	1	1
	CK_00033166	ndhD3	NADH dehydrogenase I subunit NdhD (chain 4 or M)	TRUE	180945	1	1	1	1	1	0	1	2	1	0	1	1	1	1	1	1	1	1	1	1	1	1	1	1	1	1	1	1	1	1	1	1	1	1	1	1	1	1	1	1	1	1	1	1
	CK_00033167	ndhF3	NADH dehydrogenase I subunit NdhF (chain 5 or L)	TRUE	223941	1	1	1	1	1	1	1	0	1	0	1	1	1	1	1	1	1	1	1	1	1	1	1	1	1	1	1	1	1	1	1	1	1	1	1	1	1	1	1	1	1	1	1	1
	CK_00050592	ndhQ	NADH dehydrogenase subunit NdhQ	TRUE	-	0	0	0	0	0	0	0	0	0	0	0	0	0	0	0	1	1	0	1	1	0	0	1	1	1	0	0	0	0	0	1	1	0	1	0	0	0	0	0	0	0	1	0	0
	CK_00057152	ndb	type II NADH dehydrogenase	TRUE	400379/224172	0	0	1	0	0	0	0	0	1	0	0	0	0	0	0	0	0	1	0	0	1	1	0	0	0	0	0	1	1	0	0	0	0	0	0	0	0	0	1	0	1	0	0	3
Chlorophyll biosynthesis	CK_00000675	porA	light-dependent protochlorophyllide reductase	TRUE	180983	1	1	1	1	1	1	1	1	1	1	1	1	1	1	1	1	1	1	1	1	1	1	1	1	1	1	1	1	1	1	1	1	1	1	1	1	1	1	1	1	1	1	1	1
	CK_00000698	chlG	chlorophyll a synthase	TRUE	260121	1	1	1	1	1	1	1	1	1	1	1	1	1	1	1	1	1	1	1	1	1	1	1	1	1	1	1	1	1	1	1	1	1	1	1	1	1	1	1	1	1	1	1	1
	CK_00001265	porB	light-dependent protochlorophyllide reductase	TRUE	187670/223959	1	2	1	1	1	0	1	1	1	0	1	1	1	1	1	0	0	1	1	1	1	1	1	1	1	1	1	0	1	1	1	0	0	1	1	0	1	1	1	1	1	0	1	1
	CK_00001435	ycf54	protochlorophyllide synthesis factor Ycf54	TRUE	402351	1	1	1	1	1	1	1	1	1	1	0	1	1	1	1	1	1	1	1	1	1	1	1	1	1	1	1	1	1	1	1	1	1	1	1	1	1	1	1	1	1	1	1	1
	CK_00001974	cvrA	3,8-divinyl-chlorophyll a reductase	TRUE	223966/398233	1	1	1	1	1	1	1	1	2	1	1	1	1	1	1	1	1	2	1	1	1	1	1	1	1	1	1	0	1	1	1	1	1	1	1	1	1	1	2	1	2	1	1	1
	CK_00002052	0	light-independent protochlorophyllide reductase C-terminal domain-like protein	TRUE	400600	1	1	1	1	1	1	1	1	1	1	1	1	1	1	1	1	1	1	1	1	1	1	1	1	0	1	1	1	1	1	1	1	1	1	1	1	1	1	1	1	1	1	1	1
	CK_00002129	dvr	3,8-divinyl protochlorophyllide a 8-vinyl reductase	TRUE	178263	0	0	0	0	0	0	0	0	0	0	0	0	0	0	0	0	0	0	0	0	0	0	0	0	0	0	0	0	0	0	0	0	0	0	0	0	0	0	0	0	0	0	0	0
	CK_00009095	isiA	iron stress-induced chlorophyll-binding protein	TRUE	213761	0	0	0	1	0	0	0	0	1	0	0	0	0	0	1	0	0	0	1	1	0	0	1	1	0	0	0	0	0	0	1	0	0	0	0	0	0	1	1	1	0	0	0	0
	CK_00000676	chlL	light-independent protochlorophyllide reductase, iron-sulfur ATP-binding protein	TRUE	237293	1	1	1	1	1	1	1	1	1	1	1	1	1	1	1	2	2	1	1	1	1	1	1	1	1	1	1	1	1	1	1	1	1	1	1	1	1	1	1	1	1	2	1	1
	CK_00000677	chlB	light-independent protochlorophyllide reductase, B subunit	TRUE	235085	1	1	1	1	1	1	1	1	1	1	1	1	1	1	1	3	3	1	1	1	1	1	1	1	1	1	1	1	1	1	1	1	1	1	1	1	1	1	1	1	1	3	1	1
	CK_00000678	chlN	light-independent protochlorophyllide reductase subunit N	TRUE	235076	1	1	1	1	1	1	1	1	1	1	1	1	1	1	1	1	1	1	1	1	1	1	1	1	1	1	1	1	1	1	1	1	1	1	1	1	1	1	1	1	1	1	1	1
	CK_00002052	0	light-independent protochlorophyllide reductase C-terminal domain-like protein	TRUE	400600	1	1	1	1	1	1	1	1	1	1	1	1	1	1	1	1	1	1	1	1	1	1	1	1	0	1	1	1	1	1	1	1	1	1	1	1	1	1	1	1	1	1	1	1
[truncated: 88 more columns]
