# Supplementary material for: Elucidating the picocyanobacteria salinity divide through ecogenomics of new freshwater isolates
Source: BMC Biol. 2022 Aug 8;20:175. doi: 10.1186/s12915-022-01379-z (PMC9361551; doi:10.1186/s12915-022-01379-z)
Supplement: Supplementary file 14 — Additional file 14: Table S7. Amino acid metabolism. Gene/protein presence/absence between all 132 compared culture derived marine, brackish and freshwater picocyanobacteria. Annotation assessed by Cyanorak CK clusters. CDD was used to retrieve the PSSM-ids from best specific/non-specific hits covering >50 % of the protein. [file 12915_2022_1379_MOESM14_ESM.xlsx]

## Sheet: Sheet1
Table S7. Amino acid metabolism Gene/protein presence/absence between all 132 compared culture derived marine, brackish and freshwater picocyanobacteria. Annotation assessed by Cyanorak CK clusters. CDD was used to retrieve the PSSM-ids from best specific/non-specific hits covering >50 % of the protein.
	ORIGIN					Freshwater	Freshwater	Freshwater	Freshwater	Freshwater	Freshwater	Freshwater	Freshwater	Freshwater	Freshwater	Freshwater	Freshwater	Freshwater	Freshwater	Freshwater	Freshwater	Freshwater	Freshwater	Freshwater	Freshwater	Freshwater	Freshwater	Freshwater	Freshwater	Freshwater	Freshwater	Freshwater	Freshwater	Freshwater	Freshwater	Freshwater	Freshwater	Freshwater	Freshwater	Freshwater	Freshwater	Freshwater	Freshwater	Freshwater	Freshwater	Freshwater	Freshwater	Freshwater	Freshwater
	SUB-CLUSTER					5.2	5.2	5.2	5.2	5.2	5.2	5.2	5.2	5.2	5.2	5.2	5.2	5.2	5.2	5.2	5.2	5.2	5.2	5.2	5.2	5.2	5.2	5.2	5.2	5.2	5.2	5.2	5.2	5.2	5.2	5.2	5.2	5.2	5.2	5.2	5.2	5.2	5.2	5.2	5.2	5.2	5.2	5.2	5.2
	CLADE					Undefined	Undefined	Undefined	Undefined	Undefined	Undefined	Undefined	Undefined	Undefined	Undefined	Undefined	Undefined	Undefined	Undefined	Undefined	Undefined	Undefined	Undefined	Undefined	Undefined	Undefined	Undefined	Undefined	Undefined	Undefined	Undefined	Undefined	Undefined	Undefined	Undefined	Undefined	Undefined	Undefined	Undefined	Undefined	Undefined	Undefined	Undefined	Undefined	Undefined	Undefined	Undefined	Undefined	Undefined
Functional category	Cluster number	gene	product	manual curation	Top hit PSSM-id	A1C-AMD	A2C-AMD	AMD-g	ATX 2A4	ATX 6A2	ATX 6E8	ATX 6F1	Alchichica 3B3-8F6	Aljojuca 7A6	Aljojuca 7D2	BA20m-14	BA20m-p-22	BA5m-10	BA5m-21	CH-040	Candia 3B3	Candia 3F8	Candia 9D4	Cruz-7B9	Cruz-7E5	Cruz-8D1	Cruz-8H5	Cruz-9C9	Cruz-9H2	Cruz CV-v-12	Cruz CV11-17	Cruz CV13-4-11	Cyanobacterium sp. CACIAM14	Cyanobium gracile PCC6307	Cyanobium usitatum Tous	Edmonson 11F2	GreenBA-s	HJ21-Hayes	HWJ4-Hawea	J7-Johnson	JJ3a-Johnson	L1E-Cus	L2F	La Preciosa 7G6	Lug-A	Lug-B	MW73D5	Maggiore-St4-Cus	Morenito 9A2
Alanine, aspartate, glutamate and glutamine metabolism	CK_00000134	glsF	ferredoxin-dependent glutamate synthase	TRUE	236968/223147	1	1	1	1	1	1	1	1	1	1	1	0	1	1	1	1	1	1	1	1	1	1	1	1	1	1	1	1	1	1	1	1	1	1	1	1	1	1	1	1	1	2	1	1
	CK_00009009	0	conserved region in glutamate synthase family protein	FALSE	239202	0	0	1	0	2	0	1	0	0	0	0	0	0	0	0	0	0	0	1	1	2	1	1	1	1	1	1	2	1	0	1	0	0	0	1	0	0	0	0	0	0	0	0	3
	CK_00001822	asnB	asparagine synthase (glutamine-hydrolyzing)	TRUE	223444	0	0	0	0	1	0	0	0	0	0	0	0	0	0	0	0	0	0	0	0	0	0	0	0	0	0	0	0	0	0	0	0	0	0	0	0	0	0	0	0	0	0	0	0
	CK_00057301	asnB2	asparagine synthase (glutamine-hydrolyzing)	TRUE	223444	0	0	2	0	1	0	1	1	1	3	0	4	1	1	1	0	0	1	1	1	2	2	1	1	0	1	1	1	1	0	1	0	4	0	0	4	0	0	1	0	1	0	1	1
	CK_00000196	nadB	L-aspartate oxidase	TRUE	395718/236010	1	1	1	1	1	1	1	1	1	1	1	1	1	1	1	1	1	1	1	1	1	1	1	1	1	1	1	1	1	1	1	1	1	1	1	1	1	1	1	1	1	1	1	1
	CK_00000103	glnA	glutamine synthetase, type I	TRUE	273198	1	1	1	1	1	1	1	1	1	1	0	0	1	1	1	1	1	1	1	1	1	1	1	1	0	1	1	1	1	1	1	1	1	1	1	1	1	1	1	1	1	1	1	1
	CK_00002090	glnN1	glutamine synthetase, type III	TRUE	226477/403587	2	2	1	1	1	2	1	2	1	2	2	1	2	2	1	2	1	1	1	1	1	1	1	1	1	1	1	1	1	2	1	1	1	1	1	1	2	1	1	1	1	1	2	1
	CK_00002505	glnN4	glutamine synthetase, type III	TRUE	223252	0	1	1	0	0	0	0	0	1	0	1	3	0	0	1	1	1	1	1	1	1	1	1	1	1	1	1	0	0	0	1	1	0	0	1	0	0	1	1	1	0	1	0	1
	CK_00008855	glnN2	glutamine synthetase, type III	TRUE	223252	1	0	1	1	1	1	1	1	2	0	1	2	0	0	1	1	1	1	1	1	1	1	1	1	1	1	1	1	1	1	1	1	1	1	1	1	1	1	2	1	1	1	1	1
	CK_00033174	glnN3	glutamine synthetase, type III	TRUE	223252	0	0	1	1	0	0	1	0	1	0	0	0	1	0	0	2	2	1	1	1	1	1	1	1	1	1	1	1	1	0	1	1	1	0	1	1	0	1	1	1	1	2	0	1
	CK_00000477	pyrB	aspartate carbamoyltransferase	TRUE	234849	1	1	1	1	1	1	1	1	1	1	1	1	1	1	1	1	1	1	1	1	1	1	1	1	1	1	1	1	1	1	1	1	1	1	1	1	1	1	1	1	1	1	1	1
	CK_00001409	aspC	aspartate aminotransferase	TRUE	235596	1	1	1	1	1	1	1	1	2	1	1	0	1	1	1	1	1	1	1	1	1	1	1	1	1	1	1	1	1	1	1	1	1	1	1	1	1	1	2	1	1	1	1	1
	CK_00001891	pyrB	aspartate carbamoyltransferase	TRUE	397029/234849	0	0	0	0	1	0	0	0	0	0	0	0	0	0	0	0	0	0	0	0	0	0	0	0	0	0	0	0	0	0	0	0	0	0	0	0	0	0	0	0	0	0	0	0
	CK_00039898	aspC	aspartate aminotransferase	TRUE	235654	1	1	1	0	0	0	1	0	1	0	2	1	1	1	0	1	1	1	0	0	1	1	0	0	0	0	0	1	1	1	0	1	1	0	0	1	1	0	1	0	1	1	1	1
	CK_00056718	aspC2	aspartate aminotransferase	TRUE	223513	0	0	0	0	0	0	0	0	0	0	0	0	0	0	0	0	0	0	0	0	0	0	0	0	0	0	0	0	0	0	0	0	0	0	0	0	0	0	0	0	0	0	0	0
	CK_00056717	0	aspartate transaminase	TRUE	223513	1	1	1	1	1	1	1	1	1	1	1	0	1	1	1	1	1	1	1	1	1	1	1	1	1	1	1	1	1	1	1	1	1	1	1	1	1	1	1	1	1	1	1	1
	CK_00000777	murI	glutamate racemase	TRUE	234851	1	1	1	1	1	1	1	1	1	1	1	1	1	1	1	1	1	1	1	1	1	1	1	1	1	1	1	1	1	1	1	1	1	1	1	1	1	1	1	1	1	1	1	1
	CK_00001098	murD	UDP-N-acetylmuramoylalanine--D-glutamate ligase	TRUE	235059	1	1	1	1	1	1	1	1	1	1	1	1	1	1	1	1	1	1	1	1	1	1	1	1	1	1	1	1	1	1	1	1	1	1	1	1	1	1	1	1	1	1	1	1
	CK_00002175	gadA	glutamate decarboxylase	TRUE	223154	1	0	1	1	0	0	0	0	1	0	0	1	0	0	0	1	1	1	0	0	1	1	0	0	1	1	1	1	1	0	0	1	0	1	1	0	1	0	1	0	1	1	0	1
	CK_00003700	gdhA	glutamate dehydrogenase	TRUE	181834	0	0	0	0	0	0	0	0	0	0	0	0	0	0	0	0	0	0	0	0	0	0	0	0	1	0	0	0	0	0	0	0	0	0	0	0	0	0	0	0	0	0	0	0
	CK_00000288	glmS	glutamine---fructose-6-phosphate transaminase (isomerizing)	TRUE	234729	1	1	1	1	1	1	1	1	1	1	1	1	1	1	1	1	1	1	1	1	1	1	1	1	1	1	1	1	1	1	1	0	1	1	1	1	1	1	1	1	1	1	1	1
	CK_00001822	asnB	asparagine synthase (glutamine-hydrolyzing)	TRUE	223444	0	0	0	0	1	0	0	0	0	0	0	0	0	0	0	0	0	0	0	0	0	0	0	0	0	0	0	0	0	0	0	0	0	0	0	0	0	0	0	0	0	0	0	0
	CK_00057301	asnB2	asparagine synthase (glutamine-hydrolyzing)	TRUE	223444	0	0	2	0	1	0	1	1	1	3	0	4	1	1	1	0	0	1	1	1	2	2	1	1	0	1	1	1	1	0	1	0	4	0	0	4	0	0	1	0	1	0	1	1
	CK_00047975	0	putative arginine N-methyltransferase	TRUE	315987/100107	0	0	0	0	1	0	0	0	0	0	0	0	0	0	0	0	0	0	0	0	0	0	0	0	0	0	0	0	0	0	0	0	0	0	0	0	0	0	0	0	0	0	0	0
	CK_00000783	carA	carbamoyl-phosphate synthase small subunit	TRUE	237139	1	1	1	1	1	1	1	1	1	1	2	1	1	1	1	1	1	1	1	1	1	1	1	1	1	1	1	1	1	1	1	1	1	1	1	1	1	1	1	1	1	1	1	1
	CK_00000962	carB	carbamoyl-phosphate synthase, large subunit	TRUE	235393	1	1	1	1	1	1	1	1	1	1	1	1	1	1	1	1	1	1	1	1	1	1	1	1	1	1	1	1	1	1	1	1	1	1	1	1	1	1	1	1	1	1	1	1
Cysteine and methionine metabolism	CK_00000313	cysE	serine O-acetyltransferase	TRUE	223975	1	1	1	1	1	1	2	1	1	1	1	1	1	1	1	2	2	1	1	1	1	1	1	1	2	1	1	2	1	1	1	1	1	1	1	1	1	1	1	1	1	2	1	2
	CK_00008105	0	Cysteine synthase	FALSE	182672	1	1	1	1	1	1	1	1	1	1	1	1	1	1	1	1	1	1	1	1	1	1	1	1	1	1	1	1	1	1	1	1	1	1	1	1	1	1	1	1	1	1	1	1
	CK_00000030	iscS2	cysteine desulfurase	TRUE	224029	1	1	1	1	1	1	1	1	1	1	1	1	0	1	1	2	2	1	1	1	1	1	1	1	1	1	1	2	1	1	1	1	1	1	1	1	1	1	1	1	1	2	1	1
	CK_00001012	sufE	sulfur acceptor for SufS cysteine desulfurase	TRUE	396981/225077	1	1	1	1	1	1	1	1	1	1	1	1	1	1	1	1	1	1	1	1	1	1	1	1	1	1	1	0	1	1	1	1	1	1	1	1	1	1	1	1	1	1	1	1
	CK_00001141	sufS1	cysteine desulfurase / selenocysteine lyase	TRUE	131034	1	1	1	1	1	1	1	1	1	1	1	1	1	1	1	1	2	1	1	1	2	2	1	1	1	1	1	1	1	1	1	2	1	0	1	1	1	1	1	1	1	1	1	1
	CK_00008109	iscS1	cysteine desulfurase	TRUE	224029	1	1	1	0	1	1	1	1	1	1	1	1	1	1	1	1	1	1	1	1	1	1	1	1	1	1	1	1	1	1	1	1	1	1	1	1	1	0	1	0	1	1	1	1
	CK_00057093	sufS2	cysteine desulfurase-like protein, SufS subfamily	TRUE	99746/223594	0	0	0	0	0	0	0	0	0	0	0	0	0	0	0	0	0	0	0	0	0	0	0	0	1	1	1	1	1	0	0	0	0	1	0	0	0	0	0	0	0	0	0	0
	CK_00001284	metY	O-acetylhomoserine aminocarboxypropyltransferase	TRUE	273555	0	0	0	0	0	0	0	0	0	0	0	0	0	0	0	1	1	0	0	0	0	0	0	0	1	1	1	1	1	0	0	0	0	0	0	0	0	0	0	0	0	1	0	0
	CK_00001285	metA	homoserine O-succinyltransferase	TRUE	398054	0	0	0	0	0	0	0	0	0	0	0	0	0	0	0	0	0	0	0	0	0	0	0	0	0	0	0	0	0	0	0	0	0	0	0	0	0	0	0	0	0	0	0	0
	CK_00001508	metB	O-succinylhomoserine(thiol)-lyase	TRUE	223699	0	0	0	0	0	0	0	0	0	0	0	0	0	0	0	0	0	0	0	0	0	0	0	0	0	0	0	0	0	0	0	0	0	0	0	0	0	0	0	0	0	0	0	0
	CK_00001509	0	O-succinylhomoserine(thiol)-lyase, MetB-like protein	TRUE	223699	0	0	0	0	0	0	0	0	0	0	0	0	0	0	0	0	0	0	0	0	0	0	0	0	0	0	0	0	0	0	0	0	0	0	0	0	0	0	0	0	0	0	0	0
	CK_00008104	cysK	O-acetylserine sulfhydrylase A	TRUE	223110	1	1	1	1	1	1	1	1	1	1	0	1	1	1	1	2	2	1	1	1	1	1	1	1	2	2	2	2	2	1	1	1	1	1	1	1	1	1	1	1	1	2	1	1
	CK_00043667	0	Serine acetyltransferase	FALSE	100045/223975	0	0	0	0	0	0	0	0	0	0	0	0	0	0	0	0	0	0	0	0	0	0	0	0	0	0	0	0	0	0	0	0	0	0	0	0	0	0	0	0	0	0	0	0
	CK_00000548	speD	S-adenosylmethionine decarboxylase	TRUE	235069	1	1	1	1	2	1	1	1	1	1	1	1	1	1	0	3	3	1	1	1	1	1	1	1	1	1	1	1	1	1	1	2	1	2	1	1	1	1	1	1	1	3	1	1
Glycine, serine and threonine metabolism	CK_00000931	thrB	homoserine kinase	TRUE	234920	1	1	1	1	1	1	1	1	1	1	1	1	1	1	1	1	1	1	1	1	1	1	1	1	1	1	1	1	1	1	1	1	1	1	1	1	1	1	1	1	1	1	1	1
	CK_00001013	thrA	homoserine dehydrogenase	TRUE	235783	1	1	1	1	1	1	1	1	1	1	2	1	1	1	1	1	1	1	1	1	1	1	1	1	1	1	1	1	1	1	1	1	1	1	1	1	1	1	1	1	1	1	1	1
	CK_00000338	PSTA	3-phosphoserine transaminase	TRUE	223153	1	1	1	1	1	1	1	1	1	1	1	1	1	1	1	1	1	1	1	1	1	1	1	1	1	1	1	1	1	1	1	1	1	1	1	1	1	1	1	1	1	1	1	1
	CK_00000657	psp	phosphoserine phosphatase	TRUE	395236	1	1	1	1	1	1	1	1	1	1	1	1	1	1	1	1	1	1	1	1	1	1	1	1	1	1	1	1	1	1	1	1	1	1	1	1	1	1	1	1	1	1	1	1
	CK_00042375	0	aspartate kinase, monofunctional class	FALSE	236018	1	1	1	1	1	1	1	1	1	1	1	0	1	1	1	1	1	1	1	1	1	1	1	1	1	1	1	1	1	1	1	1	1	1	1	1	1	1	1	1	1	1	1	1
	CK_00000458	glyA	serine hydroxymethyltransferase	TRUE	234571	1	1	1	1	1	1	1	1	1	1	1	1	1	1	1	1	1	1	1	1	1	1	1	1	1	1	1	1	1	1	1	1	1	1	1	1	1	1	1	1	1	1	1	1
	CK_00000093	thrC	threonine synthase	TRUE	236013	1	1	1	1	1	1	1	1	1	1	1	1	1	1	1	1	1	1	1	1	1	1	1	1	1	1	1	1	1	1	1	1	1	1	1	1	1	1	1	1	1	1	1	1
	CK_00000808	ilvA	threonine ammonia-lyase	TRUE	236417	1	1	1	1	1	1	1	1	1	1	1	1	1	1	1	1	1	1	1	1	1	1	1	1	1	1	1	1	1	1	1	1	1	1	1	1	1	1	1	1	1	1	1	1
	CK_00009113	thrC2	threonine synthase	TRUE	236065	1	1	1	1	1	1	1	1	1	1	0	1	1	1	1	1	1	1	1	1	1	1	1	1	1	1	1	1	1	1	1	1	1	1	1	1	1	1	1	1	1	1	1	1
	CK_00049429	tdh	L-threonine dehydrogenase	TRUE	341468	0	0	0	0	1	0	0	0	0	0	0	0	0	0	0	0	0	0	0	0	0	0	0	0	1	0	0	0	0	0	0	0	0	0	0	0	0	0	0	0	0	0	0	0
	CK_00000552	gshA	gamma-glutamate-cysteine ligase	TRUE	131103	1	1	2	1	1	1	1	1	1	1	1	1	1	1	1	1	1	1	1	1	1	1	1	1	1	1	1	2	1	1	1	1	1	1	1	1	1	1	1	1	1	1	1	1
Valine, leucine and isoleucine biosynthesis/degradation	CK_00001539	leuDH	leucine dehydrogenase	TRUE	411511	0	0	0	0	0	0	0	0	0	0	0	0	0	0	1	0	0	0	0	0	0	0	0	0	0	0	0	0	0	0	0	0	0	0	0	0	0	0	0	0	0	0	0	0
	CK_00000100	ilvB	acetolactate synthase, large subunit, biosynthetic type	TRUE	236014	1	1	1	1	2	1	1	1	1	1	1	1	1	1	1	1	1	1	1	1	1	1	1	1	1	1	1	1	1	1	1	1	1	0	1	1	1	1	1	1	1	1	1	1
	CK_00001028	ilvN	acetolactate synthase, small subunit	TRUE	183365	1	0	1	1	1	1	1	1	1	1	1	1	1	1	1	1	1	1	1	1	1	1	1	1	1	1	1	1	1	1	1	1	1	1	1	1	1	1	1	1	1	1	1	1
	CK_00056846	ilvB2	acetolactate synthase, large subunit, biosynthetic type	TRUE	223107	0	0	2	0	0	0	2	0	0	0	0	0	1	0	0	0	0	0	0	0	1	1	0	0	0	0	0	0	0	0	0	0	0	0	0	0	0	0	0	0	0	0	0	2
	CK_00000460	leuC	3-isopropylmalate dehydratase, large subunit	TRUE	235490	1	1	1	1	1	1	1	1	1	1	2	1	1	1	1	1	1	1	1	1	1	1	1	1	1	1	1	1	1	1	1	1	1	1	1	1	1	1	1	1	1	1	1	1
	CK_00000461	leuD	3-isopropylmalate dehydratase small subunit	TRUE	179314	1	1	1	1	1	1	1	1	1	1	2	1	1	1	1	1	1	1	1	1	1	1	1	1	1	1	1	1	1	1	1	1	1	1	1	1	1	1	1	1	1	1	1	1
	CK_00000980	leuB	3-isopropylmalate dehydrogenase	TRUE	234832	1	1	1	1	1	1	1	1	1	1	1	1	1	1	1	1	1	1	1	1	1	1	1	1	1	1	1	1	1	1	1	1	1	0	1	1	1	1	1	1	1	1	1	1
Lysine biosynthesis	CK_00000486	0	LL-diaminopimelate aminotransferase	TRUE	181053	1	1	1	1	1	1	1	1	1	1	2	1	1	1	1	1	1	1	1	1	1	1	1	1	1	1	1	1	1	1	1	1	1	1	1	1	1	1	1	1	1	1	1	1
	CK_00000758	lysA	diaminopimelate decarboxylase	TRUE	143501	1	1	1	1	1	1	1	1	1	1	1	1	1	1	1	1	1	1	1	1	1	1	1	1	1	1	1	1	1	1	1	1	1	1	1	1	1	1	1	1	1	1	1	1
	CK_00000829	dapF	diaminopimelate epimerase	TRUE	234768	1	1	1	1	1	1	1	1	1	1	1	1	1	1	1	1	1	1	1	1	1	1	1	1	1	1	1	1	1	1	1	1	1	1	1	1	1	1	1	1	1	1	1	1
	CK_00057128	0	ornithine/DAP/Arg decarboxylase	TRUE	395216	0	0	0	0	0	1	0	0	0	0	0	0	0	0	0	0	0	0	0	0	0	0	0	0	0	0	0	0	0	0	0	0	0	0	0	0	0	0	0	0	0	0	0	0
Arginine and proline metabolism	CK_00000083	proA	glutamate-5-semialdehyde dehydrogenase	TRUE	234685	1	1	1	1	1	1	1	1	1	1	1	1	1	1	1	1	1	1	1	1	1	1	1	1	1	1	1	1	1	1	1	1	1	1	1	1	1	1	1	1	1	1	1	1
	CK_00000420	argJ	glutamate N-acetyltransferase/amino-acid acetyltransferase	TRUE	235441	1	1	1	1	1	1	1	1	1	1	2	2	0	1	1	1	1	1	1	1	1	1	1	1	1	1	1	1	1	1	1	1	1	1	1	1	1	1	1	1	0	1	1	1
	CK_00000645	argB	acetylglutamate kinase	TRUE	234869	1	1	1	1	1	1	1	1	1	1	1	1	1	1	1	1	1	1	1	1	1	1	1	1	1	1	1	1	1	1	1	1	1	1	1	1	1	1	1	1	0	1	1	1
	CK_00000982	proB	glutamate 5-kinase	TRUE	235460	1	1	1	1	1	1	1	1	1	1	1	1	1	1	1	1	1	1	1	1	1	1	1	1	1	1	1	1	1	1	1	1	1	1	1	1	1	1	1	1	1	1	1	1
	CK_00000824	argC	N-acetyl-gamma-glutamyl-phosphate reductase	TRUE	234761	1	1	1	1	1	1	1	1	1	1	1	1	0	1	1	1	1	1	1	1	1	1	1	1	1	1	1	1	1	1	1	1	1	1	1	1	1	1	1	1	1	1	1	1
	CK_00000712	argD	acetylornithine/N-succinyldiaminopimelate aminotransferase	TRUE	235056	0	0	1	1	0	1	1	1	1	1	1	1	0	0	1	1	1	1	0	0	1	1	0	0	0	1	1	1	1	0	0	1	1	0	0	1	0	1	1	1	1	1	0	1
	CK_00000737	argF	ornithine carbamoyltransferase	TRUE	234835	1	1	1	1	1	1	1	1	1	1	1	0	1	1	1	1	1	1	1	1	1	1	1	1	1	1	1	1	1	1	1	1	1	1	1	1	1	1	1	1	1	1	1	1
	CK_00000354	argH	argininosuccinate lyase	TRUE	223243/179143	1	1	1	1	1	1	1	1	1	1	0	1	1	1	1	1	1	1	1	1	1	1	1	1	1	1	1	1	1	1	1	1	1	1	1	1	1	1	1	1	1	1	1	1
	CK_00000373	argG	argininosuccinate synthase	TRUE	223215/234785	1	1	1	1	1	1	1	1	1	1	1	1	1	1	1	1	1	1	1	1	1	1	1	1	1	1	1	1	1	1	1	1	1	1	1	1	1	1	1	1	1	1	1	1
	CK_00000415	speA	arginine decarboxylase	TRUE	235427	1	1	1	1	1	1	1	1	1	1	1	1	0	1	1	1	1	1	2	2	1	1	2	2	1	1	1	1	1	1	2	1	1	1	1	1	1	1	1	1	1	1	1	1
	CK_00001042	proC	pyrroline-5-carboxylate reductase	TRUE	223422	1	1	1	1	1	1	1	1	1	1	1	1	1	1	1	1	1	1	1	1	1	1	1	1	1	1	1	1	1	1	1	1	1	1	1	1	1	1	1	1	1	1	1	1
Histidine metabolism	CK_00008185	hisH	imidazole glycerol phosphate synthase, glutamineamidotransferase subunit	FALSE	234891	0	0	0	0	0	1	0	0	0	0	0	0	0	0	0	0	0	0	0	0	1	1	0	0	0	0	0	0	0	0	0	0	0	0	0	0	1	0	0	0	0	0	2	0
	CK_00056853	hisH3	imidazole glycerol phosphate synthase, glutamineamidotransferase subunit	TRUE	153219/223196	0	0	0	0	0	0	0	0	0	0	0	0	0	0	0	0	0	0	0	0	0	0	0	0	0	0	0	0	0	0	0	0	0	0	0	0	0	0	0	0	0	0	0	0
	CK_00052368	0	putative gamma-glutamyl-hercynylcysteine sulfoxide hydrolase EgtC	TRUE	223199	0	0	1	1	0	0	1	0	1	0	0	0	0	0	0	1	1	1	1	1	1	1	1	1	1	1	1	1	1	0	1	1	1	0	1	1	0	1	1	1	1	1	0	1
	CK_00000954	hisG	ATP phosphoribosyltransferase	FALSE	234971	1	0	1	1	1	1	1	1	1	1	1	1	1	1	1	1	1	1	1	1	1	1	1	1	1	1	1	1	1	1	1	1	1	0	1	1	1	1	1	1	1	1	1	1
	CK_00000075	hisH	imidazole glycerol phosphate synthase, HisH subunit	TRUE	237288	1	1	1	1	1	1	1	1	1	1	1	1	1	1	1	1	1	1	1	1	1	1	1	1	1	1	1	1	1	1	1	1	1	1	1	1	2	1	1	1	1	1	2	1
	CK_00000092	hisF	imidazole glycerol phosphate synthase, cyclase subunit	TRUE	234996	1	1	1	1	1	1	1	1	1	1	1	1	1	1	1	1	1	1	1	1	1	1	1	1	1	1	1	1	1	1	1	1	1	1	1	1	2	1	1	1	1	1	1	1
	CK_00000260	hisB	imidazoleglycerol-phosphate dehydratase family protein	TRUE	234873	1	1	1	1	1	1	1	1	1	1	1	1	1	1	1	1	1	1	1	1	1	1	1	1	1	1	1	1	1	1	1	1	1	1	1	1	1	1	1	1	1	1	1	1
	CK_00000989	hisA	1-(5-phosphoribosyl)-5-[(5- phosphoribosylamino)methylideneamino]imidazole-4- carboxamide isomerase	TRUE	179108	1	1	2	1	1	1	1	1	2	1	1	1	1	1	1	1	1	2	1	1	2	2	1	1	1	2	2	1	2	1	1	1	1	1	1	1	1	1	2	1	2	1	1	1
	CK_00009070	hisH2	imidazole glycerol phosphate synthase subunit hisH protein family	TRUE	153219	0	0	0	0	0	0	0	0	0	0	0	0	0	0	0	0	0	0	0	0	0	0	0	0	0	0	0	0	0	0	0	0	0	0	0	0	0	0	0	0	0	0	0	0
	CK_00001063	hisD	histidinol dehydrogenase	TRUE	234853	1	1	1	1	1	1	1	1	1	1	1	1	1	1	1	1	1	1	1	1	1	1	1	1	1	1	1	1	1	1	1	1	1	1	1	1	1	1	1	1	1	1	1	1
	CK_00001340	egtD	dimethylhistidine N-methyltransferase	TRUE	274579	1	1	1	1	1	1	1	1	1	1	1	1	1	1	1	0	0	1	1	1	1	1	1	1	1	1	1	1	1	1	1	1	1	1	1	1	1	1	1	1	1	0	1	1
	CK_00035417	0	histidine biosynthesis family protein	FALSE	234891	0	0	0	0	0	0	0	0	0	0	0	0	0	0	0	0	0	0	0	0	0	0	0	0	0	0	0	0	0	0	0	0	0	0	0	0	0	0	0	0	0	0	0	0
	CK_00035420	0	histidine biosynthesis family protein	FALSE	240082	0	0	0	0	0	0	0	0	0	0	0	0	0	0	0	0	0	0	0	0	0	0	0	0	0	0	0	0	0	0	0	0	0	0	0	0	0	0	0	0	0	0	0	0
	CK_00056711	0	histidine biosynthesis protein fused to N-acetyl sugar amidotransferase domain	TRUE	240082/238954	0	0	0	0	0	0	0	0	0	0	0	0	0	0	0	0	0	0	0	0	0	0	0	0	0	0	0	0	0	0	0	0	0	0	0	0	0	0	0	0	0	0	0	0
	CK_00056713	0	histidine biosynthesis family protein	FALSE	234891	0	0	0	0	0	0	0	0	0	0	0	0	0	0	0	0	0	0	0	0	0	0	0	0	0	0	0	0	0	0	0	0	0	0	0	0	0	0	0	0	0	0	0	0
Phenylalanine, tyrosine and tryptophan biosynthesis	CK_00000553	trpE	anthranilate synthase component I	TRUE	223225	1	1	1	1	1	1	1	1	1	1	1	1	1	1	1	1	1	1	1	1	1	1	1	1	1	1	1	1	1	1	1	1	1	1	1	1	1	1	1	1	1	1	1	1
	CK_00000672	trpF	N-(5phosphoribosyl)anthranilate isomerase	TRUE	238237	1	1	1	1	1	1	1	1	1	1	1	1	1	1	1	1	1	1	1	1	1	1	1	1	1	1	1	1	1	1	1	1	1	1	1	1	1	1	1	1	1	1	1	1
	CK_00000782	trpD	anthranilate phosphoribosyltransferase	TRUE	234682	1	1	1	1	1	1	1	1	1	1	2	1	1	1	1	1	1	1	1	1	1	1	1	1	1	1	1	1	1	1	1	1	1	1	1	1	1	1	1	1	1	1	1	1
	CK_00035249	0	N-(5phosphoribosyl)anthranilate (PRA) isomerasefamily protein	FALSE	238237	0	0	0	0	0	0	0	0	0	0	0	0	0	0	0	0	0	0	0	0	0	0	0	0	0	0	0	0	0	0	0	0	0	0	0	0	0	0	0	0	0	0	0	0
	CK_00000455	trpB	tryptophan synthase, beta subunit	TRUE	235288/223211	1	1	1	1	1	1	1	1	1	1	2	1	1	1	1	1	1	1	1	1	1	1	1	1	1	1	1	1	1	1	1	1	1	1	1	1	1	1	1	1	1	1	1	1
	CK_00000927	trpS	tryptophan--tRNA ligase	TRUE	234866	1	1	1	1	1	1	1	1	1	1	1	1	0	1	1	1	1	1	1	1	1	1	1	1	1	1	1	1	1	1	1	1	1	1	1	1	1	1	1	1	1	1	1	1
	CK_00000945	trpA	tryptophan synthase, alpha subunit	TRUE	237285	1	1	1	1	1	1	1	1	1	1	2	1	1	1	1	1	1	1	1	1	1	1	1	1	1	1	1	1	1	1	1	1	1	1	1	1	1	1	1	1	1	1	1	1
	CK_00001715	0	tryptophan-rich conserved hypothetical protein CHP02450	TRUE	131503	0	0	0	0	0	0	0	0	0	0	0	0	0	0	0	0	0	0	0	0	0	0	0	0	0	0	0	0	0	0	0	0	0	0	0	0	0	0	0	0	0	0	0	0
	CK_00047416	0	CalX-like and tryptophan-rich domains containing protein	TRUE	-	0	0	0	0	0	0	0	0	0	0	0	0	0	0	0	0	0	0	0	0	0	0	0	0	0	0	0	0	0	0	0	0	0	0	0	0	0	0	0	0	0	0	0	0
	CK_00057260	0	aspartate/tyrosine/aromatic aminotransferase	TRUE	223513	0	0	0	1	0	0	0	0	0	0	0	0	0	0	0	0	0	1	0	0	0	0	0	0	0	0	0	1	1	0	0	0	0	0	0	0	0	1	0	1	1	0	0	0
	CK_00000202	aroK	shikimate kinase	TRUE	234654	1	1	1	1	1	1	1	1	1	1	1	1	1	1	1	1	1	1	1	1	1	1	1	1	1	1	1	1	1	1	1	1	1	1	1	1	1	1	1	1	1	1	1	1
	CK_00000376	aroE	shikimate 5-dehydrogenase	TRUE	234703	0	1	1	1	1	1	1	1	1	1	1	1	1	1	1	1	1	1	1	1	1	1	1	1	1	1	1	1	1	0	1	1	1	1	1	1	0	1	1	1	1	1	1	1
	CK_00000774	aroA	3-phosphoshikimate 1-carboxyvinyltransferase	TRUE	235037	1	1	1	1	1	1	1	1	1	1	1	0	1	1	1	1	1	1	1	1	1	1	1	1	1	1	1	1	1	1	1	1	1	1	1	1	1	1	1	1	1	1	1	1
	CK_00057099	0	shikimate 5-dehydrogenase family protein	TRUE	223247	0	0	1	1	0	0	0	0	1	0	0	0	0	0	0	1	1	1	0	0	1	1	0	0	0	1	1	0	0	0	0	1	0	0	0	0	0	1	1	1	2	1	1	0
	CK_00000490	pheA	prephenate dehydratase	TRUE	270348/237013	1	1	1	1	1	1	1	1	1	1	1	1	1	1	1	1	1	1	1	1	1	1	1	1	1	1	1	1	1	1	1	1	1	1	1	1	1	1	1	1	1	1	1	1
	CK_00000541	tyrA	Prephenate dehydrogenase	FALSE	180970	1	1	1	1	1	1	1	1	1	1	1	1	1	1	1	1	1	1	1	1	1	1	1	1	1	1	1	1	1	1	1	1	1	1	1	1	1	1	1	1	1	1	1	1
	CK_00000600	aroH	chorismate mutase	TRUE	400198	1	1	1	1	1	1	1	1	1	1	1	1	1	1	1	1	1	1	1	1	1	1	1	1	1	1	1	1	1	1	1	1	1	1	1	1	1	1	1	1	1	1	1	1
Amino acids and amines (catabolism)	CK_00002111	0	aspartyl/asparaginy/proline hydroxylase	TRUE	398678	0	1	0	0	1	0	0	0	0	0	0	0	0	0	1	0	0	0	0	0	0	0	0	0	0	0	0	0	0	0	0	0	0	0	0	0	0	0	0	0	0	0	0	0
	CK_00034310	0	aspartyl/Asparaginyl beta-hydroxylase family protein	FALSE	398678	0	0	0	0	0	0	0	0	0	0	0	0	0	0	0	0	0	0	0	0	0	0	0	0	0	0	0	0	0	0	0	0	0	0	0	0	0	0	0	0	0	0	0	0
Glutathione metabolism	CK_00001077	pepA	leucine aminopeptidase	TRUE	234863	1	1	1	1	1	1	1	1	1	1	1	0	1	1	1	1	1	1	1	1	1	1	1	1	1	1	1	2	1	1	1	1	1	1	1	1	1	1	1	1	1	1	1	1
Taurine and hypotaurine metabolism	CK_00001625	ggt	gamma-glutamyltranspeptidase	TRUE	223482	2	2	1	2	1	1	0	2	2	1	1	1	0	0	2	1	1	1	1	1	3	3	1	1	1	1	1	1	1	2	1	0	1	1	1	1	1	2	2	2	1	1	0	0
Aminoacyl-tRNA biosynthesis	CK_00000161	gatA	aspartyl-tRNA(Asn)/glutamyl-tRNA(Gln) amidotransferase subunit A	TRUE	234572	1	1	1	1	1	1	0	1	1	1	2	1	1	1	1	1	1	1	1	1	2	2	1	1	1	1	1	1	1	1	1	1	1	1	1	1	1	1	1	1	1	1	1	1
	CK_00000390	aspS	aspartyl-tRNA synthetase	TRUE	234775	1	1	1	1	1	1	1	1	1	1	1	1	1	1	1	1	1	1	1	1	1	1	1	1	1	1	1	1	1	1	1	1	1	1	1	1	1	1	1	1	1	1	1	1
	CK_00000418	gatB	aspartyl-tRNA(Asn)/glutamyl-tRNA(Gln) amidotransferase subunit B	TRUE	235489	1	1	1	1	2	1	1	1	1	1	2	1	0	1	1	1	1	1	1	1	1	1	1	1	1	3	3	1	1	1	1	1	1	1	1	1	1	1	1	1	0	1	1	1
	CK_00000476	gatC	aspartyl-tRNA(Asn)/glutamyl-tRNA(Gln) amidotransferase subunit C	TRUE	178810	1	1	1	1	1	1	1	1	1	1	1	1	1	1	1	1	1	1	1	1	1	1	1	1	1	1	1	1	1	1	1	1	1	1	1	1	1	1	1	1	1	1	1	1
	CK_00000828	leuS	leucine--tRNA ligase	TRUE	234743	1	1	1	1	1	1	1	1	1	1	0	1	1	1	1	1	1	1	1	1	1	1	1	1	1	1	1	1	1	1	1	1	1	1	1	1	1	1	1	1	1	1	1	1
	CK_00000595	serS	serine--tRNA ligase	TRUE	235461/223250	1	1	1	1	1	1	1	1	1	1	1	1	1	1	1	1	1	1	1	1	1	1	1	1	1	1	1	1	1	1	1	1	1	1	1	1	1	1	1	1	1	1	1	1
	CK_00001310	yadB	glutamyl-Q-tRNA(Asp) synthetase	TRUE	235573	1	1	1	1	1	1	1	1	1	1	2	1	1	1	1	1	1	1	1	1	1	1	1	1	1	1	1	1	1	1	1	1	1	1	1	1	1	1	1	1	1	1	1	1
	CK_00000629	gltX	glutamyl-tRNA synthetase	TRUE	234953	1	1	1	1	1	1	1	1	1	1	1	1	1	1	1	1	1	1	1	1	1	1	1	1	1	1	1	1	1	1	1	0	1	1	1	1	1	1	1	1	1	1	1	1
	CK_00000275	hisS	histidine--tRNA ligase	TRUE	234586	1	0	1	1	1	1	1	1	1	1	1	1	1	1	1	1	1	1	1	1	1	1	1	1	1	1	1	1	1	1	1	1	1	1	1	1	1	1	1	1	1	1	1	1
	CK_00000438	argS	arginine--tRNA ligase	TRUE	223097	1	1	1	1	1	1	1	1	1	1	1	1	2	1	1	1	1	1	1	1	1	1	1	1	1	1	1	1	1	1	1	1	1	1	1	1	1	1	1	1	1	1	1	1
Amino acid transporters	CK_00007044	livM	branched-chain amino acid ABC transport system, permease component	TRUE	119323	1	1	1	0	0	1	1	1	1	1	2	1	1	1	0	1	1	1	1	1	1	1	1	1	1	1	1	1	1	1	1	1	1	1	1	1	1	1	1	1	1	1	1	1
	CK_00007045	livH	branched-chain amino acid ABC transport system, permease component	TRUE	223633	1	1	1	0	0	1	1	1	1	1	1	1	1	1	0	1	1	1	1	1	1	1	1	1	1	1	1	1	1	1	1	1	1	1	1	1	1	1	1	1	1	1	1	1
	CK_00007046	livK	branched-chain amino acid ABC transport system, substrate-binding component	TRUE	223755	1	1	1	0	0	1	1	1	1	1	2	0	1	1	0	1	1	1	1	1	1	1	1	1	1	1	1	1	1	1	1	1	1	2	1	1	1	1	1	1	1	1	1	1
	CK_00000837	ilvE	branched-chain amino acid aminotransferase	TRUE	235841	1	1	1	1	1	1	1	1	1	1	0	1	0	1	1	1	1	1	1	1	1	1	1	1	1	1	1	1	1	1	1	1	1	1	1	1	1	1	1	1	1	1	1	1
	CK_00008072	livF	branched-chain amino acid ABC transport system, ATP-binding component	TRUE	223487	1	1	1	0	0	1	1	1	1	1	2	1	1	1	0	1	1	1	1	1	1	1	1	1	1	1	1	1	1	1	1	1	1	1	1	1	1	1	1	1	1	1	1	1
	CK_00008073	livG	branched-chain amino acid ABC transport system, ATP-binding component	TRUE	223488	1	1	1	0	0	1	1	1	1	1	2	1	1	1	0	1	1	1	1	1	1	1	1	1	1	1	1	1	1	1	1	1	1	1	1	1	1	1	1	1	1	1	1	1
	CK_00001488	natH	ABC-type uptake transporter for acidic and neutral polar amino acids (N-II), membrane protein	TRUE	223836	2	2	1	1	0	0	1	0	1	0	2	2	2	2	1	1	1	1	1	1	1	1	1	1	1	1	1	1	1	2	1	1	2	1	1	2	2	1	1	1	1	1	2	2
	CK_00001489	natF	ABC-type uptake transporter for acidic and neutral polar amino acids (N-II), substrate binding protein	TRUE	270410	1	1	2	1	0	0	2	0	3	0	3	3	2	2	1	2	2	2	1	1	2	2	1	1	1	2	2	1	3	1	1	2	1	1	1	1	1	1	3	1	2	2	2	2
	CK_00001624	natG	ABC-type uptake transporter for acidic and neutral polar amino acids (N-II), membrane protein	TRUE	119394/226960	1	1	1	1	0	0	1	0	1	0	1	1	2	2	1	1	1	1	1	1	1	1	1	1	1	1	1	1	1	1	1	1	1	1	1	1	1	1	1	1	1	1	2	1
	CK_00008060	0	BgtA-like ABC-type uptake transporter for acidic and neutral polar amino acids (N-II), ATPase subunit	TRUE	224051	1	1	1	1	0	0	1	0	1	0	1	1	2	2	1	1	1	1	1	1	1	1	1	1	1	1	1	1	1	1	1	1	2	1	1	2	1	1	1	1	1	1	2	2
	CK_00001934	0	amino acid permease family protein	FALSE	223605	1	1	1	1	0	1	1	1	1	1	2	2	1	1	0	1	1	1	0	0	1	1	0	0	1	1	1	1	1	1	0	1	2	2	1	2	1	1	1	1	1	1	1	1
	CK_00001966	0	Amino acid transporter	FALSE	223605	1	1	0	0	0	1	0	1	0	1	0	0	1	1	0	1	1	1	0	0	0	0	0	0	0	0	0	0	0	1	0	1	0	0	0	0	1	0	0	0	1	1	1	0
	CK_00006742	0	amino acid permease family protein	FALSE	223605	1	1	1	1	0	1	1	1	2	1	2	1	0	1	0	1	1	1	1	1	1	1	1	1	1	1	1	1	1	1	1	1	1	0	1	1	1	2	2	2	1	1	2	1
	CK_00008060	0	BgtA-like ABC-type uptake transporter for acidic and neutral polar amino acids (N-II), ATPase subunit	TRUE	224051	1	1	1	1	0	0	1	0	1	0	1	1	2	2	1	1	1	1	1	1	1	1	1	1	1	1	1	1	1	1	1	1	2	1	1	2	1	1	1	1	1	1	2	2
	CK_00038365	agcS	amino acid carrier family protein	FALSE	395989	0	0	0	0	0	0	0	0	0	0	0	0	0	0	0	0	0	0	0	0	0	0	0	0	0	0	0	0	0	0	0	0	0	0	0	0	0	0	0	0	0	0	0	0
	CK_00045179	agcS	amino acid carrier family protein	FALSE	395989	0	0	0	1	1	0	0	0	0	1	0	0	0	0	1	0	0	0	0	0	0	0	0	0	0	0	0	0	0	0	0	0	0	0	0	0	0	1	0	1	0	0	0	0
	CK_00035265	0	sodium/glutamate symporter family protein	FALSE	308938	0	0	0	0	0	0	0	0	0	0	0	0	0	0	0	0	0	0	0	0	0	0	0	0	0	0	0	0	0	0	0	0	0	0	0	0	0	0	0	0	0	0	0	0
	CK_00001873	gltS	putative Na+/glutamate symporter	FALSE	223857	1	1	1	1	3	2	1	2	1	2	2	0	1	1	3	1	1	1	2	2	2	2	2	2	1	1	1	1	1	1	2	1	1	1	1	1	1	1	1	1	1	1	1	1
	CK_00002300	gltS	sodium/glutamate symporter	FALSE	129314	0	0	1	1	1	0	1	0	2	0	0	0	0	0	1	1	1	1	3	3	2	2	3	3	1	1	1	1	1	0	3	1	0	0	0	0	0	1	2	1	1	1	0	1
	CK_00002503	0	putative receptor for leucine transport system	TRUE	380633	1	2	0	0	0	1	1	1	0	1	1	1	1	1	0	0	0	0	0	0	0	0	0	0	0	1	1	0	0	1	0	0	0	0	0	0	1	0	0	0	0	0	1	2
[truncated: 88 more columns]
