# Supplementary material for: Elucidating the picocyanobacteria salinity divide through ecogenomics of new freshwater isolates
Source: BMC Biol. 2022 Aug 8;20:175. doi: 10.1186/s12915-022-01379-z (PMC9361551; doi:10.1186/s12915-022-01379-z)
Supplement: Supplementary file 15 — Additional file 15: Table S8. Compatible solutes and osmolytes. Gene/protein presence/absence between all 132 compared culture derived marine, brackish and freshwater picocyanobacteria. Annotation assessed by Cyanorak CK clusters. CDD was used to retrieve the PSSM-ids from best specific/non-specific hits covering >50 % of the protein. [file 12915_2022_1379_MOESM15_ESM.xlsx]

## Sheet: Sheet1
Table S8. Compatible solutes and osmolytes Gene/protein presence/absence between all 132 compared culture derived marine, brackish and freshwater picocyanobacteria. Annotation assessed by Cyanorak CK clusters. CDD was used to retrieve the PSSM-ids from best specific/non-specific hits covering >50 % of the protein.
	ORIGIN					Freshwater	Freshwater	Freshwater	Freshwater	Freshwater	Freshwater	Freshwater	Freshwater	Freshwater	Freshwater	Freshwater	Freshwater	Freshwater	Freshwater	Freshwater	Freshwater	Freshwater	Freshwater	Freshwater	Freshwater	Freshwater	Freshwater	Freshwater	Freshwater	Freshwater	Freshwater	Freshwater	Freshwater	Freshwater	Freshwater	Freshwater	Freshwater	Freshwater	Freshwater	Freshwater	Freshwater	Freshwater	Freshwater	Freshwater	Freshwater	Freshwater	Freshwater	Freshwater	Freshwater
	SUB-CLUSTER					5.2	5.2	5.2	5.2	5.2	5.2	5.2	5.2	5.2	5.2	5.2	5.2	5.2	5.2	5.2	5.2	5.2	5.2	5.2	5.2	5.2	5.2	5.2	5.2	5.2	5.2	5.2	5.2	5.2	5.2	5.2	5.2	5.2	5.2	5.2	5.2	5.2	5.2	5.2	5.2	5.2	5.2	5.2	5.2
	CLADE					Undefined	Undefined	Undefined	Undefined	Undefined	Undefined	Undefined	Undefined	Undefined	Undefined	Undefined	Undefined	Undefined	Undefined	Undefined	Undefined	Undefined	Undefined	Undefined	Undefined	Undefined	Undefined	Undefined	Undefined	Undefined	Undefined	Undefined	Undefined	Undefined	Undefined	Undefined	Undefined	Undefined	Undefined	Undefined	Undefined	Undefined	Undefined	Undefined	Undefined	Undefined	Undefined	Undefined	Undefined
Functional category	Cluster number	gene	product	manual curation	Top hit PSSM-id	A1C-AMD	A2C-AMD	AMD-g	ATX 2A4	ATX 6A2	ATX 6E8	ATX 6F1	Alchichica 3B3-8F6	Aljojuca 7A6	Aljojuca 7D2	BA20m-14	BA20m-p-22	BA5m-10	BA5m-21	CH-040	Candia 3B3	Candia 3F8	Candia 9D4	Cruz-7B9	Cruz-7E5	Cruz-8D1	Cruz-8H5	Cruz-9C9	Cruz-9H2	Cruz CV-v-12	Cruz CV11-17	Cruz CV13-4-11	Cyanobacterium sp. CACIAM14	Cyanobium gracile PCC6307	Cyanobium usitatum Tous	Edmonson 11F2	GreenBA-s	HJ21-Hayes	HWJ4-Hawea	J7-Johnson	JJ3a-Johnson	L1E-Cus	L2F	La Preciosa 7G6	Lug-A	Lug-B	MW73D5	Maggiore-St4-Cus	Morenito 9A2
Glycine betaine/proline biosynthesis/transport	CK_00001941	gbmt2	dimethylglycine N-methyltransferase	TRUE	400514/223574	0	0	0	0	0	0	0	0	0	0	0	0	0	0	0	0	0	0	0	0	1	1	0	0	0	1	1	0	0	0	0	0	0	0	0	0	0	0	0	0	0	0	0	0
	CK_00001942	gbmt1	glycine/sarcosine N-methyltransferase	TRUE	404528/223574	0	0	0	0	0	0	0	0	0	0	0	0	0	0	0	0	0	0	0	0	0	0	0	0	0	0	0	0	0	0	0	0	0	0	0	0	0	0	0	0	0	0	0	0
	CK_00001943	proW	ABC-type glycine betaine/proline transporter, membrane component	TRUE	119394/226644	0	0	0	0	0	0	0	0	0	0	0	0	0	0	0	0	0	0	0	0	0	0	0	0	0	0	0	0	0	0	0	0	0	0	0	0	0	0	0	0	0	0	0	0
	CK_00001944	proX	ABC-type glycine betaine/proline transporter, substrate binding component	TRUE	270357	0	0	0	0	0	0	0	0	0	0	0	0	0	0	0	0	0	0	0	0	0	0	0	0	0	0	0	0	0	0	0	0	0	0	0	0	0	0	0	0	0	0	0	0
	CK_00008061	proV	ABC-type proline/glycine betaine transport system, ATPase component	TRUE	213261/226643	0	0	0	0	0	0	0	0	0	0	0	0	0	0	0	0	0	0	0	0	0	0	0	0	0	0	0	0	0	0	0	0	0	0	0	0	0	0	0	0	0	0	0	0
	CK_00001656	0	putative proline/betaine transporter, MFS family	TRUE	223553	0	0	0	0	0	0	0	0	0	0	0	0	1	1	0	0	0	0	0	0	0	0	0	0	0	0	0	0	0	1	0	0	1	1	0	1	0	0	0	0	0	0	2	0
	CK_00001663	betP	glycine betaine transporter, BCCT family	TRUE	396562	0	0	0	0	0	0	0	0	0	0	0	0	0	0	0	0	0	0	0	0	0	0	0	0	0	0	0	0	0	0	0	0	0	0	0	0	0	0	0	0	0	0	0	0
	CK_00005939	proP	proline/betaine transporter	TRUE	223553/340927	0	0	0	0	0	0	0	0	0	0	0	0	0	0	0	0	0	0	0	0	0	0	0	0	0	0	0	0	0	0	0	0	0	0	0	0	0	0	0	0	0	0	0	0
Glucosylglycerol biosynthesis	CK_00001610	ggpS	glucosylglycerol-phosphate synthase	TRUE	131451	0	0	0	0	1	0	0	0	0	0	0	1	0	0	1	0	0	0	0	0	0	0	0	0	0	0	0	0	0	0	0	0	0	0	0	0	0	0	0	0	0	0	0	0
	CK_00001282	ggpP	glucosylglycerol 3-phosphatase	TRUE	401454	0	0	0	0	1	0	0	0	0	0	0	0	0	0	1	0	0	0	0	0	0	0	0	0	0	0	0	0	0	0	0	0	0	0	0	0	0	0	0	0	0	0	0	0
Sugar transport	CK_00008069	ggtA	ABC-type sugar transport system, ATPase component	TRUE	226359	0	0	0	2	1	0	0	0	1	0	1	1	0	0	1	1	1	2	0	0	1	1	0	0	1	2	2	3	1	0	0	1	2	0	1	2	0	1	1	1	2	1	0	0
	CK_00001455	ggtB	ABC-type sugar transport system, periplasmic component	TRUE	270453	0	0	1	0	1	0	0	0	1	0	0	0	0	0	1	1	1	1	0	0	1	1	0	0	0	1	1	1	1	0	0	1	0	0	0	0	0	0	1	0	1	1	0	0
	CK_00001453	ggtD	ABC-type sugar transport system, permease component	TRUE	223472	0	0	1	0	1	0	0	0	1	0	0	0	0	0	1	1	1	1	0	0	1	1	0	0	0	1	1	1	1	0	0	1	0	0	0	0	0	0	1	0	1	1	0	0
	CK_00001454	ggtC	ABC-type sugar transport system, permease component	TRUE	224096	0	0	1	0	1	0	0	0	1	0	0	0	0	0	1	1	1	1	0	0	1	1	0	0	0	1	1	1	1	0	0	1	0	0	0	0	0	0	1	0	1	1	0	0
Glucosylglycerate biosynthesis	CK_00001368	gpgS	glucosyl-3-phosphoglycerate synthase	TRUE	237556	0	0	0	0	0	0	0	0	0	0	0	0	0	0	0	0	0	0	0	0	0	0	0	0	0	0	0	0	0	0	0	0	0	0	0	0	0	0	0	0	0	0	0	0
	CK_00001369	gmgG	possible glucosyl(mannosyl)glycerate-glucosidase	TRUE	200493	0	0	0	0	0	0	0	0	0	0	0	0	0	0	0	0	0	0	0	0	0	0	0	0	0	0	0	0	0	0	0	0	0	0	0	0	0	0	0	0	0	0	0	0
	CK_00001370	gpgP	glucosyl-3-phosphoglycerate phosphatase	TRUE	234684	0	0	0	0	0	0	0	0	0	0	0	0	0	0	0	0	0	0	0	0	0	0	0	0	0	0	0	0	0	0	0	0	0	0	0	0	0	0	0	0	0	0	0	0
Sucrose biosynthesis	CK_00000368	spsA	sucrose phosphate synthase and phosphatase fusion protein	TRUE	223515/131524	0	0	1	1	1	1	1	1	1	1	0	0	0	0	1	1	1	1	1	1	1	1	1	1	1	1	1	0	1	0	1	1	1	0	1	1	0	1	1	1	1	1	0	1
	CK_00002483	spp	sucrose-phosphate phosphatase	TRUE	223635	0	0	1	1	0	1	1	1	1	1	0	0	0	0	1	1	1	1	1	1	1	1	1	1	1	1	1	1	1	0	1	1	1	0	1	1	0	1	1	1	1	1	0	1
	CK_00009098	0	amylosucrase / sucrose hydrolase	TRUE	200463	0	0	1	1	3	0	0	0	1	0	0	0	0	0	1	0	0	1	2	2	1	1	2	2	0	1	1	0	1	0	2	0	0	0	0	0	0	1	1	1	1	0	0	0
	CK_00033170	sps	sucrose-phosphate synthase	TRUE	319792	0	0	1	1	0	0	0	0	1	0	0	0	0	0	0	0	0	1	1	1	1	1	1	1	0	1	1	0	1	0	1	0	0	0	1	0	0	1	1	1	1	0	0	0
	CK_00033172	sps	sucrose phosphate synthase	TRUE	223515	0	0	0	0	0	0	0	1	0	0	0	0	0	0	0	0	0	0	0	0	0	0	0	0	0	0	0	0	0	0	0	0	0	0	0	0	0	0	0	0	0	0	0	0
Other glycogen and sugar metabolism genes	CK_00000581	invA	alkaline and neutral invertase	TRUE	403950	0	0	0	0	1	1	1	1	0	1	0	0	0	0	1	1	1	0	1	1	0	0	1	1	1	0	0	0	0	0	1	1	1	0	1	1	0	0	0	0	0	1	0	1
	CK_00001404	treS	maltose alpha-D-glucosyltransferase / alpha-amylase	TRUE	200473	0	0	0	0	1	0	0	0	0	0	0	1	0	0	1	0	0	0	0	0	0	0	0	0	0	0	0	0	0	0	0	0	0	0	0	0	0	0	0	0	0	0	0	0
	CK_00001576	nplT	cyclomaltodextrinase / maltogenic alpha-amylase / neopullulanase	TRUE	200477	0	0	0	0	1	0	0	0	0	0	0	0	0	0	1	0	0	0	0	0	0	0	0	0	0	0	0	1	0	0	0	0	0	0	0	0	0	0	0	0	0	0	0	0
[truncated: 88 more columns]
