# Supplementary material for: Elucidating the picocyanobacteria salinity divide through ecogenomics of new freshwater isolates
Source: BMC Biol. 2022 Aug 8;20:175. doi: 10.1186/s12915-022-01379-z (PMC9361551; doi:10.1186/s12915-022-01379-z)
Supplement: Supplementary file 16 — Additional file 16: Table S9. Broad transporters, permeases, channels and uptake systems. Gene/protein presence/absence between all 132 compared culture derived marine, brackish and freshwater picocyanobacteria. Annotation assessed by Cyanorak CK clusters. CDD was used to retrieve the PSSM-ids from best specific/non-specific hits covering >50 % of the protein. [file 12915_2022_1379_MOESM16_ESM.xlsx]

## Sheet: Sheet2
Table S9. Broad transporters, permeases, channels and uptake systems Gene/protein presence/absence between all 132 compared culture derived marine, brackish and freshwater picocyanobacteria. Annotation assessed by Cyanorak CK clusters. CDD was used to retrieve the PSSM-ids from best specific/non-specific hits covering >50 % of the protein.
	ORIGIN					Freshwater	Freshwater	Freshwater	Freshwater	Freshwater	Freshwater	Freshwater	Freshwater	Freshwater	Freshwater	Freshwater	Freshwater	Freshwater	Freshwater	Freshwater	Freshwater	Freshwater	Freshwater	Freshwater	Freshwater	Freshwater	Freshwater	Freshwater	Freshwater	Freshwater	Freshwater	Freshwater	Freshwater	Freshwater	Freshwater	Freshwater	Freshwater	Freshwater	Freshwater	Freshwater	Freshwater	Freshwater	Freshwater	Freshwater	Freshwater	Freshwater	Freshwater	Freshwater	Freshwater
	SUB-CLUSTER					5.2	5.2	5.2	5.2	5.2	5.2	5.2	5.2	5.2	5.2	5.2	5.2	5.2	5.2	5.2	5.2	5.2	5.2	5.2	5.2	5.2	5.2	5.2	5.2	5.2	5.2	5.2	5.2	5.2	5.2	5.2	5.2	5.2	5.2	5.2	5.2	5.2	5.2	5.2	5.2	5.2	5.2	5.2	5.2
	CLADE					Undefined	Undefined	Undefined	Undefined	Undefined	Undefined	Undefined	Undefined	Undefined	Undefined	Undefined	Undefined	Undefined	Undefined	Undefined	Undefined	Undefined	Undefined	Undefined	Undefined	Undefined	Undefined	Undefined	Undefined	Undefined	Undefined	Undefined	Undefined	Undefined	Undefined	Undefined	Undefined	Undefined	Undefined	Undefined	Undefined	Undefined	Undefined	Undefined	Undefined	Undefined	Undefined	Undefined	Undefined
Functional category	Cluster number	gene	product	manual curation	Top hit PSSM-id	A1C-AMD	A2C-AMD	AMD-g	ATX 2A4	ATX 6A2	ATX 6E8	ATX 6F1	Alchichica 3B3-8F6	Aljojuca 7A6	Aljojuca 7D2	BA20m-14	BA20m-p-22	BA5m-10	BA5m-21	CH-040	Candia 3B3	Candia 3F8	Candia 9D4	Cruz-7B9	Cruz-7E5	Cruz-8D1	Cruz-8H5	Cruz-9C9	Cruz-9H2	Cruz CV-v-12	Cruz CV11-17	Cruz CV13-4-11	Cyanobacterium sp. CACIAM14	Cyanobium gracile PCC6307	Cyanobium usitatum Tous	Edmonson 11F2	GreenBA-s	HJ21-Hayes	HWJ4-Hawea	J7-Johnson	JJ3a-Johnson	L1E-Cus	L2F	La Preciosa 7G6	Lug-A	Lug-B	MW73D5	Maggiore-St4-Cus	Morenito 9A2
Mo transport	CK_00039688	modB	molybdate ABC transporter, permease protein	FALSE	226629	0	0	0	1	0	0	0	0	0	0	1	1	0	0	0	0	0	0	0	0	0	0	0	0	0	1	1	0	0	0	0	0	0	0	0	0	0	1	0	1	0	0	0	0
	CK_00040935	modA	molybdate ABC transporter, periplasmic molybdate-binding protein	TRUE	223797	0	0	0	1	0	0	0	0	0	0	0	0	0	0	0	1	1	1	0	0	0	0	0	0	1	0	0	1	0	0	0	0	1	0	1	1	0	1	0	1	1	1	0	0
	CK_00057108	modC	molybdate ABC transporter, ATP-binding protein	TRUE	226628/394964	0	0	0	0	0	0	0	0	0	0	0	0	0	0	0	0	0	0	0	0	0	0	0	0	0	0	0	0	0	0	0	0	0	0	0	0	0	0	0	0	0	0	0	0
Chromate transport	CK_00033180	chrA1	chromate transporter subunit 1	TRUE	396814	1	1	1	1	0	1	1	1	1	1	1	1	1	1	0	1	1	1	0	0	1	1	0	0	1	1	1	1	1	1	0	1	1	1	0	1	1	1	1	1	1	1	1	1
	CK_00033181	chrA2	chromate transporter subunit 2	TRUE	396814	1	1	1	1	0	1	1	1	1	1	2	1	1	1	0	1	1	1	0	0	1	1	0	0	1	1	1	1	1	1	0	1	1	1	0	1	1	1	1	1	1	1	1	1
	CK_00001978	chrB	chromate transporter	TRUE	224970/396814	0	0	0	0	0	0	0	0	0	0	0	0	0	0	0	0	0	0	0	0	0	0	0	0	0	0	0	0	0	0	0	0	0	0	0	0	0	0	0	0	0	0	0	0
	CK_00002826	chrA	chromate transporter	TRUE	396814/273350	0	1	0	0	0	0	0	0	0	0	0	0	0	0	0	0	0	0	0	0	0	0	0	0	0	0	0	0	0	0	0	0	0	0	0	0	0	0	0	0	0	0	0	0
	CK_00056438	0	chromate transporter, chromate ion transporter family	TRUE	396814/273350	1	2	1	1	0	1	1	1	1	1	2	0	1	1	0	1	1	1	1	1	1	1	1	1	1	1	1	5	1	1	1	1	1	1	1	1	1	1	1	1	1	1	1	1
Cobalt/Nickel transport	CK_00057429	cbiO	cobalt/nickel transport system ATP-binding protein	TRUE	213192	0	0	0	0	0	0	0	0	0	0	0	0	0	0	0	0	0	0	0	0	0	0	0	0	0	0	0	0	0	0	0	0	0	0	0	0	0	0	0	0	0	0	0	0
	CK_00053501	cbiN	cobalt/nickel ABC-type transport system	TRUE	179494/224841	0	0	0	0	0	0	0	0	0	0	0	0	0	0	0	0	0	0	0	0	0	0	0	0	0	0	0	0	0	0	0	0	0	0	0	0	0	0	0	0	0	0	0	0
	CK_00053507	cbiQ	cobalt/nickel ABC-type transport system, ATP-binding component	TRUE	410987	0	0	0	0	0	0	0	0	0	0	0	0	0	0	0	0	0	0	0	0	0	0	0	0	0	0	0	0	0	0	0	0	0	0	0	0	0	0	0	0	0	0	0	0
	CK_00053510	cbiM	cobalt/nickel ABC-type transport system, permease component	TRUE	181384	0	0	0	0	0	0	0	0	0	0	0	0	0	0	0	0	0	0	0	0	0	0	0	0	0	0	0	0	0	0	0	0	0	0	0	0	0	0	0	0	0	0	0	0
Cu transport	CK_00000065	0	copper-translocating P-type ATPase	TRUE	225127	1	1	1	1	1	1	1	1	1	1	1	1	1	1	1	1	1	1	1	1	1	1	1	1	1	1	1	1	1	1	1	1	1	1	1	1	1	1	1	1	1	1	1	1
	CK_00009116	0	copper-translocating P-type ATPase	TRUE	319783/225127	1	2	1	0	0	0	1	0	1	0	1	0	1	1	0	0	0	1	1	1	1	1	1	1	2	1	1	1	1	1	1	0	0	1	1	0	1	0	1	0	1	0	1	1
	CK_00009117	0	copper-translocating P-type ATPase	FALSE	234905	0	0	2	0	0	0	0	0	1	0	1	0	0	0	0	1	1	2	0	0	1	1	0	0	1	1	1	3	2	0	0	0	1	0	1	1	0	1	1	1	2	1	1	1
	CK_00056926	0	copper/silver-translocating P-type ATPase	TRUE	319783/225127	1	1	0	1	1	2	0	3	0	2	0	1	0	0	2	0	0	1	0	0	0	0	0	0	0	0	0	0	1	0	0	0	0	0	0	0	0	2	0	2	1	0	1	0
Mn, Mn/Zn, Mn/Fe transport	CK_00008083	mntA	ABC-type Mn2+ transport system, ATPase component	TRUE	224046	0	0	1	1	1	0	1	0	1	0	0	0	0	0	1	1	1	1	1	1	1	1	1	1	1	1	1	1	1	0	1	1	0	0	1	0	1	1	1	1	1	1	0	1
	CK_00000080	mntB	ABC-type Mn2+ transporter, membrane component	TRUE	224033	0	0	1	1	1	0	1	0	1	0	0	0	0	0	1	1	1	1	1	1	1	1	1	1	1	1	1	1	1	0	1	1	0	0	1	0	1	1	1	1	1	1	0	1
	CK_00000919	mntC	ABC-type Mn2+ transporter, substrate binding protein	TRUE	238557	0	0	1	1	1	0	1	0	1	0	0	0	0	0	1	1	1	1	1	1	1	1	1	1	1	1	1	1	1	0	1	1	0	0	1	0	1	1	1	1	1	1	0	1
	CK_00001600	znuA	Zn2+ transport system, periplasmic component	TRUE	238565/396044	1	1	0	0	0	2	0	2	0	2	1	1	1	1	0	1	1	0	1	1	0	0	1	1	0	0	0	0	0	1	1	1	1	0	1	1	1	0	0	0	0	1	1	0
	CK_00001244	znuB	Zn2+ transport system, permease component	TRUE	224033	1	1	0	0	0	2	0	2	0	2	1	1	1	1	0	1	1	0	1	1	0	0	1	1	0	0	0	0	0	1	1	1	1	0	1	1	1	0	0	0	0	1	1	0
	CK_00000022	znuC	Zn2+ transport system, ATP-binding component	TRUE	224046	1	1	0	0	0	2	0	2	0	2	1	1	1	1	0	1	1	0	1	1	0	0	1	1	0	0	0	0	0	1	1	1	1	0	1	1	1	0	0	0	0	1	1	0
	CK_00001683	0	Mn2+/Fe2+ transporter, NRAMP family	TRUE	224826	0	0	0	0	0	0	0	0	0	0	0	0	0	0	0	0	0	0	0	0	0	0	0	0	0	0	0	0	0	0	0	0	0	0	0	0	0	0	0	0	0	0	0	0
	CK_00003177	0	ABC transporter, substrate binding , possibly Mn domain protein	FALSE	-	0	0	0	0	0	0	0	0	0	0	0	0	0	0	0	0	0	0	0	0	0	0	0	0	0	0	0	0	0	0	0	0	0	0	0	0	0	0	0	0	0	0	0	0
	CK_00057168	0	Mn2+ and Fe2+ transporter, NRAMP family protein	TRUE	224826	0	0	0	1	1	0	0	0	0	0	0	0	0	0	1	0	0	0	0	0	0	0	0	0	0	0	0	0	0	0	0	0	0	0	0	0	0	0	0	0	0	0	0	0
Fe transport	CK_00000639	futB	ABC-type Fe3+ transport system, membrane component	TRUE	119394/224099	1	1	1	1	2	1	1	1	1	1	1	1	1	1	1	1	1	1	1	1	1	1	1	1	1	1	1	1	1	1	1	1	1	1	1	1	1	1	1	1	1	1	1	1
	CK_00002004	0	ferric reductase, transmembrane component	TRUE	235452	0	0	0	0	0	0	0	0	0	0	0	0	0	0	0	0	0	0	0	0	0	0	0	0	0	0	0	0	0	0	0	0	0	0	0	0	0	0	0	0	0	0	0	0
	CK_00002464	feoB	ferrous iron transporter	TRUE	223447	0	0	1	2	1	0	1	0	1	0	0	1	0	0	2	1	1	1	2	2	1	1	2	2	1	1	1	1	1	0	2	1	1	1	1	1	0	1	1	1	1	1	0	1
	CK_00008282	feoA	ferrous iron transport protein A	TRUE	397917	0	0	0	0	0	0	1	0	0	0	0	0	0	0	1	1	1	0	0	0	0	0	0	0	0	0	0	0	0	0	0	1	0	1	0	0	0	0	0	0	0	1	0	1
	CK_00051448	febB	iron siderophore/vitamin b12 ABC transporter, periplasmic component	TRUE	223687	0	0	0	0	0	0	0	0	0	0	0	0	0	0	0	0	0	0	0	0	0	0	0	0	0	0	0	0	0	0	0	0	0	0	0	0	0	0	0	0	0	0	0	0
	CK_00045118	fepD	iron transport system, permease component	TRUE	395819	0	0	0	0	0	0	0	0	0	0	0	0	0	0	2	0	0	0	0	0	0	0	0	0	0	0	0	0	0	0	0	0	0	0	0	0	0	0	0	0	0	0	0	0
	CK_00056836	fepC	iron ABC transporter, ATPase component	TRUE	224045	0	0	0	0	0	0	0	0	0	0	0	0	0	0	1	0	0	0	0	0	0	0	0	0	0	0	0	0	0	0	0	0	0	0	0	0	0	0	0	0	0	0	0	0
	CK_00008066	futC	iron(III) transport system ATP-binding protein	TRUE	226361	1	0	1	2	1	1	1	1	1	1	1	1	1	1	1	2	2	1	1	1	1	1	1	1	1	1	1	1	1	1	1	1	1	1	1	1	1	2	1	3	1	2	1	1
	CK_00057079	idiA1	iron deficiency-induced protein A	TRUE	224753	1	1	1	1	2	1	1	1	1	1	1	1	1	1	1	1	1	1	3	3	1	1	3	3	1	1	1	1	1	1	3	1	1	1	3	1	1	1	1	1	1	1	1	1
	CK_00057080	idiA3	iron deficiency-induced protein A	TRUE	224753	0	0	0	0	0	0	0	0	0	0	0	0	0	0	0	0	0	0	0	0	0	0	0	0	0	0	0	0	0	0	0	0	0	0	0	0	0	0	0	0	0	0	0	0
Zn transport	CK_00002462	0	putative ABC zinc transport system, substrate-binding protein	TRUE	238499/396044	1	0	1	1	1	1	1	1	2	1	0	1	0	0	1	0	0	1	0	0	2	2	0	0	1	2	2	1	1	0	0	0	1	0	1	1	0	1	2	1	1	0	1	1
	CK_00008084	0	putative ABC zinc transport system, ATPase component	TRUE	224046	1	1	1	1	2	1	1	1	2	1	0	1	0	0	1	0	0	2	0	0	2	2	0	0	1	3	3	1	2	0	0	0	1	1	1	1	0	1	2	1	1	0	1	1
	CK_00008026	0	putative ABC zinc transport system, permease component	TRUE	224033	1	1	2	1	2	1	1	1	3	1	0	1	2	1	1	0	0	2	1	1	3	3	1	1	1	3	3	1	2	0	1	0	1	1	1	1	0	1	3	1	2	0	1	1
	CK_00006138	0	ZIP Zinc transporter family protein	FALSE	223505	0	0	0	0	1	0	0	0	0	0	0	0	0	0	0	0	0	0	0	0	0	0	0	0	0	0	0	0	0	0	0	0	0	0	0	0	0	0	0	0	0	0	0	0
	CK_00008752	0	ZIP Zinc transporter family protein	FALSE	396884	0	0	0	0	0	0	0	0	0	0	0	0	0	0	0	0	0	0	0	0	0	0	0	0	0	0	0	0	0	0	0	0	0	0	0	0	0	0	0	0	0	0	0	0
	CK_00050744	0	ZIP Zinc transporter family protein	FALSE	223505	0	0	0	0	0	1	0	1	0	0	0	0	0	0	1	0	0	0	0	0	0	0	0	0	0	0	0	0	0	0	0	0	0	0	0	0	0	0	0	0	0	0	0	0
	CK_00055218	0	ZIP Zinc transporter family protein	TRUE	223505	0	0	0	0	0	0	0	0	0	0	0	0	0	0	0	0	0	0	0	0	0	0	0	0	0	0	0	0	0	0	0	0	0	0	0	0	0	0	0	0	0	0	0	0
Mg transport	CK_00002092	corA	magnesium transporter	TRUE	223671	1	1	1	1	1	1	2	1	1	1	1	2	0	1	1	1	1	1	1	1	1	1	1	1	1	1	1	1	1	1	1	1	2	2	1	2	1	1	1	1	1	1	1	2
	CK_00000307	mgtE	magnesium transporter	TRUE	225148	1	1	2	1	2	1	1	1	1	1	1	1	0	1	1	1	1	1	3	3	2	2	3	3	3	1	1	1	1	1	3	1	1	1	1	1	1	1	1	1	1	1	1	1
	CK_00049528	0	magnesium transport P-type ATPase	TRUE	223550	0	0	0	0	0	0	1	0	0	0	0	0	0	0	0	0	0	0	0	0	0	0	0	0	1	0	0	1	1	0	0	0	0	0	2	0	0	0	0	1	0	1	0	1
	CK_00057330	corA	magnesium transporter	TRUE	213362/223671	0	0	1	1	1	0	0	0	1	0	0	0	0	0	1	1	1	1	1	1	1	1	1	1	1	1	1	1	1	0	1	1	0	0	1	0	0	1	1	1	1	1	0	0
Ca transport	CK_00002442	chaA	Ca2+:H+ antiporter	TRUE	396319/273043	1	2	0	0	0	0	0	0	0	0	0	0	1	1	0	0	0	0	0	0	0	0	0	0	0	0	0	0	0	1	0	0	0	0	0	0	1	0	0	0	0	0	1	0
	CK_00002512	chaA	Ca2+:H+ antiporter	FALSE	396319/273043	0	0	1	0	0	0	1	0	1	0	0	0	0	0	1	1	1	1	1	1	1	1	1	1	2	1	1	1	1	0	1	1	0	0	1	0	0	1	1	1	1	1	0	1
	CK_00008011	chaA	Ca2+:H+ antiporter	TRUE	223464	0	0	0	0	0	0	0	0	0	0	0	0	0	0	0	0	0	0	0	0	0	0	0	0	0	0	0	0	0	0	0	0	0	0	0	0	0	0	0	0	0	0	0	0
Peptide/Ni transport	CK_00001014	dppA	peptide/nickel transport system substrate-binding protein	TRUE	173884	2	1	1	1	1	1	1	1	1	1	2	1	1	1	1	1	1	1	1	1	1	1	1	1	1	1	1	1	1	1	1	1	1	1	1	1	1	1	1	1	1	1	1	1
	CK_00001015	dppB	oligopeptide ABC transporter, membrane component	TRUE	223674	1	1	1	1	1	1	1	1	1	1	2	1	1	1	1	1	1	1	1	1	1	1	1	1	1	1	1	1	1	1	1	1	1	1	1	1	1	1	1	1	1	1	1	1
	CK_00008059	ddpD	peptide/nickel ABC transport system, ATP-binding component	TRUE	224048	1	1	1	1	1	1	1	1	1	1	1	2	1	1	1	1	1	1	1	1	1	1	1	1	1	1	1	1	1	1	1	1	1	1	1	1	1	1	1	1	1	1	1	1
	CK_00000695	dppC	ABC-type oligopeptide transporter, membrane component	TRUE	224094	2	1	1	1	1	1	1	1	1	1	2	1	1	1	1	1	1	1	1	1	1	1	1	1	1	1	1	1	1	1	1	0	1	1	0	1	1	1	1	1	1	1	1	1
	CK_00002504	0	nickel transporter, HupE/UreJ family	TRUE	398558	0	0	0	0	0	0	0	0	1	0	0	0	0	0	1	0	1	0	1	1	1	1	1	1	0	1	1	1	0	0	1	1	0	0	1	0	0	0	1	1	0	0	0	0
	CK_00042800	0	nickel transporter, HupE/UreJ family	TRUE	398558	1	1	1	1	1	2	1	2	2	2	1	2	1	1	1	1	1	1	2	2	1	1	2	2	2	1	1	1	1	1	2	1	1	1	2	2	1	1	2	3	1	1	1	1
	CK_00003045	0	nickel transporter, HupE/UreJ family	TRUE	404649	0	0	0	0	0	0	0	0	0	0	0	0	0	0	0	0	0	0	0	0	0	0	0	0	0	0	0	0	0	0	0	0	0	0	0	0	0	0	0	0	0	0	0	0
	CK_00043238	0	nickel transporter, HupE/UreJ family	TRUE	-	0	0	0	0	0	0	0	0	1	0	0	0	0	0	1	0	1	0	1	1	1	1	1	1	0	1	1	1	0	0	1	1	0	0	1	0	0	0	1	1	0	0	0	0
P transport	CK_00000817	pstB	ABC-type phosphate transport system ATPase component	TRUE	172747/224042	1	1	1	2	1	1	1	1	2	1	1	1	1	1	1	1	1	1	2	2	1	1	2	2	2	1	1	1	1	1	2	1	2	1	1	2	1	1	2	1	1	1	1	1
	CK_00000165	pstA	ABC-type phosphate transport system permease component	TRUE	273373 /223654	1	1	1	2	1	1	1	1	2	1	0	1	1	1	1	1	1	1	2	2	1	1	2	2	2	1	1	1	1	1	2	1	2	1	1	2	1	1	2	1	1	1	1	1
	CK_00000818	pstC	ABC-type phosphate transport system permease component	TRUE	223646	1	1	1	2	1	1	1	1	2	1	0	1	1	1	1	1	1	1	2	2	1	1	2	2	2	1	1	1	1	1	2	1	2	1	1	2	1	1	2	1	1	1	1	1
	CK_00000860	phnD	phosphonate ABC type transporter, substrate binding component	TRUE	404011	1	1	1	1	1	1	1	1	1	1	1	1	1	1	1	1	1	1	1	1	1	1	1	1	1	1	1	1	1	1	1	1	1	1	1	1	1	1	1	1	0	1	1	1
	CK_00000861	phnE	phosphate/phosphonate ABC type transporter, permease component	TRUE	226165	1	1	1	1	1	1	1	1	1	1	1	1	1	1	1	1	1	1	1	1	1	1	1	1	1	1	1	1	1	1	1	1	1	1	1	1	1	1	1	1	1	1	1	1
	CK_00000023	pstS2	ABC transporter, substrate binding protein, phosphate	TRUE	223304/270283	0	2	0	2	0	1	0	1	0	1	1	2	0	0	0	3	3	0	2	2	0	0	2	2	0	0	0	1	0	0	2	1	1	0	1	1	0	2	0	1	0	3	0	1
	CK_00001829	sphX	ABC-type phosphate transporter, substrate binding component, cyanobacterial-specific	TRUE	270372	2	1	1	2	1	1	2	1	1	1	1	1	0	1	1	2	2	1	1	1	1	1	1	1	2	1	1	1	1	1	1	1	1	0	1	1	1	1	1	2	1	2	3	1
	CK_00005756	phoU	phosphate transport system regulatory protein	TRUE	223776	0	0	0	0	0	0	0	0	0	0	0	0	0	0	0	0	0	0	0	0	0	0	0	0	0	0	0	0	0	0	0	0	0	0	0	0	0	0	0	0	0	0	0	0
	CK_00006203	phnD2	phosphonate ABC transporter, periplasmic component	TRUE	270290	0	1	0	0	0	0	0	0	0	0	0	0	0	0	0	0	0	0	0	0	0	0	0	0	1	0	0	0	0	0	0	0	0	0	0	0	0	0	0	0	0	0	0	0
	CK_00008048	phnC	phosphonate ABC type transporter, ATPase component	TRUE	394964/213223	1	1	1	1	1	1	1	1	1	1	2	1	1	1	1	1	1	1	1	1	1	1	1	1	1	1	1	1	1	1	1	1	1	1	1	1	1	1	1	1	1	1	1	1
	CK_00006877	pitA	putative phosphate permease (E. coli PitA) / sulphate permease (B.subtilis cysP)	FALSE	223383	0	0	0	1	1	0	0	0	1	0	0	0	0	0	1	0	0	0	2	2	2	2	2	2	1	1	1	0	1	0	2	0	0	0	0	0	0	1	1	1	0	0	0	1
	CK_00008062	phnC2	phosphonate ABC transporter, ATP-binding protein	TRUE	213223	0	1	0	0	0	0	0	0	0	0	0	0	0	0	0	0	0	0	0	0	0	0	0	0	0	0	0	0	0	0	0	0	0	0	0	0	0	0	0	0	0	0	0	0
	CK_00008828	0	ABC transporter, phosphonate, periplasmic substrate-binding family protein	FALSE	404011	0	0	0	0	0	0	0	0	0	0	1	0	0	0	0	0	0	0	0	0	0	0	0	0	0	0	0	0	0	0	0	0	0	0	0	0	0	0	0	0	0	0	0	0
	CK_00037737	0	putative ABC-type phosphate/phosphonate transport system, periplasmic component	TRUE	404011	0	0	0	0	0	0	0	0	0	0	0	0	0	0	0	0	0	0	0	0	0	0	0	0	0	0	0	0	0	0	0	0	0	0	0	0	0	0	0	0	0	0	0	0
	CK_00043821	pstS	phosphate ABC transporter, phosphate-binding protein PstS	TRUE	223304/270283	0	1	2	2	3	1	1	1	2	1	0	2	0	1	2	1	1	2	1	1	2	2	1	1	2	2	2	1	2	1	1	1	1	1	1	1	1	1	2	1	2	1	1	1
	CK_00048116	phnE2	phosphonate ABC transporter, permease protein PhnE	TRUE	273441	0	1	0	0	0	0	0	0	0	0	0	0	0	0	0	0	0	0	0	0	0	0	0	0	0	0	0	0	0	0	0	0	0	0	0	0	0	0	0	0	0	0	0	0
	CK_00048211	0	Possible ABC-type phosphate transport system, periplasmic component	FALSE	270372	0	0	0	0	0	0	0	0	1	0	0	0	0	0	0	0	0	0	0	0	0	0	0	0	0	0	0	0	0	0	0	0	0	0	0	0	0	0	1	0	0	0	0	0
Nitrate/nitrite transport	CK_00001669	focA	nitrite transporter, FNT family	TRUE	395980	0	0	0	0	0	0	0	0	0	0	0	0	0	0	0	0	0	0	0	0	0	0	0	0	0	0	0	0	0	0	0	0	0	0	0	0	0	0	0	0	0	0	0	0
	CK_00001676	nrtP	nitrate transporter	TRUE	273322/340899	0	0	0	0	0	0	0	0	0	0	0	0	0	0	0	0	0	0	0	0	0	0	0	0	0	0	0	0	0	0	0	0	0	0	0	0	0	0	0	0	0	0	0	0
	CK_00002249	0	putative nitrate ABC transporter, substrate binding protein	FALSE	270281/223787	2	3	2	4	1	0	1	0	2	0	0	0	2	1	1	6	6	1	1	1	2	2	1	1	1	1	1	4	1	2	1	3	2	0	1	2	0	2	2	2	1	6	1	1
	CK_00003072	nrtA	ABC-type nitrate/nitrite transporter, substrate binding component	TRUE	404289	0	1	1	1	1	1	1	1	1	1	1	1	1	1	1	1	1	1	1	1	1	1	1	1	1	0	0	1	1	1	1	1	1	1	1	1	0	1	1	1	1	1	1	1
	CK_00017141	nrtD	ABC-type nitrate/nitrite transporter, ATP-binding component	TRUE	224041/130252	0	0	1	1	0	0	1	0	1	0	0	0	0	0	0	0	0	1	1	1	1	1	1	1	1	0	0	1	1	0	1	0	0	0	1	0	0	1	1	1	1	0	0	1
	CK_00032631	nrtC	ABC-type nitrate/nitrite transporter, ATP-binding component	TRUE	224041/404289	0	1	1	1	1	1	1	1	1	1	1	1	1	1	1	1	1	1	1	1	1	1	1	1	0	0	0	1	1	1	1	1	1	1	1	1	0	1	1	1	1	1	1	1
	CK_00033184	nrtB	ABC-type nitrate/nitrite transporter, permease component	TRUE	223673/130251	0	1	1	1	1	1	1	1	1	1	1	1	1	2	1	1	1	1	1	1	1	1	1	1	1	0	0	1	1	1	1	1	1	1	1	1	0	1	1	1	1	1	1	1
Nitrate/sulfonate/bicarbonate transport	CK_00006076	0	ABC-type transporter for nitrate/sulfonate/bicarbonate, membrane component	TRUE	227319	0	0	0	0	0	0	0	0	0	0	0	0	0	0	0	0	0	0	0	0	0	0	0	0	1	0	0	1	0	0	0	0	0	0	0	0	0	0	0	0	0	0	0	0
	CK_00008064	0	ABC-type nitrate/sulfonate/bicarbonate transport system, ATPase component	TRUE	224041	0	0	1	1	1	0	1	0	1	0	0	0	1	0	1	3	3	1	1	1	1	1	1	1	1	1	1	3	1	0	1	1	1	0	1	1	0	1	1	1	1	3	0	1
	CK_00057159	0	ABC-type anion transport system for nitrate/sulfonate/bicarbonate, ATPase component	TRUE	224041	0	0	0	0	0	0	0	0	0	0	0	0	0	0	0	0	0	0	0	0	0	0	0	0	2	0	0	1	0	0	0	0	0	0	0	0	0	0	0	0	0	0	0	1
	CK_00002250	0	ABC-type nitrate/sulfonate/bicarbonate transport system, permease component	TRUE	223673	0	0	1	1	1	0	1	0	1	0	0	0	1	0	1	3	3	1	1	1	1	1	1	1	1	1	1	2	1	0	1	1	1	0	1	1	0	1	1	1	1	3	0	1
Urea transport	CK_00001365	urtB	ABC-type urea transporter, permease component	TRUE	200272 /223633	1	1	1	1	1	1	1	1	1	1	0	0	1	1	1	1	1	1	1	1	1	1	1	1	1	1	1	1	1	1	1	1	1	0	1	1	1	1	1	1	1	1	1	1
	CK_00001366	urtC	ABC-type urea transporter, membrane component	TRUE	132449	1	1	1	1	1	1	1	1	1	1	0	0	1	1	1	1	1	1	1	1	1	1	1	1	1	1	1	1	1	1	1	1	1	0	1	1	1	1	1	1	1	1	1	1
	CK_00001367	urtD	ABC-type urea transporter, ATP-binding component UrtD	TRUE	274568	1	1	1	1	1	1	1	1	1	1	0	0	1	1	1	1	1	1	1	1	1	1	1	1	1	1	1	1	1	1	1	1	1	0	1	1	1	1	1	1	1	1	1	1
	CK_00000076	urtA	ABC-type urea transporter, substrate binding component	TRUE	132448	1	1	1	1	1	1	1	1	1	1	0	0	1	1	1	1	1	1	1	1	1	1	1	1	1	1	1	1	1	1	1	1	1	0	1	1	1	1	1	1	1	1	1	1
	CK_00007499	0	putative urea transporter, UT family	TRUE	397383/404394	0	1	1	0	1	0	0	0	0	0	0	0	1	1	1	0	0	0	0	0	1	1	0	0	0	0	0	0	0	0	0	0	0	0	0	0	0	0	0	0	0	0	1	0
	CK_00008074	urtE	ABC-type urea transporter, ATPase component UrtE	TRUE	274567	1	1	1	1	1	1	1	1	1	1	0	0	1	1	1	1	1	1	1	1	1	1	1	1	1	1	1	1	1	1	1	1	1	0	1	1	1	1	1	1	1	1	1	1
	CK_00044411	0	putative urea ABC transporter, substrate bindingdomain protein	FALSE	-	0	0	0	0	0	0	0	0	0	0	0	0	0	0	0	0	0	0	0	0	0	0	0	0	0	0	0	0	0	0	0	0	0	0	0	0	0	0	0	0	0	0	0	0
Inorganic C / bicarbonate transport	CK_00001385	ictB	bicarbonate transporter, ICT family	TRUE	273357	1	1	1	1	1	1	1	1	1	1	2	1	0	1	1	1	1	1	1	1	1	1	1	1	1	1	1	1	1	1	1	1	1	1	1	1	1	1	1	1	1	1	1	1
	CK_00000596	ycf46	ATPase potentially involved in the regulation of CO2 uptake	TRUE	410915/177094	1	1	1	1	1	1	1	1	1	1	1	1	1	1	1	1	1	1	1	1	1	1	1	1	1	1	1	1	1	1	1	1	1	1	1	1	1	1	1	1	1	1	1	1
	CK_00002023	0	possible regulator of sodium-dependent bicarbonate transport	TRUE	-	1	1	1	0	0	1	1	1	1	1	1	1	1	1	0	1	1	1	1	1	1	1	1	1	1	1	1	1	1	1	1	1	1	1	1	1	1	0	1	0	1	1	1	1
	CK_00002024	0	possible sodium-dependent bicarbonate transporter	TRUE	399167	1	1	1	1	0	1	1	1	1	1	1	1	1	1	0	1	1	1	1	1	1	1	1	1	1	1	1	1	1	1	1	1	1	1	1	1	1	1	1	1	1	1	1	1
	CK_00006573	sbtB	possible regulator of sodium-dependent bicarbonate transport	TRUE	-	0	0	1	1	0	0	0	0	1	0	1	0	0	0	1	1	1	1	1	1	0	0	1	1	0	1	1	0	1	0	1	1	1	0	1	1	0	1	1	1	1	1	0	0
	CK_00006574	sbtA	sodium-dependent bicarbonate transporter	TRUE	399167/225866	0	0	1	1	0	0	0	0	1	0	1	0	0	0	1	1	1	1	1	1	0	0	1	1	0	1	1	0	1	0	1	1	1	0	1	1	0	1	1	1	1	1	0	0
	CK_00008045	bicA	SulP-type bicarbonate transporter	TRUE	223732	0	1	2	2	1	1	0	1	1	1	0	0	0	0	2	0	0	0	1	1	2	2	1	1	0	1	1	0	0	0	1	0	0	0	1	0	0	1	1	1	0	0	0	0
	CK_00009155	cmpA	high affinity bicarbonate transporter, periplasmic component	TRUE	404289/223787	0	0	0	0	0	0	2	0	0	0	0	0	0	0	0	1	1	1	2	2	0	0	2	2	1	1	1	1	1	0	2	1	1	0	1	1	0	1	0	1	1	1	0	1
	CK_00023352	cmpB	high affinity ABC-type bicarbonate transporter, permease component	TRUE	223673	0	0	0	0	0	0	1	0	0	0	0	0	0	0	0	1	1	1	0	0	0	0	0	0	1	1	1	1	1	0	0	1	1	0	1	1	0	1	0	1	1	1	0	1
	CK_00033185	cmpC	high affinity bicarbonate transporter, ATPase component	TRUE	224041/404289	0	0	0	0	0	0	1	0	0	0	0	0	0	1	0	1	1	1	0	0	0	0	0	0	1	1	1	1	1	0	0	1	1	0	1	1	0	1	0	1	1	1	0	1
	CK_00033186	cmpD	high affinity ABC-type bicarbonate transporter, ATP-binding component	TRUE	224041	0	1	0	0	1	1	1	1	0	1	1	1	1	1	1	2	2	1	0	0	0	0	0	0	1	1	1	1	1	1	0	2	2	1	1	2	0	1	0	1	1	2	1	1
	CK_00033165	cupA	CO2 hydration protein	TRUE	402013	1	1	1	2	1	0	1	1	1	1	1	0	1	1	1	1	1	1	1	1	1	1	1	1	1	1	1	1	1	1	1	1	1	1	1	1	1	1	1	1	1	1	1	1
	CK_00001423	cupB	CO2 hydration protein	TRUE	402013	1	1	1	1	1	1	1	1	1	1	1	1	1	1	1	1	1	1	1	1	1	1	1	1	1	1	1	1	1	1	1	1	1	1	1	1	1	1	1	1	1	1	1	1
Cyanate transport	CK_00000003	cynD	cyanate ABC transporter ATP-binding protein	TRUE	224041	0	0	0	1	1	0	0	0	0	0	0	0	0	0	1	1	1	0	0	0	0	0	0	0	0	0	0	0	0	0	0	0	0	0	0	0	0	0	0	0	0	1	0	0
	CK_00002165	cynA	cyanate ABC transporter, substrate-binding protein	TRUE	270271/223787	0	0	0	1	1	0	0	0	0	0	0	0	0	0	1	1	1	0	0	0	0	0	0	0	0	0	0	0	0	0	0	0	0	0	0	0	0	0	0	0	0	1	0	0
	CK_00002166	cynB	cyanate ABC transporter, permease protein	TRUE	223673	0	0	0	1	1	0	0	0	0	0	0	0	0	0	1	1	1	0	0	0	0	0	0	0	0	0	0	0	0	0	0	0	0	0	0	0	0	0	0	0	0	1	0	0
Sulfate/Sulfite transport	CK_00000045	sul1	sulfate permease	TRUE	223732	0	1	1	1	1	1	0	1	1	1	0	1	0	0	1	0	0	0	1	1	1	1	1	1	0	0	0	0	0	0	1	0	0	0	0	0	0	0	1	0	0	0	0	0
	CK_00009119	0	sulfate ion transporter	TRUE	223547	0	0	2	1	1	0	1	0	1	0	0	2	0	0	1	2	2	1	1	1	1	1	1	1	0	1	1	3	1	0	1	0	0	0	2	0	0	2	1	2	1	2	0	2
	CK_00037708	sbpA1	sulfate ABC transporter, sulfate-binding protein	TRUE	223732	0	0	1	0	0	0	1	0	1	0	0	0	0	0	0	2	2	1	1	1	1	1	1	1	1	1	1	1	1	0	1	1	1	0	1	1	0	1	1	1	1	2	0	2
	CK_00056721	sul3	sulfate transporter family protein	TRUE	270226	0	0	0	0	2	1	0	1	0	1	0	0	0	0	1	0	0	0	0	0	0	0	0	0	0	0	0	1	0	0	0	0	0	0	0	0	0	0	0	0	0	0	0	0
	CK_00048782	0	sulfate transporter N-terminal domain with GLY motif family protein	FALSE	223732	0	0	0	0	0	0	0	0	0	0	0	0	0	0	0	0	0	0	0	0	0	0	0	0	0	0	0	0	0	0	0	0	0	0	0	0	0	0	0	0	0	0	0	0
	CK_00056722	0	sulfate transporter family protein	TRUE	223732	0	0	0	0	0	0	1	0	0	0	0	0	0	0	0	0	0	0	1	1	0	0	1	1	1	0	0	0	0	0	1	0	0	0	1	0	0	0	0	0	0	0	0	1
	CK_00056724	0	putative sulfate transporter	TRUE	223732	0	0	0	0	0	0	0	0	0	0	0	0	0	0	0	0	0	0	0	0	0	0	0	0	0	0	0	0	0	0	0	0	0	0	0	0	0	0	0	0	0	0	0	0
	CK_00057081	cysW	sulfate ABC transporter, permease protein CysW	TRUE	223732	0	0	1	0	0	0	1	0	1	0	1	1	0	0	0	2	2	1	1	1	1	1	1	1	1	1	1	1	1	0	1	0	1	0	1	1	0	1	1	1	1	2	0	1
	CK_00057081	cysW	sulfate ABC transporter, permease protein CysW	TRUE	226665	0	0	1	0	0	0	1	0	1	0	1	1	0	0	0	2	2	1	1	1	1	1	1	1	1	1	1	1	1	0	1	0	1	0	1	1	0	1	1	1	1	2	0	1
	CK_00057082	cysT	sulfate ABC transporter, permease protein CysT	TRUE	223629/131194	0	0	1	1	0	0	1	0	1	0	0	0	0	0	0	2	2	1	1	1	1	1	1	1	2	1	1	1	1	0	1	0	1	0	1	1	0	1	1	1	1	2	0	1
	CK_00057170	0	sulfate ABC transporter, ATP-binding protein	TRUE	224043	0	0	1	0	0	0	1	0	1	0	0	0	0	0	0	1	1	1	1	1	1	1	1	1	3	1	1	2	1	0	1	1	1	0	1	1	0	1	1	1	1	1	0	2
	CK_00057276	sbpA2	sulfate ABC transporter, sulfate-binding protein	TRUE	270226	0	0	1	0	0	0	0	0	1	0	0	0	0	0	0	0	0	1	1	1	1	1	1	1	0	1	1	1	1	0	1	0	1	0	1	1	0	1	1	1	1	0	0	1
	CK_00001924	0	sulfite exporter TauE/SafE family protein	FALSE	396487/223802	0	0	0	0	0	0	0	0	0	0	0	0	0	0	0	0	0	0	0	0	0	0	0	0	0	0	0	0	0	0	0	0	0	0	0	0	0	0	0	0	0	0	0	0
	CK_00002823	0	sulfite exporter TauE/SafE family protein	FALSE	-	0	0	0	0	0	0	0	0	0	0	0	0	0	0	0	0	0	0	0	0	0	0	0	0	0	0	0	0	0	0	0	0	0	0	0	0	0	0	0	0	0	0	0	0
	CK_00003740	0	sulfite exporter TauE/SafE family protein	FALSE	396487/223802	0	1	0	0	0	0	0	0	0	0	0	0	0	0	0	0	0	0	1	1	0	0	1	1	0	0	0	0	0	0	1	0	0	1	0	0	0	1	0	1	0	0	0	0
	CK_00005910	0	sulfite exporter TauE/SafE family protein	FALSE	396487/223802	0	0	1	0	2	0	1	0	1	0	1	1	1	1	1	0	0	1	2	2	1	1	2	2	0	1	1	0	1	1	2	0	0	0	1	0	0	1	1	1	0	0	1	1
	CK_00043819	0	sulfite exporter TauE/SafE family protein	TRUE	396487/223802	0	1	1	1	1	1	1	1	1	0	1	1	0	0	1	2	2	1	3	3	2	2	3	3	0	1	1	2	1	0	3	2	0	0	1	0	0	1	1	1	1	2	0	0
Ammonium transport	CK_00000244	amt1	ammonium transporter	TRUE	223083	0	1	1	1	1	1	1	1	1	1	1	1	0	0	1	1	1	1	1	1	1	1	1	1	1	1	1	0	1	0	1	1	1	0	1	1	0	1	1	1	1	1	0	1
	CK_00008701	amt2	ammonium transporter	TRUE	223083	2	1	2	0	0	0	1	0	1	1	0	0	2	2	0	2	2	1	0	0	1	1	0	0	1	1	1	1	1	2	0	2	2	1	1	2	2	1	1	1	1	2	2	1
Drug/multidrug transport	CK_00000018	0	RND family multidrug efflux transporter	TRUE	223911	1	1	1	1	1	1	1	1	1	1	1	2	1	1	1	1	1	1	1	1	1	1	1	1	1	1	1	2	1	1	1	1	1	1	1	1	1	1	1	1	1	1	1	1
	CK_00000051	0	ABC-type multidrug transport system, ATPase component	TRUE	224054	1	1	1	1	2	1	1	1	1	1	1	1	1	1	2	1	1	1	2	2	1	1	2	2	1	1	1	3	1	1	2	1	1	1	2	1	1	2	1	2	1	1	1	1
	CK_00001510	0	multidrug efflux transporter, MFS family	TRUE	340863	1	1	1	1	1	1	1	1	1	1	1	0	1	1	1	1	1	1	1	1	1	1	1	1	1	1	1	1	1	1	1	1	1	1	1	1	1	1	1	1	1	1	1	1
	CK_00002234	0	drug/metabolite transporter (DMT) superfamily efflux protein	TRUE	223769	1	3	0	1	0	0	1	0	0	0	0	1	1	0	0	0	0	0	1	1	0	0	1	1	1	1	1	1	1	0	1	0	0	1	0	0	1	2	0	2	2	0	2	0
	CK_00002359	0	multidrug efflux transporter, MFS family	TRUE	349949	0	0	0	0	0	0	0	0	0	0	0	0	0	0	0	0	0	0	0	0	0	0	0	0	0	0	0	0	0	0	0	0	0	0	0	0	0	0	0	0	0	0	0	0
	CK_00003824	0	multidrug efflux transporter, MFS family	TRUE	349949	0	0	0	0	0	0	0	0	0	0	0	0	0	0	0	0	0	0	0	0	0	0	0	0	0	0	0	0	0	0	0	0	0	0	0	0	0	0	0	0	0	0	0	0
	CK_00005999	0	drug/metabolite transporter (DMT) superfamily efflux protein	FALSE	223769	0	1	0	0	0	0	0	0	0	0	0	0	0	0	0	0	0	0	0	0	0	0	0	0	0	0	0	0	0	0	0	0	0	0	0	0	0	0	0	0	0	0	0	0
	CK_00008040	0	putative ABC multidrug efflux transporter	FALSE	224055	1	0	1	1	1	1	1	1	1	1	1	1	1	1	1	1	1	1	1	1	1	1	1	1	1	1	1	1	1	1	1	1	1	0	1	1	1	1	1	1	1	1	1	1
	CK_00008041	0	putative ABC multidrug efflux transporter	FALSE	224055	0	1	1	1	1	1	1	1	1	1	2	1	1	1	1	1	1	1	1	1	1	1	1	1	1	1	1	1	1	1	1	0	1	1	1	1	1	1	1	1	1	1	1	1
	CK_00008042	0	putative ABC multidrug efflux transporter	TRUE	224055	1	1	1	1	1	1	1	1	1	1	1	0	1	1	1	1	1	1	1	1	1	1	1	1	1	1	1	1	1	1	1	1	1	1	1	1	1	1	1	1	1	1	1	1
	CK_00008043	0	ABC multidrug efflux transporter	TRUE	225183	0	1	1	0	0	0	0	0	1	0	0	0	0	0	0	0	0	1	1	1	0	0	1	1	0	0	0	1	1	1	1	1	1	0	1	1	0	0	1	0	0	0	0	0
	CK_00008044	0	ABC multidrug efflux transporter	TRUE	225183	0	0	0	0	0	0	0	0	0	0	0	0	0	0	0	0	0	0	0	0	0	0	0	0	0	0	0	0	0	0	0	0	0	0	0	0	0	0	0	0	0	0	0	0
	CK_00009125	0	RND family multidrug efflux transporter, MMPL family	TRUE	223911	0	0	2	1	1	0	2	0	1	0	2	2	0	0	1	2	2	2	3	3	1	1	3	3	2	1	1	3	1	0	3	1	0	0	1	0	0	1	1	1	1	2	0	2
	CK_00056734	0	permease of the drug/metabolite transporter (DMT) superfamily	TRUE	223769	0	0	1	1	0	1	0	0	1	1	0	0	0	0	0	0	0	1	0	0	0	0	0	0	0	1	1	0	1	0	0	0	0	1	0	0	0	1	1	1	1	0	0	1
	CK_00056834	0	ABC multidrug efflux transporter	TRUE	225183	0	0	0	0	0	0	0	0	0	0	0	0	0	0	0	0	0	0	0	0	0	0	0	0	0	0	0	0	0	0	0	0	0	0	0	0	0	0	0	0	0	0	0	0
	CK_00000124	0	multidrug efflux transporter, MFS family	TRUE	340888	1	1	1	1	1	1	1	1	1	1	0	1	1	1	1	2	2	1	1	1	1	1	1	1	1	1	1	2	1	1	1	1	1	1	2	1	1	1	1	1	1	2	1	1
	CK_00056818	0	ABC multidrug efflux transporter	TRUE	225183	0	0	1	0	0	1	0	1	0	0	1	2	3	1	0	1	1	0	0	0	1	1	0	0	0	1	1	1	1	0	0	0	1	1	0	0	0	0	0	0	0	1	0	0
	CK_00056890	0	RND multidrug efflux transporter, MMPL family	TRUE	223911	0	0	0	0	0	0	0	0	0	0	0	0	0	0	0	0	0	0	0	0	0	0	0	0	0	0	0	0	0	0	0	0	0	0	0	0	0	0	0	0	0	0	0	0
	CK_00000791	0	permease of the drug/metabolite transporter (DMT) superfamily	TRUE	223769	1	1	1	1	1	1	1	1	1	1	1	1	1	1	1	1	1	1	1	1	1	1	1	1	1	1	1	1	1	1	1	1	1	1	1	1	1	2	1	1	1	1	1	1
	CK_00000868	0	drug/metabolite transporter (DMT) superfamily efflux protein	TRUE	307170	0	0	1	1	1	1	1	1	1	1	0	0	0	0	1	1	1	2	1	1	1	1	1	1	1	1	1	1	1	0	1	1	1	0	1	1	0	1	1	1	0	1	0	1
	CK_00001166	0	multidrug efflux transporter, MFS family	TRUE	340863	1	1	1	2	0	1	1	1	1	1	0	0	1	1	0	1	1	1	1	1	1	1	1	1	1	1	1	1	1	1	1	1	1	1	1	1	1	1	1	1	1	1	1	1
	CK_00001248	0	multidrug efflux transporter, MFS family	TRUE	411320	1	1	1	1	1	1	2	1	1	1	0	1	1	1	1	1	1	1	1	1	1	1	1	1	1	1	1	1	1	1	1	1	1	1	1	1	1	1	1	1	1	1	2	1
	CK_00001298	0	multidrug efflux transporter, MFS family	TRUE	369468	1	0	1	1	1	1	1	1	1	1	0	2	1	1	1	1	1	1	1	1	1	1	1	1	1	1	1	1	1	1	1	1	1	1	1	1	1	1	1	1	1	1	1	1
Amino acid transport	CK_00001488	natH	ABC-type uptake transporter for acidic and neutral polar amino acids (N-II), membrane protein	TRUE	223836	2	2	1	1	0	0	1	0	1	0	2	2	2	2	1	1	1	1	1	1	1	1	1	1	1	1	1	1	1	2	1	1	2	1	1	2	2	1	1	1	1	1	2	2
	CK_00001489	natF	ABC-type uptake transporter for acidic and neutral polar amino acids (N-II), substrate binding protein	TRUE	270410	1	1	2	1	0	0	2	0	3	0	3	3	2	2	1	2	2	2	1	1	2	2	1	1	1	2	2	1	3	1	1	2	1	1	1	1	1	1	3	1	2	2	2	2
	CK_00001624	natG	ABC-type uptake transporter for acidic and neutral polar amino acids (N-II), membrane protein	TRUE	119394/226960	1	1	1	1	0	0	1	0	1	0	1	1	2	2	1	1	1	1	1	1	1	1	1	1	1	1	1	1	1	1	1	1	1	1	1	1	1	1	1	1	1	1	2	1
	CK_00001934	0	amino acid permease family protein	FALSE	223605	1	1	1	1	0	1	1	1	1	1	2	2	1	1	0	1	1	1	0	0	1	1	0	0	1	1	1	1	1	1	0	1	2	2	1	2	1	1	1	1	1	1	1	1
	CK_00001966	0	Amino acid transporter	FALSE	223605	1	1	0	0	0	1	0	1	0	1	0	0	1	1	0	1	1	1	0	0	0	0	0	0	0	0	0	0	0	1	0	1	0	0	0	0	1	0	0	0	1	1	1	0
	CK_00006742	0	amino acid permease family protein	FALSE	223605	1	1	1	1	0	1	1	1	2	1	2	1	0	1	0	1	1	1	1	1	1	1	1	1	1	1	1	1	1	1	1	1	1	0	1	1	1	2	2	2	1	1	2	1
	CK_00007044	livM	branched-chain amino acid ABC transport system, permease component	TRUE	119323	1	1	1	0	0	1	1	1	1	1	2	1	1	1	0	1	1	1	1	1	1	1	1	1	1	1	1	1	1	1	1	1	1	1	1	1	1	1	1	1	1	1	1	1
	CK_00007045	livH	branched-chain amino acid ABC transport system, permease component	TRUE	223633	1	1	1	0	0	1	1	1	1	1	1	1	1	1	0	1	1	1	1	1	1	1	1	1	1	1	1	1	1	1	1	1	1	1	1	1	1	1	1	1	1	1	1	1
	CK_00007046	livK	branched-chain amino acid ABC transport system, substrate-binding component	TRUE	223755	1	1	1	0	0	1	1	1	1	1	2	0	1	1	0	1	1	1	1	1	1	1	1	1	1	1	1	1	1	1	1	1	1	2	1	1	1	1	1	1	1	1	1	1
	CK_00008060	0	BgtA-like ABC-type uptake transporter for acidic and neutral polar amino acids (N-II), ATPase subunit	TRUE	224051	1	1	1	1	0	0	1	0	1	0	1	1	2	2	1	1	1	1	1	1	1	1	1	1	1	1	1	1	1	1	1	1	2	1	1	2	1	1	1	1	1	1	2	2
	CK_00008072	livF	branched-chain amino acid ABC transport system, ATP-binding component	TRUE	223487	1	1	1	0	0	1	1	1	1	1	2	1	1	1	0	1	1	1	1	1	1	1	1	1	1	1	1	1	1	1	1	1	1	1	1	1	1	1	1	1	1	1	1	1
	CK_00008073	livG	branched-chain amino acid ABC transport system, ATP-binding component	TRUE	223488	1	1	1	0	0	1	1	1	1	1	2	1	1	1	0	1	1	1	1	1	1	1	1	1	1	1	1	1	1	1	1	1	1	1	1	1	1	1	1	1	1	1	1	1
Glycine betaine/proline transport	CK_00001656	0	putative proline/betaine transporter, MFS family	TRUE	223553	0	0	0	0	0	0	0	0	0	0	0	0	1	1	0	0	0	0	0	0	0	0	0	0	0	0	0	0	0	1	0	0	1	1	0	1	0	0	0	0	0	0	2	0
	CK_00001663	betP	glycine betaine transporter, BCCT family	TRUE	396562	0	0	0	0	0	0	0	0	0	0	0	0	0	0	0	0	0	0	0	0	0	0	0	0	0	0	0	0	0	0	0	0	0	0	0	0	0	0	0	0	0	0	0	0
	CK_00001943	proW	ABC-type glycine betaine/proline transporter, membrane component	TRUE	119394/226644	0	0	0	0	0	0	0	0	0	0	0	0	0	0	0	0	0	0	0	0	0	0	0	0	0	0	0	0	0	0	0	0	0	0	0	0	0	0	0	0	0	0	0	0
	CK_00001944	proX	ABC-type glycine betaine/proline transporter, substrate binding component	TRUE	270357	0	0	0	0	0	0	0	0	0	0	0	0	0	0	0	0	0	0	0	0	0	0	0	0	0	0	0	0	0	0	0	0	0	0	0	0	0	0	0	0	0	0	0	0
	CK_00005939	proP	proline/betaine transporter	TRUE	223553/340927	0	0	0	0	0	0	0	0	0	0	0	0	0	0	0	0	0	0	0	0	0	0	0	0	0	0	0	0	0	0	0	0	0	0	0	0	0	0	0	0	0	0	0	0
	CK_00008061	proV	ABC-type proline/glycine betaine transport system, ATPase component	TRUE	213261/226643	0	0	0	0	0	0	0	0	0	0	0	0	0	0	0	0	0	0	0	0	0	0	0	0	0	0	0	0	0	0	0	0	0	0	0	0	0	0	0	0	0	0	0	0
Chloride channels	CK_00001946	clc2	putative chloride channel	FALSE	238506	1	1	1	0	1	1	1	1	1	1	1	1	1	1	0	0	0	1	1	1	1	1	1	1	1	1	1	1	1	1	1	1	1	1	2	1	1	0	1	0	1	0	1	1
	CK_00002845	clc4	putative chloride channel	FALSE	238506	1	1	1	1	0	1	0	1	1	0	1	0	0	0	0	1	1	1	2	2	1	1	2	2	1	1	1	1	1	1	2	1	0	0	1	0	0	1	1	1	1	1	0	1
	CK_00008207	0	bestrophin, RFP-TM, chloride channel family protein	FALSE	226304	0	0	0	0	0	0	0	0	0	0	0	0	0	0	0	0	0	0	0	0	0	0	0	0	0	0	0	0	0	0	0	0	1	0	0	1	0	0	0	0	0	0	0	0
	CK_00036954	0	voltage-gated CLC-type chloride channel protein	TRUE	238504	0	0	0	2	1	0	0	0	0	0	0	0	0	0	1	1	1	0	1	1	0	0	1	1	0	0	0	1	0	0	1	0	0	0	0	0	0	1	0	1	0	1	0	0
	CK_00042275	0	similar to chloride channel	FALSE	238233/341358	0	1	1	1	1	1	1	1	1	1	2	1	1	1	1	1	1	1	1	1	1	1	1	1	1	1	1	1	1	0	1	1	1	1	1	1	0	1	1	1	1	1	0	1
	CK_00042867	0	voltage-gated CLC-type chloride channel protein	TRUE	238233	0	0	0	0	0	0	0	0	0	0	0	0	0	0	0	0	0	0	0	0	0	0	0	0	0	0	0	0	0	0	0	0	0	0	0	0	0	0	0	0	0	0	0	0
Sugar (monosaccharide) transporters	CK_00001450	0	putative ABC sugar transporter, membrane component	FALSE	224096	1	1	1	1	1	1	1	1	1	1	1	1	1	1	1	1	1	1	1	1	1	1	1	1	1	1	1	1	1	1	1	0	1	1	1	1	1	1	1	1	1	1	1	1
	CK_00001453	ggtD	ABC-type sugar transport system, permease component	TRUE	223472	0	0	1	0	1	0	0	0	1	0	0	0	0	0	1	1	1	1	0	0	1	1	0	0	0	1	1	1	1	0	0	1	0	0	0	0	0	0	1	0	1	1	0	0
	CK_00001454	ggtC	ABC-type sugar transport system, permease component	TRUE	224096	0	0	1	0	1	0	0	0	1	0	0	0	0	0	1	1	1	1	0	0	1	1	0	0	0	1	1	1	1	0	0	1	0	0	0	0	0	0	1	0	1	1	0	0
	CK_00001455	ggtB	ABC-type sugar transport system, periplasmic component	TRUE	270453	0	0	1	0	1	0	0	0	1	0	0	0	0	0	1	1	1	1	0	0	1	1	0	0	0	1	1	1	1	0	0	1	0	0	0	0	0	0	1	0	1	1	0	0
	CK_00001499	0	ABC-type sugar transport system, permease component	TRUE	223472	1	1	1	1	1	1	1	1	1	1	2	1	1	1	1	1	1	1	1	1	1	1	1	1	1	1	1	1	1	1	1	1	1	1	1	1	1	1	1	1	1	1	1	1
	CK_00001517	0	sodium:solute symporter family, possibly glucose transporter	TRUE	271371	0	0	0	0	1	0	0	0	0	0	0	0	0	0	1	0	0	0	0	0	0	0	0	0	0	0	0	0	0	0	0	0	0	0	0	0	0	0	0	0	0	0	0	0
	CK_00000074	glcH	glucose transporter	TRUE	340890	1	1	1	1	1	1	1	1	1	1	1	1	1	1	1	1	1	1	1	1	1	1	1	1	1	1	1	1	1	1	1	1	1	1	1	1	1	1	1	1	1	1	1	1
	CK_00002426	0	sugar transporter of the MFS family	TRUE	340922	1	1	0	2	0	2	0	0	1	0	0	0	0	0	0	1	1	0	0	0	0	0	0	0	1	0	0	1	0	1	0	1	1	1	0	1	0	1	1	1	0	1	0	1
	CK_00004454	0	sugar (and other) transporter family protein	FALSE	369468	0	0	0	0	0	0	0	0	0	0	0	0	0	0	0	0	0	0	0	0	0	0	0	0	0	0	0	0	0	1	0	0	0	0	0	0	1	0	0	0	0	0	0	0
	CK_00004837	0	MFS transporter, sugar porter family protein	TRUE	340917	0	0	1	0	0	0	0	0	0	0	0	0	0	0	0	0	0	0	0	0	0	0	0	0	0	0	0	0	0	0	0	0	0	0	0	0	0	0	0	0	1	0	0	1
	CK_00008069	ggtA	ABC-type sugar transport system, ATPase component	TRUE	226359	0	0	0	2	1	0	0	0	1	0	1	1	0	0	1	1	1	2	0	0	1	1	0	0	1	2	2	3	1	0	0	1	2	0	1	2	0	1	1	1	2	1	0	0
	CK_00008374	0	sugar (and other) transporter family protein	FALSE	369468	0	0	0	0	0	0	0	0	0	0	0	0	0	0	0	0	0	0	0	0	0	0	0	0	0	0	0	0	0	0	0	0	0	0	0	0	0	0	0	0	0	0	0	0
	CK_00033162	0	GPH family sugar transporter	TRUE	340890	0	0	0	0	0	0	0	0	0	0	0	0	0	0	0	0	0	0	0	0	0	0	0	0	1	0	0	0	0	0	0	0	0	0	1	0	0	0	0	0	0	0	0	0
	CK_00034148	0	ABC-type sugar transport system periplasmic component-like domain protein	FALSE	-	0	0	0	0	0	0	0	0	0	0	0	0	0	0	0	0	0	0	0	0	0	0	0	0	0	0	0	0	0	0	0	0	0	0	0	0	0	0	0	0	0	0	0	0
	CK_00056892	0	sugar (and other) transporter family protein	TRUE	340888	0	0	0	0	0	0	0	0	0	0	0	0	0	0	0	0	0	0	0	0	0	0	0	0	0	0	0	0	0	0	0	0	0	0	0	0	0	0	0	0	0	0	0	1
	CK_00056893	0	arabinose efflux permease family protein	TRUE	369468	0	0	1	0	0	0	0	0	0	0	0	0	0	0	0	1	1	1	0	0	0	0	0	0	0	0	0	1	1	0	0	0	0	0	0	0	0	0	0	0	1	1	0	1
	CK_00056895	0	sugar transporter, MFS family	TRUE	223553	0	0	0	0	0	0	0	0	0	0	0	1	1	1	0	0	0	0	0	0	0	0	0	0	0	0	0	0	0	0	0	0	0	0	0	0	0	0	0	0	0	0	0	0
	CK_00001342	0	putative ABC transporter, sugar binding component	FALSE	224567	1	1	1	1	1	1	1	1	1	1	1	1	1	1	1	1	1	1	1	1	1	1	1	1	1	1	1	2	1	1	1	1	1	1	1	1	1	1	1	1	1	1	1	1
	CK_00057373	0	arabinose efflux permease family protein	TRUE	340879	0	0	0	2	0	0	1	0	0	0	0	0	0	0	0	1	1	1	2	2	0	0	2	2	2	0	0	1	1	0	2	0	0	2	0	0	0	3	0	3	1	1	0	1
Na+/H+ antiporters	CK_00002075	mrpG	multiprotein Na+/H+ antiporter, subunit G	TRUE	397426	0	0	1	1	1	0	0	0	1	0	0	0	0	0	1	0	0	1	2	2	2	2	2	2	0	0	0	0	1	0	2	0	0	0	1	0	0	1	1	1	1	0	0	1
	CK_00002074	mrpC	multiprotein Na+/H+ antiporter, subunit C	TRUE	236004	0	0	1	1	2	0	0	0	2	0	0	0	0	0	2	1	1	1	2	2	3	3	2	2	0	0	0	0	1	0	2	0	0	0	1	0	0	1	2	1	1	1	0	1
	CK_00002076	mrpB	multiprotein Na+/H+ antiporter, subunit B	TRUE	237140	0	0	1	1	2	1	0	1	2	0	0	0	0	0	2	1	1	1	2	2	2	2	2	2	0	0	0	0	1	0	2	0	0	0	1	0	0	1	2	1	1	1	0	1
	CK_00001775	0	putative Na+/H+ antiporter, CPA2 family	FALSE	223551/238946	0	0	1	1	2	2	0	2	2	2	0	2	0	0	2	1	1	1	2	2	3	3	2	2	0	0	0	0	1	0	2	0	0	0	1	0	0	0	2	0	1	1	0	1
	CK_00002212	mrpD	multiprotein Na+/H+ antiporter, subunit D	TRUE	223724	0	0	1	1	2	0	0	0	1	0	0	0	0	0	1	1	1	1	2	2	2	2	2	2	0	0	0	0	1	0	2	0	0	0	1	0	0	1	1	1	1	1	0	1
	CK_00002213	mrpF	multiprotein Na+/H+ antiporter, subunit F	TRUE	-	0	0	1	1	2	0	0	0	1	0	0	0	0	0	2	0	0	1	2	2	2	2	2	2	0	0	0	0	1	0	2	0	0	0	1	0	0	1	1	1	1	0	0	1
	CK_00002214	mrpA	multiprotein Na+/H+ antiporter, subunit A	TRUE	224479/236006	0	0	1	1	1	0	0	0	1	0	0	0	0	0	1	1	1	1	2	2	2	2	2	2	0	0	0	0	1	0	2	0	0	0	1	0	0	1	1	1	1	1	0	1
	CK_00003688	0	putative Na+/H+ antiporter, CPA1 family	FALSE	223104	0	0	0	0	0	0	0	0	0	0	0	0	0	0	0	0	0	0	0	0	0	0	0	0	0	0	0	0	0	0	0	0	0	0	0	0	0	0	0	0	0	0	0	0
	CK_00045714	mrpE	multiprotein Na+/H+ antiporter, subunit E	TRUE	181598	0	0	1	1	2	0	0	0	1	0	0	0	0	0	2	0	0	1	2	2	2	2	2	2	0	0	0	0	1	0	2	0	0	0	1	0	0	1	1	1	1	0	0	1
	CK_00057600	nhaP	Na+/H+ antiporter	TRUE	235410	0	0	0	0	1	1	0	1	1	0	0	0	0	0	1	1	1	0	1	1	1	1	1	1	0	1	1	0	0	0	1	0	0	0	1	0	0	1	1	1	0	1	0	0
	CK_00000283	nhaS	Na+/H+ antiporter, CPA2 family	TRUE	223551	1	2	3	3	2	3	2	3	4	2	2	1	1	1	3	4	4	2	1	1	4	4	1	1	3	3	3	1	3	1	1	3	2	2	1	2	1	3	4	4	3	4	1	1
	CK_00000628	nhaS	Na+/H+ antiporter, CPA1 family	TRUE	223104	1	1	1	1	1	1	1	1	1	1	1	1	1	1	1	1	1	1	1	1	1	1	1	1	1	1	1	1	1	1	1	0	1	1	1	1	1	1	1	1	1	1	1	1
Small/large conductance mechanosensitive Ion/ligand channels	CK_00001534	mscS	small-conductance mechanosensitive ion channel, MscS family	TRUE	223740/395738	0	0	0	0	0	0	0	0	0	0	0	0	0	0	0	0	0	0	0	0	0	0	0	0	0	0	0	0	0	0	0	0	0	0	0	0	0	0	0	0	0	0	0	0
	CK_00001722	0	possible ligand gated channel (GIC family)	FALSE	214497/223904	0	0	0	0	0	0	0	0	0	0	0	0	0	0	0	0	0	0	0	0	0	0	0	0	0	0	0	0	0	0	0	0	0	0	0	0	0	0	0	0	0	0	0	0
	CK_00001803	mscS	small-conductance mechanosensitive ion channel, MscS family	TRUE	223740/395738	0	0	1	0	0	0	1	0	1	0	0	0	0	0	0	0	0	1	0	0	1	1	0	0	0	1	1	1	1	0	0	0	0	0	0	0	0	0	1	0	1	0	0	1
	CK_00001976	mscS	small-conductance mechanosensitive ion channel, MscS family	TRUE	223740	0	0	1	0	0	0	0	0	1	0	0	0	0	0	0	1	1	1	0	0	1	1	0	0	0	1	1	1	1	0	0	1	1	0	0	1	0	0	1	0	1	1	0	0
	CK_00002018	0	ion-channel domain-containing protein	TRUE	-	0	0	0	0	0	0	0	0	0	0	0	0	0	0	0	0	0	0	0	0	0	0	0	0	0	0	0	0	0	0	0	0	0	0	0	0	0	0	0	0	0	0	0	0
	CK_00002224	mscS	small-conductance mechanosensitive ion channel, MscS family	TRUE	223740	1	0	2	1	1	0	1	0	2	0	0	2	0	0	0	1	1	2	2	2	1	1	2	2	1	2	2	2	3	1	2	1	0	0	0	0	0	2	2	2	1	1	0	1
	CK_00002351	mscL	large-conductance mechanosensitive ion channel, MscL family	TRUE	396346	1	1	1	1	0	0	0	0	1	1	1	1	1	1	0	1	1	1	1	1	1	1	1	1	0	1	1	1	1	1	1	1	1	0	1	1	1	1	1	1	1	1	1	0
	CK_00003081	mscS	small-conductance mechanosensitive ion channel, MscS family	TRUE	223740	1	1	2	1	1	0	1	0	1	0	1	0	1	1	1	1	1	1	1	1	1	1	1	1	1	1	1	1	1	1	1	1	1	0	2	1	1	1	1	1	1	1	1	1
	CK_00005078	mscS	small-conductance mechanosensitive ion channel, MscS family	TRUE	223740/395738	0	0	0	0	1	0	0	0	0	0	0	0	0	0	1	0	0	0	0	0	0	0	0	0	0	0	0	0	0	0	0	0	0	0	0	0	0	0	0	0	0	0	0	0
	CK_00006213	0	ion channel family protein	FALSE	400301/395416	0	0	0	0	0	0	0	0	0	0	0	0	0	0	0	0	0	0	0	0	0	0	0	0	0	0	0	0	0	0	0	0	0	0	0	0	0	0	0	0	0	0	0	0
	CK_00034844	0	ion transport family protein	FALSE	395416	0	1	0	0	0	0	0	0	0	0	1	1	0	0	0	0	0	0	0	0	0	0	0	0	0	0	0	0	0	0	0	0	0	0	0	0	0	0	0	0	0	0	0	0
	CK_00006713	0	possible ligand gated channel (GIC family)	FALSE	214497	1	2	1	2	0	0	1	0	1	1	1	2	1	0	0	1	1	1	1	1	1	1	1	1	1	1	1	0	1	2	1	1	1	0	1	1	1	1	1	1	1	1	1	2
	CK_00007505	0	neurotransmitter-gated ion-channel ligand binding domain protein	FALSE	349789	0	0	0	0	0	0	0	0	0	0	0	0	0	0	0	0	0	0	0	0	0	0	0	0	0	0	0	0	0	0	0	0	0	1	0	0	0	0	0	0	0	0	0	0
	CK_00008021	mscS	small-conductance mechanosensitive ion channel, MscS family	TRUE	223740	1	0	0	1	1	1	0	1	0	1	1	1	1	1	1	0	0	0	1	1	0	0	1	1	1	0	0	0	0	1	1	0	0	0	1	0	1	1	0	1	0	0	1	0
	CK_00008787	mscS	small-conductance mechanosensitive ion channel, MscS family	TRUE	223740	1	1	1	0	1	0	0	0	0	0	1	1	1	1	1	1	1	1	1	1	0	0	1	1	0	1	1	1	0	1	1	1	1	1	1	1	1	1	0	1	1	1	1	0
	CK_00040778	0	cyclic nucleotide-regulated small-conductance mechanosensitive ion channel	TRUE	223740/237999	0	0	3	1	2	0	2	0	3	0	1	2	0	0	1	2	2	2	3	3	2	2	3	3	4	2	2	2	2	0	3	1	0	1	1	0	0	1	3	1	2	2	1	1
	CK_00041767	mscS	small-conductance mechanosensitive ion channel, MscS family	TRUE	395738	0	0	0	0	0	0	0	0	0	0	0	0	0	0	0	0	0	0	0	0	0	0	0	0	0	0	0	0	0	0	0	0	0	0	0	0	0	0	0	0	0	0	0	0
	CK_00041811	mscL	large-conductance mechanosensitive ion channel, MscL family	TRUE	396346	0	0	0	0	0	0	0	0	0	0	0	0	0	0	0	0	0	0	0	0	0	0	0	0	0	0	0	0	0	0	0	0	0	0	0	0	0	0	0	0	0	0	0	0
	CK_00051418	0	cation transporter, voltage-gated ion channel (VIC) family protein	TRUE	395416	0	0	1	0	1	0	0	0	1	0	0	0	0	0	1	0	0	1	0	0	1	1	0	0	0	1	1	1	1	0	0	0	0	0	0	0	0	0	1	0	1	0	1	0
	CK_00051418	0	cation transporter, voltage-gated ion channel (VIC) family protein	TRUE	395416	0	0	1	0	1	0	0	0	1	0	0	0	0	0	1	0	0	1	0	0	1	1	0	0	0	1	1	1	1	0	0	0	0	0	0	0	0	0	1	0	1	0	1	0
	CK_00051963	mscS	small-conductance mechanosensitive ion channel, MscS family	TRUE	225803/395738	0	0	0	0	0	0	0	0	0	0	0	0	0	0	0	0	0	0	0	0	0	0	0	0	0	0	0	0	0	0	0	0	0	0	0	0	0	0	0	0	0	0	0	0
	CK_00052600	mscS	small-conductance mechanosensitive ion channel, MscS family	TRUE	223740/395738	0	0	0	0	0	0	0	0	0	0	0	0	0	0	0	0	0	0	0	0	0	0	0	0	0	0	0	1	0	0	0	0	0	0	0	0	0	0	0	0	0	0	0	0
	CK_00053204	mscS	small-conductance mechanosensitive ion channel, MscS family	TRUE	-	0	0	0	0	0	0	0	0	0	0	0	0	0	0	0	0	0	0	0	0	0	0	0	0	0	0	0	0	0	0	0	0	0	0	0	0	0	0	0	0	0	0	0	0
	CK_00056904	mscS	small-conductance mechanosensitive ion channel, McsS family	TRUE	223740/395738	0	0	0	0	0	0	0	0	0	0	0	0	0	0	0	0	0	0	0	0	0	0	0	0	0	0	0	0	0	0	0	0	0	0	0	0	0	0	0	0	0	0	0	0
	CK_00056905	mscS	small-conductance mechanosensitive ion channel, MscS family	TRUE	223740/395738	0	0	0	0	0	0	0	0	0	0	0	0	0	0	0	0	0	0	0	0	0	0	0	0	0	0	0	0	0	0	0	0	0	0	0	0	0	0	0	0	0	0	0	0
	CK_00056913	mscS	small-conductance mechanosensitive ion channel, McsS family	TRUE	225803/395738	0	0	1	1	1	0	0	0	1	0	0	0	0	0	1	0	0	1	1	1	0	0	1	1	0	0	0	0	1	0	1	0	0	0	1	0	0	0	1	0	1	0	0	0
	CK_00056914	mscS	small-conductance mechanosensitive ion channel, MscS family	TRUE	223740/395738	0	0	0	0	0	0	0	0	0	0	0	0	0	0	0	0	0	0	0	0	0	0	0	0	0	0	0	0	0	0	0	0	0	0	0	0	0	0	0	0	0	0	0	0
	CK_00056915	mscS	small-conductance mechanosensitive ion channel, MscS family	TRUE	223740	0	0	0	0	0	0	0	0	0	0	0	0	0	0	0	0	0	0	0	0	0	0	0	0	0	0	0	0	0	0	0	0	0	0	0	0	0	0	0	0	0	0	0	0
	CK_00056917	mscS	small-conductance mechanosensitive ion channel, MscS family	TRUE	223740	0	0	0	0	0	0	0	0	0	0	0	0	0	0	0	0	0	0	0	0	0	0	0	0	0	0	0	0	0	0	0	0	1	0	0	1	0	0	0	0	0	0	0	0
	CK_00056918	mscS	small-conductance mechanosensitive ion channel, MscS family	TRUE	223740	0	0	0	0	0	0	0	0	0	0	0	0	0	0	0	0	0	0	0	0	0	0	0	0	0	0	0	0	0	0	0	0	0	0	0	0	0	0	0	0	0	0	0	0
	CK_00056919	0	small-conductance mechanosensitive ion channel, MscS family	TRUE	395738	1	1	1	1	1	1	1	1	2	1	1	1	1	1	1	2	2	2	1	1	2	2	1	1	1	2	2	1	1	1	1	1	1	1	1	1	1	1	2	1	2	2	1	1
	CK_00056920	mscS	small-conductance mechanosensitive ion channel, MscS family	TRUE	225803/395738	0	0	0	0	0	0	0	0	0	0	0	0	0	0	0	0	0	0	0	0	0	0	0	0	0	0	0	0	0	0	0	0	0	0	0	0	0	0	0	0	0	0	0	0
	CK_00056921	mscS	small-conductance mechanosensitive ion channel, MscS family	TRUE	225803	0	0	0	0	0	0	0	0	0	0	0	0	0	0	0	0	0	0	0	0	0	0	0	0	0	0	0	0	1	0	0	0	0	0	0	0	0	0	0	0	0	0	0	0
	CK_00056922	mscS	small-conductance mechanosensitive ion channel, MscS family	TRUE	225803	0	0	0	0	0	0	0	0	0	0	0	0	0	0	0	0	0	0	0	0	0	0	0	0	0	0	0	0	0	0	0	0	0	0	0	0	0	0	0	0	0	0	0	0
Other sodium-dependent transporters	CK_00001873	gltS	putative Na+/glutamate symporter	FALSE	223857	1	1	1	1	3	2	1	2	1	2	2	0	1	1	3	1	1	1	2	2	2	2	2	2	1	1	1	1	1	1	2	1	1	1	1	1	1	1	1	1	1	1	1	1
	CK_00001861	0	sodium/bile acid cotransporter family protein	TRUE	223462	0	0	1	1	0	0	0	0	1	0	1	1	0	0	0	0	0	2	1	1	1	1	1	1	0	1	1	0	1	0	1	0	0	0	1	0	0	1	1	1	1	0	0	0
	CK_00001890	0	sodium:solute transporter family	TRUE	271370	0	0	0	0	1	0	0	0	0	0	0	0	0	0	0	0	0	0	0	0	0	0	0	0	0	0	0	0	0	0	0	0	0	0	0	0	0	0	0	0	0	0	0	0
	CK_00001503	0	sodium-dependent transporter	TRUE	271367	0	0	0	0	1	1	0	1	0	1	0	0	0	0	1	0	0	0	0	0	0	0	0	0	0	0	0	0	0	0	0	0	0	0	0	0	0	0	0	0	0	0	0	0
	CK_00002037	0	putative sodium dependent transporter domain protein	FALSE	223462	1	1	2	1	2	1	1	1	2	1	1	1	1	1	1	1	1	1	1	1	1	1	1	1	1	2	2	1	1	1	1	2	1	0	1	1	1	2	2	2	1	1	1	1
	CK_00002300	gltS	sodium/glutamate symporter	FALSE	129314	0	0	1	1	1	0	1	0	2	0	0	0	0	0	1	1	1	1	3	3	2	2	3	3	1	1	1	1	1	0	3	1	0	0	0	0	0	1	2	1	1	1	0	1
	CK_00003730	0	sodium:dicarboxylate symporter	TRUE	395299/223904	0	0	0	0	0	0	0	1	1	0	0	0	1	1	0	0	0	0	0	0	1	1	0	0	0	0	0	0	0	0	0	1	0	0	0	0	0	0	1	0	0	0	0	0
	CK_00006216	0	sodium:dicarboxylate symporter family protein	FALSE	395299	0	0	0	0	0	0	0	0	0	0	0	0	0	0	0	0	0	0	0	0	0	0	0	0	0	0	0	0	0	0	0	0	0	0	0	0	0	0	0	0	0	0	0	0
	CK_00007572	0	sodium:solute symporter family protein	FALSE	271357	0	0	0	0	0	0	0	0	0	0	0	0	0	0	0	0	0	0	0	0	0	0	0	0	0	0	0	0	0	0	0	0	0	0	0	0	0	0	0	0	0	0	0	0
	CK_00009129	0	sodium/solute symporter	TRUE	223462	0	0	0	0	1	0	0	0	0	0	0	0	0	0	1	0	0	0	0	0	0	0	0	0	0	0	0	0	0	0	0	0	0	0	0	0	0	0	0	0	0	0	0	0
	CK_00035265	0	sodium/glutamate symporter family protein	FALSE	308938	0	0	0	0	0	0	0	0	0	0	0	0	0	0	0	0	0	0	0	0	0	0	0	0	0	0	0	0	0	0	0	0	0	0	0	0	0	0	0	0	0	0	0	0
	CK_00054225	0	sodium Bile acid symporter family protein	FALSE	223869	0	0	0	0	0	0	0	0	0	0	0	0	0	0	1	0	0	0	0	0	0	0	0	0	0	0	0	0	0	0	0	0	0	0	0	0	0	0	0	0	0	0	0	0
	CK_00000189	0	putative sodium/potassium/sulfate transporter, DASS family	TRUE	223547	1	1	1	1	2	1	1	1	1	1	1	1	1	1	1	3	3	1	2	2	1	1	2	2	0	1	1	2	1	1	2	1	0	1	1	0	1	1	1	1	1	3	1	0
	CK_00006952	0	na+/Pi-cotransporter family protein	FALSE	224202/397008	0	1	0	0	1	0	0	0	0	0	0	2	0	0	1	1	1	0	1	1	0	0	1	1	0	0	0	0	0	0	1	1	0	0	1	0	0	0	0	0	0	1	0	0
	CK_00053344	0	na+ dependent nucleoside transporter family protein	FALSE	400143/224883	0	0	0	1	0	0	0	0	0	0	0	0	0	0	0	0	0	0	0	0	0	0	0	0	0	0	0	0	0	0	0	0	0	0	0	0	0	0	0	0	0	0	0	0
Potassium ion channel / transporters	CK_00002470	0	putative potassium transporter	TRUE	-	1	0	1	1	1	0	0	0	1	0	0	0	0	0	1	1	1	1	1	1	1	1	1	1	1	1	1	1	1	1	1	0	0	0	0	0	1	1	1	0	1	1	0	1
	CK_00037666	0	putative Endosomal/lysomomal potassium channel TMEM175 family protein	TRUE	399603/226078	0	0	0	0	0	0	0	0	0	0	0	0	0	0	0	0	0	0	0	0	0	0	0	0	0	0	0	0	0	0	0	0	0	0	0	0	0	0	0	0	0	0	0	0
	CK_00046459	0	putative inward rectifier potassium channel	FALSE	395797/407551	0	1	3	1	2	1	2	1	2	2	0	1	0	0	1	0	2	1	2	2	2	1	2	2	2	0	0	2	0	0	2	1	1	1	1	1	0	2	2	2	2	0	0	2
	CK_00000617	0	potassium ion channel, VIC family	TRUE	400301/223643	1	1	1	1	1	1	1	1	1	1	1	1	1	1	1	1	1	1	1	1	1	1	1	1	1	1	1	1	1	1	1	1	1	1	1	1	1	1	1	1	1	1	1	1
	CK_00001151	ktrB	Ktr-type potassium uptake transporter, potassium-translocating subunit B	TRUE	273349	1	1	1	1	1	1	1	1	1	1	0	1	1	1	1	1	1	1	2	2	1	1	2	2	1	1	1	1	1	1	2	1	1	1	3	1	1	3	1	3	1	1	1	1
	CK_00001152	ktrA	Ktr-type potassium uptake system, NAD-binding component	TRUE	223643	1	1	1	1	1	1	1	1	1	1	0	1	1	1	1	1	1	1	2	2	1	1	2	2	1	1	1	1	1	1	2	1	1	1	3	1	1	1	1	1	1	1	1	1
	CK_00001240	0	potassium ion channel	TRUE	400301	1	2	2	2	1	1	1	1	3	1	2	3	1	1	1	2	2	2	1	1	3	3	1	1	1	4	4	2	2	2	1	2	1	1	1	1	2	2	3	2	2	2	2	1
	CK_00002258	0	flavoprotein involved in K+ transport	TRUE	224983	0	1	1	1	0	0	0	0	1	0	0	0	0	0	0	0	0	1	1	1	1	1	1	1	0	0	0	1	1	0	1	0	0	0	1	0	0	1	1	1	1	0	0	1
	CK_00056165	trkA	K+ transport system, NAD-binding component	TRUE	223643	0	0	0	0	0	0	0	0	0	0	0	0	0	0	0	0	0	1	0	0	0	0	0	0	0	0	0	0	1	0	0	0	0	0	0	0	0	0	0	0	1	0	0	0
Protein translocase	CK_00000424	secE	Preprotein translocase SecE subunit	FALSE	236066	1	1	1	1	1	1	1	1	1	1	1	1	1	1	1	1	1	1	1	1	1	1	1	1	1	1	1	1	1	1	1	1	1	1	1	1	1	1	1	1	1	1	1	1
	CK_00000518	secY	preprotein translocase SecY subunit	TRUE	236412	1	1	1	1	1	1	1	1	1	1	1	1	1	1	1	1	1	1	1	1	1	1	1	1	1	1	1	1	1	1	1	1	1	1	1	1	1	1	1	1	1	1	1	1
	CK_00000120	secA	preprotein translocase SecA subunit	TRUE	237257	0	1	1	1	1	1	1	1	1	1	1	2	2	1	1	1	1	1	1	1	1	1	1	1	1	1	1	1	1	1	1	1	1	1	1	1	1	1	1	1	1	1	1	1
	CK_00000624	tatC	sec-independent protein translocase protein TatC	TRUE	177084	1	1	1	1	1	1	1	1	1	1	1	1	1	1	1	1	1	1	1	1	1	1	1	1	1	1	1	1	1	1	1	1	1	1	1	1	1	1	1	1	1	1	1	1
	CK_00000909	secF	Preprotein translocase SecF subunit	FALSE	237275	1	1	1	1	1	1	1	1	1	1	0	1	1	1	1	1	1	1	1	1	1	1	1	1	1	1	1	1	1	1	1	1	1	1	1	1	1	1	1	1	1	1	1	1
	CK_00000910	secD	preprotein translocase SecD subunit	TRUE	235615	1	1	1	1	1	1	1	1	1	1	0	1	1	1	1	1	1	1	1	1	1	1	1	1	1	1	1	1	1	1	1	1	1	1	1	1	1	1	1	1	1	1	1	1
	CK_00036301	secG	preprotein translocase, SecG subunit	FALSE	235881	1	1	1	1	1	1	1	1	1	1	1	1	1	1	1	1	1	1	1	1	1	1	1	1	1	1	1	1	1	1	1	1	1	0	1	1	1	1	1	1	1	1	1	1
	CK_00051556	0	twin-arginine translocation TatB-like protein	TRUE	224739	0	0	0	0	0	0	0	0	0	0	0	0	0	0	0	0	0	0	0	0	0	0	0	0	0	0	0	0	0	0	0	0	0	0	0	0	0	0	0	0	0	0	0	0
	CK_00056407	tatA	twin arginine-targeting translocase, TatA/E family protein	TRUE	184859/224739	1	1	1	1	1	1	1	1	1	1	1	1	1	1	1	1	1	1	1	1	1	1	1	1	1	1	1	1	1	1	1	1	1	1	1	1	1	1	1	1	1	1	1	1
Polysaccharide/lipopolysaccharide transport	CK_00002152	kpsE	ABC-type polysaccharide efflux transporter, permease component	TRUE	226055	0	1	0	1	1	0	0	0	1	0	0	0	0	0	1	0	0	0	0	0	1	1	0	0	0	1	1	0	0	0	0	0	0	0	0	0	0	0	1	0	0	0	0	1
	CK_00002153	kpsM	ABC-type polysaccharide efflux transporter, permease component	TRUE	224596	0	1	0	1	1	0	0	0	1	0	0	0	0	0	1	0	0	0	0	0	1	1	0	0	0	1	1	0	0	0	0	0	0	0	0	0	0	0	1	0	0	0	0	1
	CK_00002497	0	ABC-type lipopolysaccharide transport system, permease component	TRUE	224596	0	0	0	0	0	1	0	0	0	0	0	0	1	1	0	0	0	0	0	0	0	0	0	0	1	0	0	0	0	0	0	0	0	2	1	0	0	1	0	1	0	0	0	0
	CK_00002497	0	ABC-type lipopolysaccharide transport system, permease component	TRUE	224596	0	0	0	0	0	1	0	0	0	0	0	0	1	1	0	0	0	0	0	0	0	0	0	0	1	0	0	0	0	0	0	0	0	2	1	0	0	1	0	1	0	0	0	0
	CK_00003631	0	ABC-type lipopolysaccharide transport system, permease component	TRUE	395842/224596	0	1	1	1	0	0	1	0	1	1	0	1	2	1	1	2	2	1	1	1	0	1	1	1	1	3	3	1	1	0	1	1	0	0	1	0	1	0	1	1	1	2	1	1
	CK_00008065	lptB	lipopolysaccharide export system, ATP-binding component LptB	TRUE	213185/224060	1	1	1	1	1	1	1	1	1	1	1	2	1	1	1	1	1	1	1	1	1	1	1	1	1	1	1	1	1	1	1	1	1	1	1	1	1	1	1	1	1	1	1	1
	CK_00040070	0	ABC-type lipopolysaccharide transport system, ATPase component	TRUE	224057	0	0	0	0	0	1	0	0	0	0	0	0	1	0	0	0	0	0	0	0	0	0	0	0	1	0	0	0	0	0	0	0	0	2	0	0	0	1	0	1	0	0	0	0
	CK_00043447	kpsT	ABC-type polysaccharide efflux transporter, ATPase component	TRUE	213187	0	1	0	0	1	0	0	0	0	0	0	0	0	0	1	0	0	0	0	0	0	0	0	0	0	0	0	0	0	0	0	0	0	0	0	0	0	0	0	0	0	0	0	0
	CK_00056902	0	ABC-type lipopolysaccharide transport system, ATPase component	TRUE	213187	0	0	1	2	0	0	0	0	2	1	0	0	1	0	1	1	1	1	1	1	2	2	1	1	1	3	3	1	1	0	1	1	0	0	1	0	1	1	2	1	0	1	1	2
	CK_00000881	lptG	lipopolysaccharide export system, permease component	TRUE	397692	1	1	1	1	1	1	1	1	1	1	1	2	1	1	1	1	1	1	1	1	1	1	1	1	1	1	1	1	1	1	1	1	1	1	1	1	1	1	1	1	1	1	1	1
	CK_00001469	lptA	lipopolysaccharide export system, ATPase component	TRUE	224845	1	1	1	1	1	1	1	1	1	1	0	1	1	1	1	1	1	1	1	1	1	1	1	1	1	1	1	1	1	1	1	1	1	1	1	1	1	1	1	1	1	1	1	1
Tripartite transporter (TRAP-T family)	CK_00002364	0	possible Tripartite transporter component (TRAP-T family), substrate binding protein	FALSE	227009	0	0	0	0	0	0	0	0	0	0	0	0	0	0	0	0	0	0	0	0	0	0	0	0	0	0	0	0	0	0	0	0	0	0	0	0	0	0	0	0	0	0	0	0
	CK_00002365	0	possible Tripartite transporter component (TRAP-T family)	FALSE	227011	0	0	0	0	0	0	0	0	0	0	0	0	0	0	0	0	0	0	0	0	0	0	0	0	0	0	0	0	0	0	0	0	0	0	0	0	0	0	0	0	0	0	0	0
	CK_00002366	0	possible Tripartite transporter component (TRAP-T family)	FALSE	227010	0	0	0	0	0	0	0	0	0	0	0	0	0	0	0	0	0	0	0	0	0	0	0	0	0	0	0	0	0	0	0	0	0	0	0	0	0	0	0	0	0	0	0	0
Hydrogen transport (hydrogenases)	CK_00006807	hoxW	hydrogenase maturation protease	TRUE	99876	0	2	1	0	1	0	1	0	1	0	0	1	0	0	1	1	1	1	1	1	1	1	1	1	1	1	1	1	1	1	1	1	1	0	1	1	0	1	1	1	1	1	0	1
	CK_00006804	hypC	hydrogenase assembly chaperone	TRUE	396165	1	1	1	0	1	0	1	0	1	0	1	1	0	0	1	1	1	1	1	1	1	1	1	1	1	1	1	1	1	1	1	1	1	0	1	1	0	1	1	1	1	1	0	1
	CK_00006805	hypF	carbamoyltransferase HypF	TRUE	223146	1	2	1	0	1	0	1	0	1	0	1	1	1	1	1	1	1	1	1	1	1	1	1	1	1	1	1	1	1	1	1	1	1	0	1	1	1	1	1	1	1	1	1	1
	CK_00006806	hypA2	hydrogenase nickel insertion protein HypA	TRUE	395919	0	2	1	0	1	0	1	0	1	0	2	1	1	1	1	1	1	1	1	1	1	1	1	1	2	1	1	1	1	1	1	1	1	0	1	1	1	1	1	1	1	1	1	1
	CK_00006808	hoxH	hydrogenase subunit of the bidirectional hydrogenase	TRUE	225798	0	1	1	0	1	0	1	0	1	0	1	1	0	0	1	1	1	1	1	1	1	1	1	1	1	1	1	1	1	1	1	1	1	0	1	1	0	1	1	1	1	1	0	1
	CK_00006809	hoxY	hydrogenase subunit of the bidirectional hydrogenase	TRUE	224852/395840	0	1	1	0	1	0	1	0	1	0	1	1	0	0	1	1	1	1	1	1	1	1	1	1	1	1	1	1	1	1	1	1	1	0	1	1	0	1	1	1	1	1	0	1
	CK_00006810	hoxU	diaphorase subunit of the bidirectional hydrogenase	TRUE	181037	0	1	1	0	1	0	1	0	1	0	1	1	0	0	1	1	1	1	1	1	1	1	1	1	1	1	1	1	1	1	1	1	1	0	1	1	0	1	1	1	1	1	0	1
	CK_00006811	hoxF	diaphorase subunit of the bidirectional hydrogenase	TRUE	224806/239278	0	1	1	0	1	0	1	0	1	0	1	1	0	0	1	1	1	1	1	1	1	1	1	1	1	1	1	1	1	1	1	1	1	0	1	1	0	1	1	1	1	1	0	1
	CK_00006812	hoxE	diaphorase subunit of the bidirectional hydrogenase	TRUE	396008/236053	1	1	1	0	1	1	1	1	1	0	1	1	0	0	1	1	1	1	1	1	1	1	1	1	1	1	1	1	1	1	1	1	1	0	1	1	1	1	1	1	1	1	1	1
	CK_00002098	hypB	hydrogenase expression/formation protein HypB	TRUE	349775	0	0	1	1	1	0	1	0	1	0	0	0	1	0	1	1	1	1	1	1	1	1	1	1	1	1	1	1	1	0	1	1	1	0	1	1	0	1	1	1	1	1	0	1
	CK_00002248	hypA	hydrogenase nickel insertion protein	TRUE	395919	0	0	1	1	1	0	1	0	1	0	0	0	1	0	1	1	1	1	1	1	1	1	1	1	1	1	1	1	1	0	1	1	1	0	1	1	0	1	1	1	1	1	0	1
	CK_00057138	hypB2	hydrogenase accessory protein HypB	TRUE	349775	1	2	1	0	1	0	1	0	1	0	1	1	1	1	1	1	1	1	1	1	1	1	1	1	1	1	1	1	1	1	1	1	1	0	1	1	1	1	1	1	1	1	1	1
Other ATPases / F0F1/V-type ATP-synthases	CK_00001556	evrA	ATP-binding cassette-type viologen exporter	TRUE	226952	1	1	1	1	1	1	1	1	1	1	2	1	1	1	0	1	1	1	1	1	1	1	1	1	1	2	2	0	1	1	1	1	1	0	1	1	1	1	1	1	1	1	1	1
	CK_00001557	evrB	ATP-binding cassette-type viologen exporter, permease component	TRUE	226953	1	1	1	1	1	1	1	1	1	1	2	1	1	1	1	1	1	1	1	1	1	1	1	1	1	1	1	0	1	1	1	1	1	0	1	1	1	1	1	1	1	1	1	1
	CK_00001558	evrC	ATP-binding cassette-type viologen exporter	TRUE	253605	1	1	1	1	1	1	1	1	1	1	1	1	1	1	1	1	1	1	1	1	1	1	1	1	1	1	1	0	1	1	1	1	1	0	1	1	1	1	1	1	1	1	1	1
	CK_00001687	pilB	type II secretory pathway, ATPase PulE/Tfp pilus assembly pathway, ATPase PilB	TRUE	225363	1	1	1	1	1	1	1	1	1	1	1	1	1	1	1	1	1	1	1	1	1	1	1	1	1	1	1	1	1	1	1	1	1	1	1	1	1	1	1	1	1	1	1	1
	CK_00006353	0	archaeal ATPase family protein	FALSE	-	0	0	0	0	0	0	0	0	0	0	0	0	0	0	0	0	0	0	0	0	0	0	0	0	0	0	0	0	0	0	0	0	0	0	0	0	0	0	0	0	0	0	0	0
	CK_00006867	0	V-type ATP synthase subunit B	FALSE	410879	0	0	1	0	1	0	0	0	1	0	0	0	0	0	1	0	0	0	0	0	1	1	0	0	0	0	0	0	0	0	0	0	0	0	0	0	0	0	1	0	0	0	0	0
	CK_00006868	0	V-type ATP synthase subunit D	FALSE	396399	0	0	1	0	1	0	0	0	1	0	0	0	0	0	1	0	0	0	0	0	1	1	0	0	0	0	0	0	0	0	0	0	0	0	0	0	0	0	1	0	0	0	0	0
	CK_00006869	0	ATP synthase subunit I	FALSE	235600	0	0	1	0	1	0	0	0	1	0	0	0	0	0	1	0	0	0	0	0	1	1	0	0	0	0	0	0	0	0	0	0	0	0	0	0	0	0	1	0	0	0	0	0
	CK_00006870	0	ATP synthase subunit K	FALSE	236595	0	0	1	0	1	0	0	0	1	0	0	0	0	0	1	0	0	0	0	0	1	1	0	0	0	0	0	0	0	0	0	0	0	0	0	0	0	0	1	0	0	0	0	0
	CK_00006871	0	ATP synthase subunit E	FALSE	179302/179204	0	0	1	0	1	0	0	0	1	0	0	0	0	0	1	0	0	0	0	0	1	1	0	0	0	0	0	0	0	0	0	0	0	0	0	0	0	0	1	0	0	0	0	0
	CK_00006872	0	V-type ATP synthase subunit A	FALSE	402510	0	0	1	0	1	0	0	0	1	0	0	0	0	0	1	0	0	0	0	0	1	1	0	0	0	0	0	0	0	0	0	0	0	0	0	0	0	0	1	0	0	0	0	0
	CK_00006873	0	V-type ATPase, A subunit	FALSE	224077	0	0	1	0	1	0	0	0	1	0	0	0	0	0	1	0	0	0	0	0	1	1	0	0	0	0	0	0	0	0	0	0	0	0	0	0	0	0	1	0	0	0	0	0
	CK_00007734	0	ATPase-like protein	FALSE	-	0	0	0	0	0	0	1	0	0	0	1	1	0	0	0	0	0	0	0	0	0	0	0	0	0	0	0	0	0	0	0	0	0	2	0	0	0	0	0	0	0	0	0	0
	CK_00008025	0	ABC transporter type 1, ATPase component	TRUE	224055	0	0	2	2	1	0	2	1	1	2	1	3	0	1	1	1	1	2	2	2	2	2	2	2	2	1	1	1	1	1	2	0	1	2	0	1	3	0	1	0	1	1	1	1
	CK_00009115	cadA	cadmium-translocating P-type ATPase	TRUE	225127	0	0	0	0	0	0	0	0	0	0	0	0	0	0	0	0	0	0	0	0	0	0	0	0	0	0	0	0	0	0	0	0	0	0	0	0	0	0	0	0	0	0	0	0
	CK_00002375	0	ABC transporter type 1, ATP binding component	TRUE	224055	0	0	1	0	1	0	0	0	0	0	0	1	0	0	0	0	0	0	0	0	1	1	0	0	0	0	0	0	0	0	0	0	0	0	0	0	0	0	0	0	0	0	0	0
	CK_00008063	ftsE	ATP-binding protein FtsE	TRUE	213222	2	2	1	1	1	2	1	2	1	1	2	1	2	2	1	2	2	2	2	2	1	1	2	2	1	1	1	2	2	2	2	1	1	1	2	1	2	2	1	2	2	2	2	1
	CK_00034592	0	Type I secretion system ATPase, HlyB	TRUE	-	0	0	0	0	0	0	0	0	0	0	0	0	0	0	0	0	0	0	0	0	0	0	0	0	0	0	0	0	0	0	0	0	0	0	0	0	0	0	0	0	0	0	0	0
	CK_00035322	0	AAA ATPase domain protein	FALSE	404126	0	0	0	0	0	0	0	0	0	0	0	0	0	0	0	0	0	0	0	0	0	0	0	0	0	0	0	0	0	0	0	0	0	0	0	0	0	0	0	0	0	0	0	0
	CK_00036955	0	AAA ATPase domain protein	FALSE	402482	0	0	0	0	0	0	0	0	0	0	0	0	0	0	0	0	0	0	0	0	0	0	0	0	0	0	0	0	0	0	0	0	0	0	0	0	0	0	0	0	0	0	0	0
	CK_00038305	0	AAA ATPase domain protein	FALSE	404141	0	1	0	1	0	0	0	0	0	0	0	1	1	1	0	1	1	0	0	0	0	0	0	0	0	1	1	0	1	0	0	0	0	0	1	0	0	0	0	0	0	1	0	0
	CK_00043891	0	ATPase domain protein	FALSE	224113	0	0	0	0	0	0	0	0	0	0	0	0	0	0	0	0	0	0	0	0	0	0	0	0	0	0	0	0	0	0	0	0	0	0	0	0	0	0	0	0	0	0	0	0
	CK_00044025	0	histidine kinase-, DNA gyrase B-, and HSP90-like ATPase family protein	FALSE	396875	0	0	0	0	0	0	0	0	0	0	0	0	0	0	0	0	0	0	0	0	0	0	0	0	0	0	0	0	0	0	0	0	0	0	0	0	0	0	0	0	0	0	0	0
	CK_00045407	0	ABC transporter, ATP-binding protein-related protein	TRUE	404226	0	0	0	0	0	0	0	0	0	0	0	0	0	0	0	0	0	0	0	0	0	0	0	0	0	0	0	0	1	0	0	0	0	0	0	0	0	0	0	0	0	0	0	0
	CK_00045881	pma1	cation-transporting ATPase E1-E2 ATPase	TRUE	319775	0	1	0	1	2	2	0	2	2	1	1	2	0	0	2	0	0	0	4	4	4	4	4	4	1	0	0	0	0	0	4	0	1	0	1	1	0	0	2	0	0	0	0	0
	CK_00046351	0	histidine kinase-, DNA gyrase B-, and HSP90-likeATPase family protein	FALSE	-	0	0	0	0	0	0	0	0	0	0	0	0	0	0	0	0	0	0	0	0	0	0	0	0	0	0	0	0	0	0	0	0	0	0	0	0	0	0	0	0	0	0	0	0
	CK_00046591	0	AAA ATPase domain-containing protein	TRUE	-	0	0	0	0	0	0	0	0	0	0	0	0	0	0	0	0	0	0	0	0	0	0	0	0	0	0	0	0	0	0	0	0	0	0	0	0	0	0	0	0	0	0	0	1
	CK_00046601	0	histidine kinase-like ATPase domain protein	FALSE	404469	0	0	1	0	2	0	1	0	1	0	0	0	0	0	2	2	2	0	1	1	0	0	1	1	0	1	1	1	1	0	1	1	0	1	0	0	0	0	1	0	0	2	0	0
	CK_00047307	0	archaeal ATPase family protein	FALSE	224586/397240	0	0	0	0	0	0	0	0	0	0	0	0	0	0	0	0	0	1	0	0	0	0	0	0	1	1	1	0	0	0	0	0	0	0	0	0	0	0	0	0	0	0	0	0
	CK_00049893	0	AAA ATPase domain protein	FALSE	226121	0	0	0	0	0	0	0	0	0	0	0	0	0	0	0	0	0	0	0	0	0	0	0	0	0	0	0	0	0	0	0	0	0	0	0	0	0	0	0	0	0	0	0	0
	CK_00050131	0	HAD ATPase, P-type, IC family protein	FALSE	223550	1	1	1	0	1	0	1	0	0	0	0	1	2	2	1	1	1	1	0	0	1	1	0	0	0	1	1	1	1	2	0	1	1	0	1	1	2	1	0	1	1	1	1	0
	CK_00051239	0	histidine kinase-, DNA gyrase B-, and HSP90-likeATPase family protein	FALSE	224307	0	0	0	0	0	0	0	0	0	0	0	0	0	0	0	0	0	0	0	0	0	0	0	0	0	0	0	0	0	0	0	0	0	0	0	0	0	0	0	0	0	0	0	0
	CK_00054422	0	histidine kinase-, DNA gyrase B-, and HSP90-likeATPase family protein	FALSE	399525/214643	0	0	0	0	0	0	0	0	0	0	0	0	0	0	0	0	0	0	0	0	0	0	0	0	0	0	0	0	0	0	0	0	0	0	0	0	0	0	0	0	0	0	0	0
	CK_00056131	0	cation-transporting ATPase E1-E2 ATPase	TRUE	223550	0	0	0	0	0	0	0	0	0	0	0	0	0	0	0	0	0	0	0	0	0	0	0	0	0	0	0	0	0	0	0	0	0	0	0	0	0	0	0	0	0	0	0	0
	CK_00056833	0	NHLM bacteriocin system ABC transporter, peptidase/ATP-binding protein	TRUE	225183	0	0	0	0	0	0	0	0	0	0	0	0	0	0	0	0	0	0	0	0	0	0	0	0	0	0	0	0	1	0	0	0	0	0	0	0	0	0	0	0	0	0	0	0
	CK_00056884	0	ABC transporter, ATP-binding protein	TRUE	224057/199902	0	1	0	0	0	0	1	0	0	0	0	0	1	1	0	0	0	0	0	0	0	1	0	0	0	1	1	0	0	0	0	0	0	0	0	0	0	0	0	0	1	0	0	0
	CK_00056927	0	cation-transporting ATPase E1-E2 ATPase	TRUE	223550	1	1	1	0	0	0	1	0	1	0	0	1	1	1	0	2	2	1	2	2	1	1	2	2	1	1	1	1	1	1	2	2	1	0	2	1	1	1	1	1	1	2	1	1
	CK_00056928	0	cation transport ATPase, E1-E2 type	TRUE	319839	0	0	1	0	0	0	1	0	0	0	0	2	0	0	0	1	1	0	1	1	0	0	1	1	1	0	0	1	1	0	1	1	1	0	1	1	0	0	0	0	0	1	0	1
	CK_00057063	0	ABC-type transport system, ATPase component	TRUE	394964/274789	0	0	0	0	0	0	0	0	0	0	0	0	0	0	0	0	0	0	0	0	0	0	0	0	0	0	0	0	0	0	0	0	0	0	0	0	0	0	0	0	0	0	0	0
	CK_00057083	0	xenobiotic ABC transporter, ATPase component	TRUE	226646/213190	0	0	0	0	0	0	0	0	0	0	0	0	0	0	0	0	0	0	0	0	0	0	0	0	0	0	0	0	0	0	0	0	0	0	0	0	0	0	0	0	0	0	0	0
	CK_00057083	0	xenobiotic ABC transporter, ATPase component	TRUE	226646/213190	0	0	0	0	0	0	0	0	0	0	0	0	0	0	0	0	0	0	0	0	0	0	0	0	0	0	0	0	0	0	0	0	0	0	0	0	0	0	0	0	0	0	0	0
	CK_00057197	0	ABC-type transport system, ATPase component	TRUE	213260	0	0	0	0	0	0	0	0	0	0	0	0	0	0	0	0	0	0	0	0	0	0	0	0	0	0	0	0	0	0	0	0	0	0	0	0	0	0	0	0	0	0	0	0
	CK_00057219	cadA	cadmium-translocating P-type ATPase	FALSE	225127	0	2	0	0	0	0	1	0	0	0	0	0	0	0	1	0	0	1	1	1	1	1	1	1	0	0	0	0	1	0	1	0	0	0	0	0	1	1	1	1	1	0	2	0
	CK_00057568	0	ABC transporter, ATPase component	TRUE	224059	0	0	0	0	0	0	0	0	1	0	0	0	0	0	0	0	0	0	0	0	0	0	0	0	0	0	0	0	0	0	0	0	0	0	0	0	0	0	1	0	0	0	0	0
	CK_00001017	ychf	ribosome-binding ATPase	TRUE	236583	1	0	1	1	1	1	1	1	1	1	2	1	1	1	1	1	1	1	1	1	1	1	1	1	1	1	1	1	1	1	1	0	1	1	1	1	1	1	1	1	1	1	1	1
	CK_00001137	0	ABC transporter, ATPase component	TRUE	226646	1	1	1	1	1	1	2	1	1	1	1	1	1	1	1	1	1	1	1	1	1	1	1	1	2	2	2	2	1	1	1	1	1	1	1	1	1	1	1	1	0	1	1	2
	CK_00001156	0	ABC transport system ATP-binding/permease protein, Uup family	TRUE	223562	1	1	1	1	1	1	1	1	1	1	2	1	1	1	1	1	1	1	1	1	1	1	1	1	1	1	1	1	1	1	1	1	1	1	1	1	1	1	1	1	1	1	1	1
	CK_00001215	uup	ABC transport system ATP-binding/permease protein	TRUE	223562	1	1	1	1	1	1	1	1	1	1	1	0	1	1	1	1	1	1	1	1	1	1	1	1	1	1	1	1	1	1	1	1	1	1	1	1	1	1	1	1	1	1	1	1
	CK_00001392	0	AAA ATPase superfamily protein containing a single-stranded nucleic acid binding R3H domain	FALSE	226372/214640	1	1	1	1	1	1	1	1	1	1	1	1	1	1	1	1	1	1	1	1	1	1	1	1	1	1	1	1	1	1	1	1	1	1	1	1	1	1	1	1	1	1	1	1
	CK_00001107	atpB	ATP synthase beta chain	TRUE	214349	1	1	1	1	1	1	1	1	1	1	1	1	1	1	1	1	1	1	1	1	1	1	1	1	1	1	1	1	1	1	1	1	1	1	1	1	1	1	1	1	1	1	1	1
	CK_00001108	atpE	ATP synthase epsilon chain	TRUE	214351	1	1	1	1	1	1	1	1	1	1	1	1	1	1	1	1	1	1	1	1	1	1	1	1	1	1	1	1	1	1	1	1	1	1	1	1	1	1	1	1	1	1	1	1
	CK_00001116	atpC	ATP synthase gamma chain	TRUE	235535	1	1	1	1	1	1	1	1	1	1	1	1	1	1	1	1	1	1	1	1	1	1	1	1	1	1	1	1	1	1	1	1	1	1	1	1	1	1	1	1	1	1	1	1
	CK_00001117	atpA	ATP synthase alpha chain	TRUE	236448/223134	1	1	1	1	1	1	1	1	1	1	1	1	1	1	1	1	1	1	1	1	1	1	1	1	1	1	1	1	1	1	1	1	1	1	1	1	1	1	1	1	1	1	1	1
	CK_00001118	atpD	ATP synthase delta chain	TRUE	237386	1	1	1	1	1	1	1	1	1	1	1	1	1	1	1	1	1	1	1	1	1	1	1	1	1	1	1	1	1	1	1	1	1	1	1	1	1	1	1	1	1	1	1	1
	CK_00001119	atpF	ATP synthase subunit B	TRUE	180941	1	1	1	1	1	1	1	1	1	1	1	1	1	1	1	1	1	1	1	1	1	1	1	1	1	1	1	1	1	1	1	1	1	1	1	1	1	1	1	1	1	1	1	1
	CK_00001120	atpG	ATP synthase B	TRUE	235999	1	1	1	1	1	1	1	1	1	1	1	1	1	1	1	1	1	1	1	1	1	1	1	1	1	1	1	1	1	1	1	1	1	1	1	1	1	1	1	1	1	1	1	1
	CK_00001121	atpH	ATP synthase C chain	TRUE	180942	1	1	1	1	1	1	1	1	1	1	1	1	1	1	1	1	1	1	1	1	1	1	1	1	1	1	1	1	1	1	1	1	1	1	1	1	1	1	1	1	1	1	1	1
	CK_00001122	atpI	ATP synthase A chain	TRUE	176987	1	1	1	1	1	1	1	1	1	1	1	1	1	1	1	1	1	1	1	1	1	1	1	1	1	1	1	1	1	1	1	1	1	1	1	1	1	1	1	1	1	1	1	1
	CK_00001123	atp1	ATP synthase protein I	TRUE	-	1	1	1	1	1	1	1	1	1	1	1	1	1	1	1	1	1	1	1	1	1	1	1	1	1	1	1	1	1	1	1	1	1	1	1	1	1	1	1	1	1	1	1	1
Broad transporters / Miscellaneous	CK_00006866	aqpZ	aquaporin Z	TRUE	223653	1	1	1	1	1	1	1	1	1	1	1	2	1	1	1	1	1	1	1	1	1	1	1	1	1	1	1	0	1	1	1	1	1	0	1	1	1	1	1	1	1	1	1	1
	CK_00001614	0	ABC transporter family protein	FALSE	213192	1	1	1	1	1	1	1	1	1	1	1	2	1	1	1	1	1	1	1	1	1	1	1	1	1	1	1	1	1	1	1	1	1	1	1	1	1	1	1	1	1	1	1	1
	CK_00002235	0	transmembrane di-haem cytochrome	TRUE	-	1	1	1	0	0	1	0	1	1	1	1	1	1	1	1	1	1	1	1	1	1	1	1	1	1	2	2	1	1	0	1	2	1	0	1	1	1	1	1	1	1	1	1	1
	CK_00002347	0	curli production assembly/transport component CsgG family protein	FALSE	397724	0	0	0	1	1	0	1	0	1	0	0	0	0	0	1	1	1	1	1	1	0	0	1	1	2	0	0	0	1	0	1	0	0	0	1	0	0	1	1	1	1	1	0	1
	CK_00002503	0	putative receptor for leucine transport system	TRUE	380633	1	2	0	0	0	1	1	1	0	1	1	1	1	1	0	0	0	0	0	0	0	0	0	0	0	1	1	0	0	1	0	0	0	0	0	0	1	0	0	0	0	0	1	2
	CK_00002860	0	putative ABC transporter, membrane component	FALSE	397628/223467	0	0	1	0	0	0	0	0	1	0	0	0	0	0	0	0	0	1	1	1	1	1	1	1	1	1	1	0	1	0	1	0	0	0	1	0	0	0	1	0	1	0	0	1
	CK_00003701	0	eamA-like transporter family protein	FALSE	223769	0	0	0	0	0	0	0	0	0	0	0	0	0	0	0	0	0	0	0	0	0	0	0	0	0	0	0	0	0	0	0	0	0	0	0	0	0	0	0	0	0	0	0	0
	CK_00004819	0	putative ABC transporter, periplasmic substrate-binding protein	FALSE	380638	0	0	0	0	0	0	0	0	0	0	0	0	0	0	0	0	0	0	0	0	1	1	0	0	0	0	0	0	0	0	0	0	0	0	0	0	0	0	0	0	0	0	0	0
	CK_00005600	0	efflux transporter, RND family, MFP subunit	FALSE	224482	0	0	0	0	0	0	1	0	0	0	0	1	0	0	0	1	1	0	0	0	1	1	0	0	1	0	0	1	0	0	0	0	0	1	0	0	0	0	0	0	0	1	0	1
	CK_00005700	0	biopolymer transport protein, ExbD/TolR family	TRUE	-	0	0	0	0	0	0	0	0	0	0	0	0	0	0	0	0	0	0	0	0	0	0	0	0	0	0	0	0	0	0	0	0	0	0	0	0	0	0	0	0	0	0	0	0
	CK_00006075	0	eamA-like transporter family protein	FALSE	223769	0	0	0	0	0	0	0	0	0	0	0	0	0	0	0	0	0	0	0	0	0	0	0	0	0	0	0	0	0	0	0	0	0	0	0	0	0	0	0	0	0	0	0	0
	CK_00006391	0	curli production assembly/transport component CsgG family protein	FALSE	-	0	1	0	0	0	0	0	0	0	1	0	0	0	0	0	0	0	0	0	0	0	0	0	0	0	0	0	0	0	0	0	0	0	0	0	0	0	0	0	0	0	0	0	0
	CK_00007120	0	ABC transporter family protein	FALSE	213179	0	0	1	0	0	0	0	0	1	0	0	0	0	0	0	0	0	1	1	1	1	1	1	1	1	1	1	0	1	0	1	0	0	0	1	0	0	0	1	0	1	0	0	1
	CK_00007143	0	putative ABC transporter, membrane component	FALSE	224095/270331	0	1	1	0	0	0	0	0	1	0	0	1	1	1	0	0	0	1	1	1	1	1	1	1	1	1	1	1	1	0	1	0	0	0	1	0	0	0	1	0	1	0	1	0
	CK_00007619	0	eamA-like transporter family protein	FALSE	-	0	0	0	0	0	0	0	0	0	0	0	0	0	0	0	0	0	0	0	0	0	0	0	0	0	0	0	0	0	0	0	0	0	0	0	0	0	0	0	0	0	0	0	0
	CK_00007997	0	RND transporter, hydrophobe/amphiphile efflux-1 family protein	TRUE	223911	1	1	1	1	2	1	1	1	1	1	3	2	1	1	2	1	1	1	2	2	1	1	2	2	2	1	1	2	1	1	2	1	1	1	1	1	1	2	1	2	1	1	1	3
	CK_00008029	0	ABC transporter, membrane component, DevC protein family	TRUE	223650	0	0	1	0	0	0	0	0	0	0	0	0	0	0	0	1	1	1	0	0	0	0	0	0	0	0	0	1	1	0	0	1	1	0	0	1	0	0	0	0	1	1	0	1
	CK_00008067	0	ABC transporter family protein	FALSE	213228/394964	1	1	1	1	1	1	1	1	1	1	2	1	1	1	1	1	1	1	1	1	1	1	1	1	1	1	1	1	1	1	1	1	1	1	1	1	1	1	1	1	1	1	1	1
	CK_00008068	0	ABC transporter family protein	FALSE	226359	1	1	1	1	1	1	1	1	1	1	1	1	1	1	1	1	1	1	1	1	1	1	1	1	1	1	1	1	1	1	1	1	1	2	1	1	1	2	1	1	1	1	1	1
	CK_00008077	0	ABC transporter family protein	TRUE	224055	0	0	1	1	0	0	1	0	1	0	0	0	0	0	0	1	1	1	1	1	1	1	1	1	1	1	1	1	1	0	1	1	1	0	1	1	0	1	1	1	1	1	0	1
	CK_00008079	0	ABC transporter family protein	FALSE	224055	0	0	0	0	0	0	0	0	0	0	0	0	0	0	0	0	0	0	0	0	0	0	0	0	0	0	0	0	0	0	0	0	0	0	0	0	0	0	0	0	0	0	0	0
	CK_00008169	0	MFS transporter	TRUE	340863	1	0	0	0	0	1	1	2	0	1	1	0	0	1	1	0	0	0	0	0	0	0	0	0	1	0	0	0	0	1	0	0	0	1	0	0	1	0	0	0	0	0	1	0
	CK_00008574	0	membrane transport family protein	FALSE	223751	0	0	0	0	0	0	0	0	0	0	0	0	0	0	0	0	0	0	0	0	0	0	0	0	0	0	0	0	0	0	0	0	0	0	0	0	0	0	0	0	0	0	0	0
	CK_00031409	0	ABC-type uncharacterized transporter, periplasmic component	TRUE	380548	1	1	1	0	0	1	0	1	1	0	1	1	1	1	0	1	1	1	0	0	2	2	0	0	0	1	1	1	1	1	0	1	1	1	0	1	1	0	1	0	1	1	1	0
	CK_00033182	0	ABC-type transporter, permease component	TRUE	223673	0	0	0	0	0	0	0	0	0	0	0	0	0	0	0	0	0	0	0	0	0	0	0	0	0	0	0	1	0	0	0	0	0	0	0	0	0	0	0	0	0	0	0	0
	CK_00035024	bioY	biotin ECF transporter, substrate component	TRUE	396964	1	1	1	1	1	1	1	1	1	1	1	2	1	1	1	1	1	1	1	1	1	1	1	1	1	1	1	1	1	1	1	1	1	1	1	1	1	1	1	1	1	1	1	1
	CK_00035266	0	eamA-like transporter family protein	FALSE	307170	0	0	0	1	1	0	0	0	0	0	0	0	0	0	1	0	0	0	0	0	0	0	0	0	0	0	0	2	0	0	0	0	0	0	0	0	0	1	0	1	0	0	0	0
	CK_00036019	0	ABC transporter	TRUE	274787	1	0	0	0	0	0	0	0	0	0	0	0	0	0	0	0	0	0	0	0	0	0	0	0	0	0	0	0	0	0	0	0	0	0	0	0	0	0	0	0	0	0	0	0
	CK_00036271	0	putative efflux transporter family protein	FALSE	404409	0	0	0	0	0	0	0	0	0	0	0	0	0	0	0	0	0	0	0	0	0	0	0	0	0	0	0	0	0	0	0	0	0	0	0	0	0	0	0	0	0	0	0	0
	CK_00036850	0	ABC-2 type transporter family protein	FALSE	395842	0	0	0	0	0	0	0	0	0	0	0	0	0	0	0	0	0	0	0	0	0	0	0	0	0	0	0	0	0	0	0	0	0	0	0	0	0	0	0	0	0	0	0	0
	CK_00037139	0	membrane transport family protein	FALSE	223751	0	0	0	0	0	0	0	0	0	0	0	0	0	0	0	0	0	0	0	0	0	0	0	0	0	0	0	0	0	0	0	0	0	0	0	0	0	0	0	0	0	0	0	0
	CK_00037487	0	outer membrane autotransporter barrel domain protein	FALSE	-	0	0	0	0	0	0	0	0	0	0	0	0	0	0	0	0	0	0	0	0	0	0	0	0	0	0	0	0	0	0	0	0	0	0	0	0	0	0	0	0	0	0	0	0
	CK_00037785	0	ABC-2 type transporter family protein	FALSE	395842	1	1	1	1	1	1	1	1	1	1	1	1	1	1	1	1	1	1	1	1	1	1	1	1	1	1	1	1	1	1	1	1	1	1	1	1	1	1	1	1	1	1	1	1
	CK_00038132	0	efflux transporter, RND family, MFP subunit	FALSE	223914	2	1	1	1	1	1	1	1	1	1	2	4	1	1	1	2	2	1	2	2	1	1	2	2	1	1	1	1	1	1	2	2	1	1	1	1	1	1	1	1	1	2	1	1
	CK_00038710	0	motA/TolQ/ExbB proton channel family protein	FALSE	223881	0	0	0	0	0	0	0	0	0	0	0	0	0	0	0	0	0	0	0	0	0	0	0	0	0	0	0	0	0	0	0	0	0	0	0	0	0	0	0	0	0	0	0	0
	CK_00039260	0	ABC-2 type transporter family protein	FALSE	395842	0	0	0	0	0	0	0	0	0	0	0	0	0	0	0	0	0	0	0	0	0	0	0	0	0	0	0	0	0	0	0	0	0	0	0	0	0	0	0	0	0	0	0	0
	CK_00041551	0	ABC-2 type transporter family protein	FALSE	395842	0	0	0	0	0	0	0	0	0	0	0	0	0	0	0	0	0	0	0	0	0	0	0	0	0	0	0	0	0	0	0	0	0	0	0	0	0	0	0	0	0	0	0	0
	CK_00041746	sdhC	succinate dehydrogenase/fumarate reductase, transmembrane subunit	TRUE	239578	0	0	1	1	1	0	1	0	1	0	1	1	0	0	1	1	1	1	1	1	1	1	1	1	1	1	1	1	1	0	1	1	0	0	1	0	0	1	1	1	1	1	0	0
	CK_00042247	0	autotransporter beta-domain protein	TRUE	397736/238654	0	1	1	0	0	0	0	0	2	0	0	0	0	0	0	0	0	1	0	0	0	0	0	0	0	0	0	0	0	0	0	0	0	1	0	0	0	0	2	0	1	0	0	0
	CK_00042742	0	eamA-like transporter family protein	FALSE	223769	0	0	0	0	0	0	0	0	0	0	0	0	0	0	0	0	0	0	0	0	0	0	0	0	0	0	0	0	0	0	0	0	0	0	0	0	0	0	0	0	0	0	0	0
	CK_00043503	0	polyketide cyclase / dehydrase and lipid transport family protein	FALSE	402302	1	0	0	0	0	1	1	2	0	1	0	0	0	1	0	0	0	0	0	0	0	0	0	0	1	0	0	0	0	1	0	0	0	1	0	0	1	0	0	0	0	0	1	0
	CK_00044762	0	silicon transporter family protein	TRUE	273281/146463	0	0	0	0	0	0	0	0	0	0	0	0	0	0	0	0	0	0	0	0	0	0	0	0	0	0	0	0	0	0	0	0	0	0	0	0	0	0	0	0	0	0	0	0
	CK_00044943	0	eamA-like transporter family protein	FALSE	223769	0	0	0	0	0	0	0	0	0	0	0	0	0	0	0	0	0	0	0	0	0	0	0	0	0	0	0	0	0	0	0	0	0	0	0	0	0	0	0	0	0	0	0	0
	CK_00045073	0	cation diffusion facilitator transporter family protein	FALSE	224151	1	1	1	1	1	1	1	0	1	0	2	1	0	1	1	2	2	1	1	1	1	1	1	1	1	2	2	2	1	1	1	1	1	1	1	1	1	1	1	1	2	2	1	1
	CK_00046318	0	cation efflux transporter	TRUE	226474	0	0	0	0	1	0	0	0	0	0	0	0	0	0	1	0	0	0	0	0	0	0	0	0	0	0	0	0	0	0	0	0	0	0	0	0	0	0	0	0	0	0	0	0
	CK_00046923	0	cation diffusion facilitator transporter family protein	FALSE	223131	2	1	1	2	1	1	0	1	1	1	1	1	2	2	1	2	2	1	0	0	1	1	0	0	2	2	2	0	1	2	0	1	1	0	2	1	2	2	1	2	1	2	2	1
	CK_00047899	uraA	uracil/proton symporter	TRUE	225142	0	0	0	0	0	0	0	0	0	0	0	0	0	0	0	0	0	0	0	0	0	0	0	0	0	0	0	0	0	0	0	0	0	0	0	0	0	0	0	0	0	0	0	0
	CK_00047973	0	major facilitator superfamily (MFS) transporter	TRUE	369468	0	0	0	0	0	0	0	0	0	0	0	0	0	0	0	0	0	0	0	0	0	0	0	0	0	0	0	0	0	0	0	0	0	0	0	0	0	0	0	0	0	0	0	0
	CK_00048094	0	outer membrane autotransporter barrel domain-containing protein	TRUE	-	0	0	0	0	0	0	0	0	0	0	0	0	0	0	0	0	0	0	0	0	0	0	0	0	0	0	0	0	0	0	0	0	0	0	0	0	0	0	0	0	0	0	0	0
	CK_00048153	0	efflux transporter, RND family, MFP subunit	FALSE	223914	0	0	0	0	0	0	0	0	0	0	0	0	0	0	0	0	0	0	0	0	0	0	0	0	0	0	0	0	0	0	0	0	0	0	0	0	0	0	0	0	0	0	0	0
	CK_00048470	0	major facilitator superfamily (MFS) transporter	TRUE	369468	0	0	0	0	0	0	0	0	0	0	0	0	0	0	0	0	0	0	0	0	0	0	0	0	0	0	0	0	0	0	0	0	0	0	0	0	0	0	0	0	0	0	0	0
	CK_00048513	0	transmembrane exosortase (Exosortase	0	401602	0	0	2	1	0	0	1	0	1	0	1	2	0	0	1	0	0	1	1	1	1	1	1	1	1	1	1	1	1	0	1	0	0	0	0	0	0	0	1	0	1	0	1	1
	CK_00048796	0	ureide permease family protein	FALSE	399863/227309	0	0	0	0	0	0	0	0	0	0	0	0	0	0	0	0	0	0	0	0	0	0	0	0	0	0	0	0	0	0	0	0	0	0	0	0	0	0	0	0	0	0	0	0
	CK_00049246	0	TqsA-like transmembrane protein	TRUE	223701	1	1	1	1	2	1	1	1	1	1	2	1	1	1	1	1	1	1	1	1	1	1	1	1	1	1	1	1	1	1	1	1	1	1	1	1	1	1	1	1	1	1	1	1
	CK_00049721	0	efflux transporter, RND family, MFP subunit	FALSE	223914	0	1	0	0	1	0	0	0	0	0	0	2	0	0	0	0	0	0	0	0	0	0	0	0	0	0	0	0	0	0	0	0	0	0	0	0	0	0	0	0	0	0	0	0
	CK_00050082	0	outer membrane autotransporter barrel domain-containing protein	TRUE	-	0	0	0	0	0	0	0	0	0	0	0	0	0	0	0	0	0	0	0	0	0	0	0	0	0	0	0	0	0	0	0	0	0	0	0	0	0	0	0	0	0	0	0	0
	CK_00050111	0	ABC transporter transmembrane region family protein	FALSE	350010/225183	0	1	0	0	0	0	1	0	0	0	1	0	1	1	0	1	1	0	0	0	0	0	0	0	0	0	0	0	0	1	0	1	0	0	0	0	0	0	0	0	0	1	1	1
	CK_00050161	0	type I secretion system ABC transporter, HlyD family	TRUE	395420	2	1	1	1	1	1	1	0	1	0	1	1	1	1	1	1	1	1	1	1	1	1	1	1	0	1	1	1	1	1	1	1	0	1	2	0	1	1	1	1	1	1	1	1
	CK_00051428	0	bacteriocin-type transport-associated family protein	FALSE	237999/274839	0	0	0	0	0	0	0	0	0	0	0	0	0	0	1	0	0	0	0	0	0	0	0	0	0	0	0	0	0	0	0	0	0	0	0	0	0	0	0	0	0	0	0	0
	CK_00053679	0	ABC-2 type transporter family protein	FALSE	395842	0	0	0	0	0	0	0	0	0	0	0	0	0	0	0	0	0	0	0	0	0	0	0	0	0	0	0	0	0	0	0	0	0	0	0	0	0	0	0	0	0	0	0	0
	CK_00053806	0	ABC-2 type transporter family protein	FALSE	395842	0	0	0	0	0	0	0	0	0	0	0	0	0	0	0	0	0	0	0	0	0	0	0	0	0	0	0	1	0	0	0	0	0	0	0	0	0	0	0	0	0	0	0	0
	CK_00053863	0	motA/TolQ/ExbB proton channel family protein	FALSE	223881	1	1	1	1	1	0	1	0	1	0	2	2	1	1	1	1	1	1	0	0	1	1	0	0	1	1	1	1	1	1	0	1	1	0	0	1	1	1	1	1	1	1	1	1
	CK_00054420	0	metal ion transporter, metal ion family protein	FALSE	234815	1	2	0	0	0	0	2	0	0	0	0	0	0	0	0	0	0	1	3	3	0	0	3	3	0	0	0	0	1	0	3	0	0	1	0	0	1	1	0	1	1	0	2	0
	CK_00055308	0	sulphur transport family protein	TRUE	398010	0	1	0	0	0	0	0	0	0	0	0	0	0	0	0	0	0	0	0	0	0	0	0	0	0	0	0	0	0	0	0	0	0	1	0	0	0	0	0	0	0	0	0	0
	CK_00055310	0	polypeptide-transport-associated protein, ShlB-type	TRUE	225387	0	0	1	0	0	0	1	0	1	0	0	0	0	0	1	0	0	1	0	0	0	0	0	0	1	1	1	1	1	0	0	0	0	1	0	0	0	0	1	0	1	0	0	1
	CK_00056269	0	putative outer membrane autotransporter barrel	FALSE	214872	0	0	0	0	0	0	0	0	0	0	0	0	1	1	0	0	0	0	0	0	0	0	0	0	0	0	0	1	0	0	0	0	0	0	0	0	0	0	0	0	0	0	0	0
	CK_00056331	0	ftsX-like permease family protein	TRUE	223650	0	0	0	0	0	0	0	0	1	0	0	0	0	0	0	0	0	0	0	0	0	0	0	0	0	0	0	0	0	0	0	0	0	0	0	0	0	0	1	0	0	0	0	0
	CK_00056759	0	type I secretion system ABC transporter, HlyB family	TRUE	225183/237999	1	1	1	1	1	1	2	0	1	0	1	1	1	1	1	1	1	1	2	2	1	1	2	2	0	1	1	2	1	1	2	1	0	1	1	0	1	2	1	2	1	1	1	1
	CK_00056760	0	ABC transporter family protein	TRUE	225183/237999	0	0	0	0	0	1	0	0	0	1	0	0	0	0	0	1	1	0	0	0	0	0	0	0	0	0	0	0	0	0	0	0	0	0	0	0	0	0	0	0	0	1	0	0
	CK_00056761	0	ABC transporter	TRUE	224055	0	0	1	1	1	1	1	1	1	1	2	1	0	0	2	1	1	1	1	1	1	1	1	1	1	1	1	1	1	0	1	1	1	1	1	1	0	1	1	1	1	1	0	1
	CK_00056763	0	ABC transporter family protein	TRUE	224055	1	1	1	0	1	1	0	1	0	1	1	1	1	0	1	0	0	0	0	0	0	0	0	0	0	0	0	0	0	1	0	0	0	1	0	0	1	0	0	0	0	0	1	0
	CK_00056764	0	ABC transporter	TRUE	224055	1	0	0	0	0	0	0	0	0	0	0	0	0	0	0	0	0	0	0	0	0	0	0	0	0	0	0	0	0	0	0	0	0	0	0	0	0	0	0	0	0	0	0	0
	CK_00056766	0	ABC transporter family protein, peptidase C39 domain-containing protein	TRUE	225183/394964	1	0	0	0	0	0	0	0	0	0	0	0	0	0	0	0	0	0	0	0	0	0	0	0	0	0	0	0	0	0	0	0	0	0	0	0	0	0	0	0	0	0	0	0
	CK_00056819	0	ABC transporter family protein	TRUE	225183	0	1	0	0	0	0	1	0	0	0	1	0	1	1	0	1	1	0	0	0	0	0	0	0	0	0	0	0	0	1	0	1	0	0	0	0	0	0	0	0	0	1	1	1
	CK_00056820	0	ABC transporter family protein	TRUE	225183	0	0	0	0	0	0	0	0	0	0	0	0	0	0	0	0	0	0	0	0	0	0	0	0	0	0	0	0	0	0	0	0	0	0	0	0	0	0	0	0	0	0	0	0
	CK_00056831	0	autotransporter beta-domain containing protein	TRUE	395184/397736	0	0	0	1	0	0	0	0	0	0	0	1	0	0	0	0	0	0	0	0	0	0	0	0	0	0	0	0	0	0	0	0	0	0	0	0	0	0	0	0	0	0	0	0
	CK_00056832	0	autotransporter	TRUE	397736	0	0	2	0	0	0	1	0	0	0	0	0	0	0	0	0	0	2	0	0	0	0	0	0	0	0	0	0	1	0	0	0	0	0	0	0	0	0	0	0	3	0	0	0
	CK_00056840	0	ABC exporter transmembrane subunit, DevC family protein	TRUE	223650	0	1	0	0	0	1	0	0	1	0	2	1	0	1	0	0	0	0	1	1	1	1	1	1	0	1	1	0	0	1	1	1	0	1	1	0	1	0	1	0	0	0	1	1
	CK_00056841	0	ABC exporter transmembrane subunit, DevC family protein	TRUE	223650	0	0	1	0	1	0	0	0	0	0	0	0	0	0	0	0	0	1	0	0	0	0	0	0	0	0	0	0	2	0	0	0	0	0	0	0	0	0	0	1	1	0	0	0
	CK_00056903	0	ABC-2 type transporter family protein	TRUE	224596	0	0	0	0	0	1	0	0	0	0	0	0	0	0	0	0	0	0	0	0	0	0	0	0	0	0	0	0	0	0	0	0	0	0	0	0	0	0	0	0	0	0	0	0
	CK_00057061	0	ABC transporter family protein, peptidase C39 domain-containing protein	TRUE	225183	0	1	0	0	0	0	0	0	0	0	0	0	0	0	0	0	0	0	0	0	0	0	0	0	0	0	0	0	0	0	0	0	1	0	0	1	0	1	0	1	0	0	0	0
	CK_00057065	0	ABC transporter family protein, peptidase C39 domain-containing protein	TRUE	225183	0	0	0	0	0	1	0	1	0	0	0	0	0	0	0	0	0	0	0	0	0	0	0	0	0	0	0	0	0	0	0	0	0	0	0	0	0	0	0	0	0	0	0	0
	CK_00057066	0	ABC transporter family protein, peptidase C39 domain-containing protein	TRUE	225183/394964	0	0	0	0	0	0	0	0	0	0	0	0	0	0	0	0	0	0	0	0	0	0	0	0	0	0	0	0	0	0	0	0	0	0	0	0	0	0	0	0	0	0	0	0
	CK_00057067	0	ABC transporter family protein	TRUE	225183	0	0	0	0	0	0	0	0	0	0	0	0	0	0	0	0	0	0	0	0	0	0	0	0	0	0	0	0	1	0	0	0	0	0	0	0	0	0	0	0	0	0	0	0
	CK_00057068	0	ABC transporter family protein	TRUE	225183	0	0	0	0	0	0	0	0	0	0	0	0	0	0	0	0	0	0	0	0	0	0	0	0	0	0	0	0	0	0	0	0	0	0	0	0	0	0	0	0	0	0	0	0
	CK_00057069	0	ABC transporter family protein	TRUE	274789/225183/394964	0	0	0	0	0	0	0	0	0	0	0	0	0	0	0	0	0	0	0	0	0	0	0	0	0	0	0	0	0	0	0	0	0	0	0	0	0	0	0	0	0	0	0	0
	CK_00057070	0	ABC transporter family protein, peptidase C39 domain-containing protein	TRUE	225183	0	0	0	0	0	0	0	0	0	0	0	0	0	0	0	0	0	0	0	0	0	0	0	0	0	0	0	0	0	0	0	0	0	0	0	0	0	0	0	0	0	0	0	0
	CK_00057071	0	ABC transporter family protein	TRUE	225183	0	0	0	0	0	1	0	1	0	0	0	0	0	0	0	0	0	0	0	0	0	0	0	0	0	0	0	0	0	0	0	0	0	0	0	0	0	0	0	0	0	0	0	0
	CK_00057072	0	ABC transporter family protein, peptidase C39 domain-containing protein	TRUE	274788/225183/239101	0	0	0	0	0	0	0	0	0	0	0	0	0	0	0	0	0	0	0	0	0	0	0	0	0	0	0	0	0	0	0	0	0	0	0	0	0	0	0	0	0	0	0	0
	CK_00057097	0	ABC transporter family protein	TRUE	224054	0	0	0	0	0	0	0	0	0	0	0	0	0	0	0	0	0	0	0	0	0	0	0	0	0	0	0	0	0	0	0	0	0	0	0	0	0	0	0	0	0	0	0	0
	CK_00057256	0	major intrinsic family protein, aquaporin family	TRUE	273306	0	0	0	0	0	0	0	0	0	0	0	0	0	0	0	0	0	0	0	0	0	0	0	0	0	0	0	0	0	0	0	0	0	0	0	0	0	0	0	0	0	0	0	0
	CK_00057352	0	putative receptor for leucine transport system	TRUE	380633	0	0	0	0	0	0	0	0	0	0	0	0	0	0	0	0	0	0	0	0	0	0	0	0	0	0	0	0	0	0	0	0	0	0	0	0	0	0	0	0	0	0	0	0
	CK_00057561	0	ABC transporter type 1	TRUE	224055	0	0	0	0	0	0	0	0	0	0	0	0	0	0	0	0	0	0	0	0	0	0	0	0	0	0	0	0	0	0	0	0	0	0	0	0	0	0	0	0	0	0	0	0
	CK_00057597	0	uncharacterized conserved secreted protein with a autotransporter beta-domain	TRUE	397736	1	0	0	0	0	0	0	0	0	0	0	0	0	0	0	0	0	0	0	0	0	0	0	0	0	0	0	0	0	1	0	0	0	0	0	0	1	0	0	0	0	0	1	0
	CK_00000216	ecfA1	energy-coupling factor transport system ATP-binding protein	TRUE	213192	1	1	1	1	1	1	1	1	1	1	1	0	1	1	1	1	1	1	1	1	1	1	1	1	1	1	1	1	1	1	1	1	1	1	1	1	1	1	1	1	1	1	1	1
	CK_00000264	0	ABC-type transport system, periplasmic component	FALSE	224380/396846	1	1	1	1	1	1	1	1	1	1	2	1	1	1	1	1	1	1	1	1	1	1	1	1	1	1	1	1	1	1	1	1	1	1	1	1	1	1	1	1	1	1	1	1
	CK_00000602	0	eamA-like transporter family protein	TRUE	223769	1	1	1	1	1	1	1	1	1	1	1	1	1	1	1	1	1	1	1	1	1	1	1	1	1	1	1	1	1	1	1	1	1	1	1	1	1	1	1	1	1	1	1	1
	CK_00000793	0	ABC transporter family protein	FALSE	224044	0	0	1	1	1	0	1	0	1	0	0	0	0	0	1	1	1	1	1	1	1	1	1	1	1	1	1	1	1	0	1	0	0	0	1	0	0	1	1	1	1	1	0	1
	CK_00000934	0	translocation and assembly module TamB-like protein	TRUE	398175/225463	1	1	1	1	1	1	1	1	1	1	1	1	1	1	1	1	1	1	1	1	1	1	1	1	1	1	1	1	1	1	1	1	1	1	1	1	1	1	1	1	1	1	1	1
	CK_00001045	cbiQ	transmembrane component of ECF transporter energizing module	TRUE	223692	1	1	1	1	1	1	1	1	1	1	1	1	1	1	1	1	1	1	1	1	1	1	1	1	1	1	1	1	1	1	1	1	1	1	1	1	1	1	1	1	1	1	1	1
	CK_00001069	0	ABC-type transport system, membrane component	FALSE	396809	1	1	1	1	1	1	1	1	1	1	1	1	1	1	1	1	1	1	1	1	1	1	1	1	1	1	1	1	1	1	1	1	1	1	1	1	1	1	1	1	1	1	1	1
	CK_00001142	sufD	ABC transporter involved in Fe-S cluster assembly, permease component	TRUE	396166/273908	1	1	1	1	1	1	1	1	1	1	0	1	1	1	1	1	1	1	1	1	1	1	1	1	1	1	1	1	1	1	1	1	1	1	1	1	1	1	1	1	1	1	1	1
	CK_00001143	sufC	ABC transporter involved in Fe-S cluster assembly, ATPase component	TRUE	273907	1	1	1	1	1	1	1	1	1	1	0	1	1	2	1	1	1	1	1	1	1	1	1	1	1	1	1	1	1	1	1	1	1	1	1	1	1	1	1	1	1	1	1	1
	CK_00001144	sufB	ABC transporter involved in Fe-S cluster assembly, permease component	TRUE	236990	1	1	1	1	1	1	1	1	1	1	0	1	1	1	1	1	1	1	1	1	1	1	1	1	1	1	1	1	1	1	1	1	1	1	1	1	1	1	1	1	1	1	1	1
	CK_00001280	yrbG	cation:H+ antiporter	TRUE	223604	1	1	2	1	3	1	1	1	1	1	1	1	1	1	1	1	1	2	1	1	1	1	1	1	1	1	1	1	2	1	1	1	1	2	1	1	1	1	1	1	2	1	1	1
	CK_00001440	0	permease	TRUE	223773	1	1	1	1	1	1	1	1	1	1	1	1	1	0	1	1	1	2	1	1	1	1	1	1	1	1	1	0	1	1	1	1	2	0	1	1	1	1	1	1	1	1	1	1
	CK_00000005	devA	DEVA-like ABC transporter, ATP-binding subunit	TRUE	274374	1	1	1	1	1	1	1	1	1	1	1	1	1	1	1	2	2	1	1	1	1	1	1	1	1	1	1	1	1	1	1	1	1	1	1	1	1	1	1	1	1	2	1	1
	CK_00000073	devC	ABC exporter transmembrane subunit	TRUE	223650	1	1	1	1	1	1	1	1	1	1	1	1	1	1	1	2	2	1	1	1	1	1	1	1	1	1	1	1	1	1	1	1	1	1	1	1	1	1	1	1	1	2	1	1
	CK_00001487	0	AEC transporter family	TRUE	223751	0	0	1	0	1	1	0	1	1	1	1	1	0	0	1	0	0	1	0	0	2	2	0	0	0	1	1	0	1	0	0	0	0	0	0	0	0	0	1	0	1	0	0	0
[truncated: 88 more columns]
