# Supplementary material for: Elucidating the picocyanobacteria salinity divide through ecogenomics of new freshwater isolates
Source: BMC Biol. 2022 Aug 8;20:175. doi: 10.1186/s12915-022-01379-z (PMC9361551; doi:10.1186/s12915-022-01379-z)
Supplement: Supplementary file 17 — Additional file 17: Table S10. Glycerolipid/Fatty acid metabolism. Gene/protein presence/absence between all 132 compared culture derived marine, brackish and freshwater picocyanobacteria. Annotation assessed by Cyanorak CK clusters. CDD was used to retrieve the PSSM-ids from best specific/non-specific hits covering >50 % of the protein. [file 12915_2022_1379_MOESM17_ESM.xlsx]

## Sheet: Sheet1
Table S10. Glycerolipid/Fatty acid metabolism Gene/protein presence/absence between all 132 compared culture derived marine, brackish and freshwater picocyanobacteria. Annotation assessed by Cyanorak CK clusters. CDD was used to retrieve the PSSM-ids from best specific/non-specific hits covering >50 % of the protein.
	ORIGIN					Freshwater	Freshwater	Freshwater	Freshwater	Freshwater	Freshwater	Freshwater	Freshwater	Freshwater	Freshwater	Freshwater	Freshwater	Freshwater	Freshwater	Freshwater	Freshwater	Freshwater	Freshwater	Freshwater	Freshwater	Freshwater	Freshwater	Freshwater	Freshwater	Freshwater	Freshwater	Freshwater	Freshwater	Freshwater	Freshwater	Freshwater	Freshwater	Freshwater	Freshwater	Freshwater	Freshwater	Freshwater	Freshwater	Freshwater	Freshwater	Freshwater	Freshwater	Freshwater	Freshwater
	SUB-CLUSTER					5.2	5.2	5.2	5.2	5.2	5.2	5.2	5.2	5.2	5.2	5.2	5.2	5.2	5.2	5.2	5.2	5.2	5.2	5.2	5.2	5.2	5.2	5.2	5.2	5.2	5.2	5.2	5.2	5.2	5.2	5.2	5.2	5.2	5.2	5.2	5.2	5.2	5.2	5.2	5.2	5.2	5.2	5.2	5.2
	CLADE					Undefined	Undefined	Undefined	Undefined	Undefined	Undefined	Undefined	Undefined	Undefined	Undefined	Undefined	Undefined	Undefined	Undefined	Undefined	Undefined	Undefined	Undefined	Undefined	Undefined	Undefined	Undefined	Undefined	Undefined	Undefined	Undefined	Undefined	Undefined	Undefined	Undefined	Undefined	Undefined	Undefined	Undefined	Undefined	Undefined	Undefined	Undefined	Undefined	Undefined	Undefined	Undefined	Undefined	Undefined
Functional category	Cluster number	gene	product	manual curation	Top hit PSSM-id	A1C-AMD	A2C-AMD	AMD-g	ATX 2A4	ATX 6A2	ATX 6E8	ATX 6F1	Alchichica 3B3-8F6	Aljojuca 7A6	Aljojuca 7D2	BA20m-14	BA20m-p-22	BA5m-10	BA5m-21	CH-040	Candia 3B3	Candia 3F8	Candia 9D4	Cruz-7B9	Cruz-7E5	Cruz-8D1	Cruz-8H5	Cruz-9C9	Cruz-9H2	Cruz CV-v-12	Cruz CV11-17	Cruz CV13-4-11	Cyanobacterium sp. CACIAM14	Cyanobium gracile PCC6307	Cyanobium usitatum Tous	Edmonson 11F2	GreenBA-s	HJ21-Hayes	HWJ4-Hawea	J7-Johnson	JJ3a-Johnson	L1E-Cus	L2F	La Preciosa 7G6	Lug-A	Lug-B	MW73D5	Maggiore-St4-Cus	Morenito 9A2
Glycerolipid/glycerophospholipid metabolism	CK_00001574	glpA	FAD-dependent glycerol-3-phosphate dehydrogenase	TRUE	223651	0	0	0	0	1	0	0	0	0	0	0	0	0	0	1	0	0	0	0	0	0	0	0	0	0	0	0	0	0	0	0	0	0	0	0	0	1	0	0	0	0	0	1	0
	CK_00001575	glpK	glycerol kinase	TRUE	223628	0	0	0	0	1	0	0	0	0	0	0	0	0	0	1	0	0	0	0	0	0	0	0	0	0	0	0	0	0	0	0	0	0	0	0	0	0	0	0	0	0	0	0	0
	CK_00002942	gpsA	glycerol-3-phosphate dehydrogenase [NAD(P)+]	TRUE	400041/237771	1	1	1	1	1	1	1	1	1	1	1	0	1	1	1	1	1	1	1	1	1	1	1	1	1	1	1	1	1	1	1	1	1	1	1	1	1	1	1	1	1	1	1	1
Fatty acid and phopholipid biosynthesis	CK_00000342	accB	acetyl-CoA carboxylase, biotin carboxyl carrier protein	TRUE	223585	1	1	1	1	1	1	1	1	1	1	1	1	1	1	1	1	1	1	1	1	1	1	1	1	1	1	1	1	1	1	1	1	1	1	1	1	1	1	1	1	1	1	1	1
	CK_00001134	accC	acetyl-CoA carboxylase, biotin carboxylase subunit	TRUE	236307	1	1	1	1	1	1	1	1	1	1	1	1	1	1	1	1	1	1	0	0	1	1	0	0	1	1	1	1	1	1	0	1	1	1	1	1	1	1	1	1	1	1	1	1
	CK_00000670	accA	acetyl-CoA carboxylase, carboxyl transferase alpha subunit	TRUE	235580	1	1	1	1	1	1	1	1	1	1	0	1	0	1	1	1	1	1	1	1	1	1	1	1	1	1	1	1	1	1	1	1	1	1	1	1	1	1	1	1	1	1	1	1
	CK_00000978	accD	acetyl-CoA carboxylase, carboxyl transferase beta subunit	TRUE	235547	1	1	1	1	1	1	1	1	1	1	1	1	1	1	1	1	1	1	1	1	1	1	1	1	1	1	1	1	1	1	1	1	1	1	1	1	1	1	1	1	1	1	1	1
	CK_00002851	0	fatty acid hydroxylase superfamily protein	TRUE	397991/225546	0	0	1	1	1	2	1	2	1	0	1	1	0	0	1	1	1	1	1	1	1	1	1	1	1	1	1	1	1	0	1	0	0	0	1	0	0	1	1	1	1	1	0	1
	CK_00000059	fabG	beta-ketoacyl-(acyl-carrier-protein) reductase (KR)	TRUE	235500	1	1	1	1	2	1	2	2	1	2	3	3	2	1	1	1	1	1	1	1	1	1	1	1	1	1	1	2	1	1	1	1	1	1	1	1	1	1	1	1	1	1	2	2
	CK_00000066	fabF	beta-ketoacyl-(acyl-carrier-protein) synthase II (KASII)	TRUE	274452	1	2	1	1	1	1	1	1	1	1	1	3	1	1	1	1	1	1	1	1	1	1	1	1	1	1	1	1	1	1	1	0	1	2	1	1	1	1	1	1	1	1	1	1
	CK_00000221	fabH	beta-ketoacyl-(acyl-carrier-protein) synthase III (KASIII)	TRUE	236475	1	1	1	1	1	1	1	1	1	1	1	1	1	1	1	1	1	1	1	1	1	1	1	1	1	1	1	1	1	1	1	1	1	1	1	1	1	1	1	1	1	1	1	1
	CK_00000222	fabD	malonyl CoA-acyl carrier protein transacylase (MCAT)	TRUE	223408	1	1	1	1	1	1	1	1	1	1	1	1	1	1	1	1	1	1	1	1	1	1	1	1	1	1	1	1	1	1	1	1	1	1	1	1	1	1	1	1	1	1	1	1
	CK_00000261	fabI	enoyl-(acyl-carrier-protein) reductase (ENR)	TRUE	180949	1	1	1	1	1	1	1	1	1	1	1	1	1	1	1	1	1	1	1	1	1	1	1	1	1	1	1	1	1	1	1	1	1	1	1	1	1	1	1	1	1	1	1	1
	CK_00001081	fabZ	beta-hydroxy-acyl-(acyl-carrier-protein) dehydratase (DH)	TRUE	234568	1	1	1	1	1	1	1	1	1	1	1	1	1	1	1	1	1	1	1	1	1	2	1	1	1	1	1	1	1	1	1	1	1	1	1	1	1	1	1	1	1	1	1	1
	CK_00005457	fabH2	beta-ketoacyl-(acyl-carrier-protein) synthase III (KASIII)	TRUE	238426	0	0	0	0	0	0	0	0	0	0	0	0	0	0	0	0	0	0	0	0	0	0	0	0	0	0	0	0	0	0	0	0	0	0	0	0	0	0	0	0	0	0	0	0
	CK_00009077	fabF2	putative beta-ketoacyl-(acyl-carrier-protein) synthase II (KASII)	TRUE	238430	0	1	0	1	1	0	0	0	1	0	1	2	0	0	1	0	0	0	0	0	1	1	0	0	0	1	1	0	0	0	0	0	0	0	0	0	0	0	1	0	0	0	0	1
	CK_00000669	aar	long-chain fatty acyl-ACP reductase	TRUE	184944	1	1	1	1	1	1	1	1	1	1	0	1	1	1	1	1	1	1	1	1	1	1	1	1	1	1	1	1	1	1	1	1	1	1	1	1	1	1	1	1	1	1	1	1
	CK_00001035	fadD	long-chain acyl-CoA synthetase	TRUE	223953	1	1	1	1	1	1	1	1	1	1	0	1	1	1	1	1	1	1	1	1	1	1	1	1	1	1	1	1	1	1	1	1	1	1	1	1	1	1	1	1	1	1	1	1
	CK_00007075	0	long-chain-fatty-acid-CoA ligase	TRUE	223395	0	0	1	0	1	0	0	0	1	0	0	1	0	0	0	1	1	1	0	0	1	1	0	0	0	0	0	0	1	0	0	1	0	0	0	0	0	1	1	1	1	1	0	2
	CK_00056406	ado	long-chain fatty aldehyde decarbonylase/aldehyde-deformylating oxygenase	TRUE	237879	1	1	1	1	1	1	1	1	1	1	0	1	1	1	1	1	1	1	1	1	1	1	1	1	1	1	1	1	1	1	1	1	1	0	1	1	1	1	1	1	1	1	1	1
	CK_00006771	cfa	cyclopropane-fatty-acyl-phospholipid synthase	TRUE	100107/225139	0	0	0	0	0	0	1	2	0	0	1	1	0	0	0	0	0	0	1	1	0	0	1	1	2	0	0	1	0	1	1	0	1	0	0	1	0	0	0	0	0	0	0	0
	CK_00000633	0	C-terminal Rossman-fold domain of the monoglucosyldiacylglycerol epimerase MgdE	TRUE	237079	1	1	1	1	1	1	1	1	1	1	2	1	1	1	1	1	1	1	1	1	1	1	1	1	1	1	1	1	1	1	1	1	1	1	1	1	1	1	1	1	1	1	1	1
	CK_00002851	0	fatty acid hydroxylase superfamily protein	TRUE	225546/397991	0	0	1	1	1	2	1	2	1	0	1	1	0	0	1	1	1	1	1	1	1	1	1	1	1	1	1	1	1	0	1	0	0	0	1	0	0	1	1	1	1	1	0	1
	CK_00000760	cdsA	cytidine diphosphate-diacylglycerol (CDP-DG) synthase	TRUE	395913	1	1	1	1	1	1	1	1	1	1	1	1	1	1	1	1	1	1	1	1	1	1	1	1	1	1	1	2	1	1	1	1	1	0	1	1	1	1	1	1	1	1	1	1
	CK_00000442	0	prokaryotic diacylglycerol kinase family protein	FALSE	260134	1	1	1	1	1	1	1	1	1	1	1	1	1	1	1	1	1	1	1	1	1	1	1	1	1	1	1	1	1	1	1	1	1	1	1	1	1	1	1	1	1	1	1	1
	CK_00008172	0	monogalactosyldiacylglycerol (MGDG) synthase family protein	TRUE	340861	1	0	0	0	0	1	1	3	0	1	1	0	0	1	0	0	0	0	0	0	0	0	0	0	1	0	0	0	0	1	0	0	0	1	0	0	1	0	0	0	0	0	1	0
	CK_00000991	pgsA	CDP-diacylglycerol--glycerol-3-phosphate 3-phosphatidyltransferase	TRUE	223632	1	1	1	1	1	1	1	1	1	1	1	1	1	1	1	1	1	1	1	1	1	1	1	1	1	1	1	1	1	1	1	1	1	1	1	1	1	1	1	1	1	1	1	1
	CK_00008170	0	ceramide glucosyltransferase	TRUE	395426	1	0	0	0	0	1	0	2	0	1	0	0	0	1	0	1	1	0	0	0	0	0	0	0	0	0	0	0	0	1	0	0	0	1	0	0	1	0	0	0	0	1	1	0
	CK_00002002	0	phospholipid/glycerol acyltransferase	TRUE	153251/214724	0	0	1	1	1	0	1	0	1	0	0	0	0	0	2	1	1	1	1	1	1	1	1	1	1	1	1	2	1	0	1	1	0	0	1	0	0	1	1	1	1	1	0	1
Fatty acid metabolism - desaturases	CK_00008116	desC6	delta-9 fatty-acid desaturase DesC6	TRUE	239582	1	1	0	1	1	1	0	1	0	1	1	1	1	1	0	1	1	1	1	1	0	0	1	1	1	0	0	0	1	1	1	1	0	1	0	0	1	1	0	1	1	1	1	0
	CK_00000043	desC3	delta-9 fatty acid desaturase DesC3	TRUE	239582	0	1	1	1	0	1	1	1	1	1	1	1	1	1	0	1	1	1	1	1	1	1	1	1	1	1	1	1	1	1	1	1	1	1	1	1	1	1	1	1	1	1	1	1
	CK_00001343	desA3	delta-12 fatty acid desaturase DesA3	TRUE	395391/239584	1	1	1	1	0	0	1	1	1	0	0	0	1	1	0	1	1	1	1	1	1	1	1	1	1	1	1	0	1	1	1	1	1	1	1	1	1	1	1	1	1	1	1	1
	CK_00001875	desA2	delta-12 fatty acid desaturase DesA2	TRUE	239584	1	1	0	1	1	1	0	1	0	1	1	1	1	1	0	2	2	0	1	1	1	0	1	1	1	1	1	0	0	1	1	1	1	1	1	1	1	0	0	0	0	2	1	0
	CK_00008117	desC4	delta-9 fatty-acid desaturase DesC4	TRUE	239582	1	1	1	1	1	1	1	1	1	1	1	1	1	1	1	1	1	1	1	1	1	1	1	1	1	1	1	1	1	1	1	1	1	0	1	1	1	1	1	1	1	1	1	1
	CK_00037891	desC	possible delta-9 fatty-acid desaturase	TRUE	224316	0	0	0	0	0	0	0	0	0	0	0	0	0	0	0	0	0	0	0	0	0	0	0	0	0	0	0	0	0	0	0	0	0	0	0	0	0	0	0	0	0	0	0	0
	CK_00056947	desC	possible delta-9 fatty-acid desaturase	TRUE	239582	1	1	0	0	0	1	0	1	0	1	0	1	0	0	0	1	1	0	0	0	0	0	0	0	0	0	0	0	0	0	0	1	0	0	0	0	0	0	0	0	0	1	1	2
	CK_00006606	desA4	possible delta-12 fatty-acid desaturase	TRUE	395391	1	0	1	1	1	1	1	1	1	0	1	1	0	0	1	1	1	1	1	1	1	1	1	1	1	1	1	1	1	1	1	1	1	1	1	1	1	1	1	1	1	1	1	1
	CK_00037894	0	fatty acid desaturase family protein	TRUE	395391	0	0	0	0	0	0	0	0	0	0	0	0	0	0	0	0	0	0	0	0	0	0	0	0	0	0	0	0	0	0	0	0	0	0	0	0	0	0	0	0	0	0	0	0
	CK_00045246	0	fatty acid desaturase family protein	TRUE	395391	0	0	0	0	0	0	0	0	0	0	0	0	0	0	0	0	0	0	0	0	0	0	0	0	0	0	0	0	0	0	0	0	0	0	0	0	0	0	0	0	0	0	0	0
Cell envelope / Biosynthesis and degradation of surface polysaccharides, lipopolysaccharides and peptidoglycan	CK_00000327	mgdA	monoglycosyldiacylglycerol (MGlcDG) synthase	TRUE	224136	1	1	1	1	1	1	2	1	1	1	1	1	1	1	1	1	1	1	1	1	1	1	1	1	1	1	1	1	1	1	1	1	1	1	1	1	1	1	1	1	1	1	1	1
	CK_00000333	sqdX	sulfoquinovosyldiacylglycerol synthase	TRUE	340842	1	1	1	1	1	1	1	1	1	1	1	1	1	1	1	2	2	1	1	1	2	2	1	1	1	2	2	2	1	1	1	1	1	1	1	1	1	1	1	1	1	2	2	1
	CK_00001040	dgdA	digalactosyldiacylglycerol (DGDG) synthase	TRUE	340831	1	1	1	1	1	1	1	1	1	1	1	0	1	1	1	1	1	1	1	1	1	3	1	1	1	1	1	1	1	1	1	1	1	2	1	1	1	1	1	1	1	1	1	1
	CK_00057086	0	possible monoglycosyldiacylglycerol synthase	TRUE	224136	0	0	0	0	0	0	0	0	0	0	0	0	0	0	0	0	0	0	0	0	0	0	0	0	0	0	0	0	0	0	0	0	0	0	0	0	0	0	0	0	0	0	0	0
	CK_00004915	0	possible alpha-galactosyltransferase	FALSE	223515	0	1	0	1	0	0	0	1	0	0	0	1	0	0	1	0	0	0	0	0	1	1	0	0	0	1	1	0	1	0	0	0	2	2	0	2	0	2	0	2	0	0	1	1
	CK_00000242	murJ	peptidoglycan lipid II flippase	TRUE	240528	1	1	1	1	1	1	1	1	1	1	1	1	1	1	1	1	1	1	1	1	1	1	1	1	1	1	1	1	1	1	1	1	1	1	1	1	1	1	1	1	1	1	1	1
	CK_00001079	lpxB	lipid-A-disaccharide synthase	TRUE	234580	1	2	1	1	2	2	1	2	1	2	2	1	2	2	2	1	1	1	1	1	1	1	1	1	1	1	1	1	1	2	1	1	1	2	1	1	2	1	1	1	1	1	2	1
	CK_00001133	0	lipid A disaccharide synthase family protein	TRUE	234580	0	0	1	1	1	1	1	1	1	1	1	1	0	0	1	1	1	1	1	1	1	1	1	1	1	1	1	1	1	1	1	1	1	1	1	1	0	1	1	1	1	1	0	1
	CK_00000561	0	lipid A disaccharide synthetase-like protein	TRUE	274604	1	1	1	1	1	1	0	1	1	1	1	1	1	1	1	1	1	1	0	0	1	1	0	0	1	1	1	1	1	1	0	0	0	1	1	0	1	1	1	1	1	1	1	0
	CK_00001324	0	inverting glycosyltransferase family 83 utilizing lipid monophospho-sugar donors	TRUE	224720	0	0	0	1	0	0	1	0	0	0	0	0	0	0	0	1	1	0	1	1	0	0	1	1	0	0	0	0	0	0	1	1	0	0	1	0	0	1	0	1	0	1	0	1
	CK_00001993	0	proteolipid membrane potential modulator family protein	FALSE	-	0	0	0	0	0	0	0	0	0	0	0	0	0	0	1	0	0	0	0	0	0	0	0	0	1	0	0	0	0	0	0	0	1	0	0	1	0	0	0	0	0	0	0	0
	CK_00039972	0	bacterial lipid A biosynthesis acyltransferase family protein	FALSE	153246	1	1	0	0	1	1	0	1	0	1	1	1	1	1	1	0	0	0	0	0	0	0	0	0	0	0	0	0	0	1	0	0	0	1	0	0	1	0	0	0	0	0	1	0
Enzymes of unknown specificity	CK_00047592	0	glycolipid exporter Gap/Sap	TRUE	378566	3	3	2	1	1	1	2	1	2	1	2	2	2	2	1	2	2	2	2	2	2	2	2	2	2	2	2	2	2	3	2	2	3	2	2	3	2	2	2	2	2	2	2	2
	CK_00036772	0	phospholipid:diacylglycerol acyltransferase	TRUE	396835	0	0	0	0	0	0	0	0	0	0	0	0	0	0	0	0	0	0	0	0	0	0	0	0	0	0	0	0	0	0	0	0	0	0	0	0	0	0	0	0	0	0	0	0
	CK_00036985	0	galactosyl transferase GMA12/MNN10 family protein	FALSE	398330	0	0	0	0	0	0	0	0	0	0	0	0	0	0	0	0	0	0	0	0	0	0	0	0	0	0	0	0	0	0	0	0	0	0	0	0	0	0	0	0	0	0	0	0
	CK_00001511	0	phospholipid methyltransferase	TRUE	224931	2	2	1	1	2	1	1	1	1	1	1	1	1	1	1	2	2	1	1	1	2	1	1	1	1	1	1	1	1	1	1	2	1	1	1	1	1	2	1	2	2	2	2	1
	CK_00036772	0	phospholipid:diacylglycerol acyltransferase	TRUE	396835	0	0	0	0	0	0	0	0	0	0	0	0	0	0	0	0	0	0	0	0	0	0	0	0	0	0	0	0	0	0	0	0	0	0	0	0	0	0	0	0	0	0	0	0
	CK_00042425	0	phospholipid/glycerol acyltransferase	TRUE	-	0	0	0	0	0	0	0	0	0	0	0	0	0	0	0	0	0	0	0	0	0	0	0	0	0	0	0	0	0	0	0	0	0	0	0	0	0	0	0	0	0	0	0	0
[truncated: 88 more columns]
