# Supplementary material for: Elucidating the picocyanobacteria salinity divide through ecogenomics of new freshwater isolates
Source: BMC Biol. 2022 Aug 8;20:175. doi: 10.1186/s12915-022-01379-z (PMC9361551; doi:10.1186/s12915-022-01379-z)
Supplement: Supplementary file 19 — Additional file 19: Table S11. Reactive oxygen species (ROS). Gene/protein presence/absence between all 132 compared culture derived marine, brackish and freshwater picocyanobacteria. Annotation assessed by Cyanorak CK clusters. CDD was used to retrieve the PSSM-ids from best specific/non-specific hits covering >50 % of the protein. [file 12915_2022_1379_MOESM19_ESM.xlsx]

## Sheet: Sheet1
Table S11. Reactive oxygen species (ROS) Gene/protein presence/absence between all 132 compared culture derived marine, brackish and freshwater picocyanobacteria. Annotation assessed by Cyanorak CK clusters. CDD was used to retrieve the PSSM-ids from best specific/non-specific hits covering >50 % of the protein.
	ORIGIN					Freshwater	Freshwater	Freshwater	Freshwater	Freshwater	Freshwater	Freshwater	Freshwater	Freshwater	Freshwater	Freshwater	Freshwater	Freshwater	Freshwater	Freshwater	Freshwater	Freshwater	Freshwater	Freshwater	Freshwater	Freshwater	Freshwater	Freshwater	Freshwater	Freshwater	Freshwater	Freshwater	Freshwater	Freshwater	Freshwater	Freshwater	Freshwater	Freshwater	Freshwater	Freshwater	Freshwater	Freshwater	Freshwater	Freshwater	Freshwater	Freshwater	Freshwater	Freshwater	Freshwater
	SUB-CLUSTER					5.2	5.2	5.2	5.2	5.2	5.2	5.2	5.2	5.2	5.2	5.2	5.2	5.2	5.2	5.2	5.2	5.2	5.2	5.2	5.2	5.2	5.2	5.2	5.2	5.2	5.2	5.2	5.2	5.2	5.2	5.2	5.2	5.2	5.2	5.2	5.2	5.2	5.2	5.2	5.2	5.2	5.2	5.2	5.2
	CLADE					Undefined	Undefined	Undefined	Undefined	Undefined	Undefined	Undefined	Undefined	Undefined	Undefined	Undefined	Undefined	Undefined	Undefined	Undefined	Undefined	Undefined	Undefined	Undefined	Undefined	Undefined	Undefined	Undefined	Undefined	Undefined	Undefined	Undefined	Undefined	Undefined	Undefined	Undefined	Undefined	Undefined	Undefined	Undefined	Undefined	Undefined	Undefined	Undefined	Undefined	Undefined	Undefined	Undefined	Undefined
Functional category	Cluster number	gene	product	manual curation	Top hit PSSM-id	A1C-AMD	A2C-AMD	AMD-g	ATX 2A4	ATX 6A2	ATX 6E8	ATX 6F1	Alchichica 3B3-8F6	Aljojuca 7A6	Aljojuca 7D2	BA20m-14	BA20m-p-22	BA5m-10	BA5m-21	CH-040	Candia 3B3	Candia 3F8	Candia 9D4	Cruz-7B9	Cruz-7E5	Cruz-8D1	Cruz-8H5	Cruz-9C9	Cruz-9H2	Cruz CV-v-12	Cruz CV11-17	Cruz CV13-4-11	Cyanobacterium sp. CACIAM14	Cyanobium gracile PCC6307	Cyanobium usitatum Tous	Edmonson 11F2	GreenBA-s	HJ21-Hayes	HWJ4-Hawea	J7-Johnson	JJ3a-Johnson	L1E-Cus	L2F	La Preciosa 7G6	Lug-A	Lug-B	MW73D5	Maggiore-St4-Cus	Morenito 9A2
Oxidative stress - superoxide dismutases	CK_00001824	sodB	superoxide dismutase [Fe]	TRUE	223678/397070	1	1	1	1	1	1	1	1	1	1	1	2	1	0	1	2	2	1	1	1	1	1	1	1	1	1	1	1	1	1	1	1	1	1	1	1	1	0	1	1	1	2	1	1
	CK_00001843	sodN	superoxide dismutase [Ni]	TRUE	401117	0	0	0	0	0	0	0	0	0	0	0	0	0	0	0	0	0	0	0	0	0	0	0	0	0	0	0	0	0	0	0	0	0	0	0	0	0	0	0	0	0	0	0	0
	CK_00001853	sodC	superoxide dismutase [Cu-Zn]	TRUE	224943	0	0	0	0	0	0	0	0	0	0	0	0	0	0	0	0	0	0	0	0	0	0	0	0	0	0	0	0	0	0	0	0	0	0	0	0	0	0	0	0	0	0	0	0
	CK_00002125	sodX	nickel-type superoxide dismutase maturation protease	TRUE	274282	0	0	0	0	0	0	0	0	0	0	0	0	0	0	0	0	0	0	0	0	0	0	0	0	0	0	0	0	0	0	0	0	0	0	0	0	0	0	0	0	0	0	0	0
	CK_00007995	sodA	superoxide dismutase [Mn]	TRUE	223678/397070	0	0	1	0	1	0	1	0	1	0	0	0	0	0	1	1	1	1	1	1	1	1	1	1	1	1	1	1	1	0	1	1	0	1	2	0	0	0	1	0	1	1	0	1
	CK_00008747	0	nickel-type superoxide dismutase	TRUE	401117	0	0	0	0	0	0	0	0	0	0	0	0	0	0	0	0	0	0	0	0	0	0	0	0	0	0	0	0	0	0	0	0	0	0	0	0	0	0	0	0	0	0	0	0
Oxidative stress - peroxidases/catalase	CK_00015534	katE	catalase	TRUE	223824	0	0	0	0	0	0	0	0	0	0	0	0	0	0	0	1	1	0	0	0	0	0	0	0	0	0	0	1	1	0	0	0	0	0	0	0	0	0	0	0	0	1	0	0
	CK_00001897	katG	catalase/peroxidase	TRUE	237891	0	0	1	0	1	2	1	2	1	1	0	1	1	1	1	1	1	1	1	1	1	1	1	1	0	1	1	1	1	0	1	1	1	1	1	1	0	0	1	0	1	1	0	1
	CK_00000308	gpx	glutathione peroxidase	TRUE	238207	1	1	1	1	1	1	1	1	1	1	1	1	0	1	1	1	1	1	1	1	1	1	1	1	1	1	1	1	1	1	1	1	1	1	1	1	1	1	1	1	1	1	1	1
	CK_00008776	0	Dyp-type peroxidase	TRUE	225393	0	0	0	0	0	0	0	0	0	0	0	0	0	0	0	0	0	0	0	0	0	0	0	0	0	0	0	0	0	0	0	0	0	0	0	0	0	0	0	0	0	0	0	0
	CK_00008783	VBPO	vanadium-dependent bromoperoxidase	TRUE	239492	0	0	0	0	0	0	0	0	0	0	0	0	0	0	0	0	0	0	1	1	0	0	1	1	0	0	0	0	0	0	1	0	0	0	0	0	0	0	0	0	0	0	0	0
	CK_00057634	0	haem peroxidase family protein	TRUE	188653/380205/400042	0	0	0	0	0	0	0	0	0	0	0	0	0	1	0	0	0	0	0	0	0	0	0	0	0	0	0	0	0	0	0	0	0	0	0	0	0	0	0	0	0	0	0	0
	CK_00057635	0	haem peroxidase family protein	TRUE	188653	0	0	0	0	0	0	0	0	0	0	0	0	0	0	0	0	0	0	0	0	0	0	0	0	0	0	0	0	0	0	0	0	0	0	0	0	0	0	0	0	0	0	0	0
	CK_00000038	prxQ	2-Cys peroxiredoxin	TRUE	239315	1	1	1	1	1	1	1	1	1	1	2	1	1	1	1	1	1	1	1	1	1	1	1	1	1	1	1	1	1	1	1	1	1	1	1	1	1	1	1	1	1	1	1	1
	CK_00000167	ahpC	2-Cys peroxiredoxin	TRUE	239313	1	1	1	1	1	1	1	1	1	1	1	1	1	1	1	1	1	1	1	1	1	1	1	1	1	1	1	1	1	1	1	1	1	1	1	1	1	1	1	1	1	1	1	1
	CK_00000812	prxQ	2-Cys peroxiredoxin	TRUE	239315	1	1	1	1	1	1	1	1	1	1	1	1	1	0	1	1	1	1	1	1	1	1	1	1	1	1	1	1	1	1	1	1	1	1	1	1	1	1	1	1	1	1	1	1
	CK_00002925	0	1-Cys peroxiredoxin	TRUE	239314	1	1	0	1	1	1	1	1	0	1	1	1	1	1	0	0	0	0	1	1	0	0	1	1	1	0	0	0	0	1	1	0	1	1	1	1	1	1	0	1	0	0	1	1
	CK_00003802	0	type-II peroxiredoxin	TRUE	223750	0	0	1	1	1	0	0	0	1	0	0	0	0	0	1	0	0	1	0	0	1	1	0	0	0	1	1	1	1	0	0	0	0	0	0	0	0	1	1	1	1	0	0	0
	CK_00008024	prxQ	2-Cys peroxiredoxin	TRUE	239315	0	1	1	1	1	1	1	1	1	1	0	1	1	1	1	1	1	1	1	1	1	1	1	1	1	1	1	1	1	1	1	1	1	1	1	1	1	1	1	1	1	1	1	1
	CK_00008776	0	Dyp-type peroxidase	TRUE	225393	0	0	0	0	0	0	0	0	0	0	0	0	0	0	0	0	0	0	0	0	0	0	0	0	0	0	0	0	0	0	0	0	0	0	0	0	0	0	0	0	0	0	0	0
Oxidative stress/electron transport - Thioredoxin, rubredoxin, glutaredoxin and glutathione	CK_00000047	trxA	thioredoxin 1 (x-type)	TRUE	239245	1	1	1	1	1	1	1	1	1	1	1	0	1	1	1	1	1	1	1	1	1	1	1	1	1	1	1	1	1	1	1	1	1	1	1	1	1	1	1	1	1	1	1	1
	CK_00000471	txlA	thioredoxin-like protein TxlA	TRUE	239248	1	1	1	1	1	1	1	1	1	1	0	1	1	1	1	1	1	1	1	1	1	1	1	1	1	1	1	0	1	1	1	1	1	1	1	1	1	1	1	1	1	1	1	1
	CK_00000987	0	thioredoxin-like regulatory factor of photosystem I titer	TRUE	411678	1	1	1	1	1	1	1	1	1	1	1	1	1	1	1	1	1	1	1	1	1	1	1	1	1	1	1	1	1	1	1	1	1	1	1	1	1	1	1	1	1	1	1	1
	CK_00001171	0	thioredoxin domain-containing protein	TRUE	239267	0	0	1	1	1	1	0	1	0	1	0	0	0	0	1	1	1	1	1	1	1	1	1	1	0	0	0	1	1	0	1	1	1	0	1	1	0	1	0	1	1	1	0	1
	CK_00001233	0	thioredoxin family protein	TRUE	399055	1	1	1	1	1	1	1	1	1	1	1	1	1	1	1	1	1	1	1	1	1	1	1	1	1	1	1	1	1	1	1	1	1	1	1	1	1	1	1	1	1	1	1	1
	CK_00001299	0	thioredoxin-like superfamily	TRUE	239278	1	1	1	1	1	1	1	1	1	1	2	1	1	1	1	1	1	1	1	1	1	1	1	1	1	1	1	1	1	1	1	1	1	0	1	1	1	1	1	1	1	1	1	1
	CK_00001301	trxB	thioredoxin reductase fused with a thioredoxin domain (large NTR System or NTRC)	TRUE	273540/223600	1	1	0	0	1	1	1	1	0	1	1	2	1	1	2	1	1	0	1	1	0	0	1	1	1	0	0	0	0	1	1	1	1	1	1	1	1	0	0	0	0	1	1	1
	CK_00001644	ftrV	ferredoxin-thioredoxin reductase, variable chain	TRUE	397202	1	1	1	1	1	1	1	1	1	1	1	1	1	1	1	1	1	1	1	1	1	1	1	1	1	1	1	1	1	1	1	1	1	0	1	1	1	1	1	1	1	1	1	1
	CK_00001648	ftrC	ferredoxin-thioredoxin reductase, catalytic subunit	TRUE	397203	1	1	1	1	1	1	1	1	1	1	0	0	1	1	1	1	1	1	1	1	1	1	1	1	1	1	1	1	1	1	1	1	1	1	1	1	1	1	1	1	1	1	1	1
	CK_00001904	trxB	thioredoxin-disulfide reductase (NTR system)	TRUE	223566	0	0	1	0	0	0	0	0	0	0	0	0	0	0	0	0	0	0	0	0	0	0	0	0	0	0	0	0	0	0	0	0	0	0	0	0	0	0	0	0	0	0	0	0
	CK_00006683	0	thioredoxin domain-containing protein	TRUE	223600	0	0	0	0	0	0	0	0	0	0	0	0	0	0	0	0	0	1	1	1	0	0	1	1	0	1	1	0	0	0	1	0	0	0	1	0	0	0	0	0	1	0	0	0
	CK_00008028	trxA	m-type thioredoxin	TRUE	200072	1	1	1	1	1	1	1	1	1	1	1	1	1	1	1	1	1	1	1	1	1	1	1	1	1	1	1	1	1	1	1	1	1	1	1	1	1	1	1	1	1	1	1	1
	CK_00056802	0	thioredoxin domain-containing protein	TRUE	239245	1	1	1	1	1	1	1	1	1	1	1	1	1	1	1	1	1	1	1	1	1	1	1	1	0	1	1	1	1	1	1	1	1	0	1	1	1	1	1	1	1	1	1	0
	CK_00000445	0	glutaredoxin 3	TRUE	274017	1	1	1	1	1	1	1	1	1	1	1	1	1	1	1	1	1	1	1	1	1	1	1	1	1	1	1	1	1	1	1	1	1	1	1	1	1	1	1	1	1	1	1	1
	CK_00000743	grx3	monothiol glutaredoxin	TRUE	188046	1	1	1	1	1	1	1	1	1	1	0	1	1	1	1	1	1	1	1	1	1	1	1	1	1	1	1	1	1	1	1	1	1	1	1	1	1	1	1	1	1	1	1	1
	CK_00047266	0	glutaredoxin family protein	FALSE	211390/223767	0	0	0	0	0	0	0	0	0	0	0	0	0	0	0	0	0	0	0	0	0	0	0	0	0	0	0	0	0	0	0	0	0	0	0	0	0	0	0	0	0	0	0	0
	CK_00051584	0	glutaredoxin family protein	FALSE	211390/223767	1	1	1	1	1	1	1	1	1	1	1	1	1	1	1	1	1	1	1	1	1	1	1	1	1	1	1	1	1	1	1	1	0	1	1	0	1	1	1	1	1	1	1	1
	CK_00054353	0	glutaredoxin family protein	FALSE	223767	0	3	1	1	1	0	0	0	0	0	0	0	0	0	0	0	0	0	0	0	0	0	0	0	0	0	0	0	1	0	0	0	0	1	0	0	0	1	0	1	0	0	0	0
	CK_00056849	0	glutaredoxin-like protein	FALSE	223767	0	0	1	0	0	0	0	0	1	0	0	0	0	0	0	0	0	1	0	0	1	1	0	0	0	1	1	1	1	0	0	0	0	0	0	0	0	0	1	0	1	0	0	0
	CK_00000269	rub	rubredoxin	TRUE	238372	1	1	1	1	1	1	1	1	1	1	1	2	1	1	1	1	1	1	1	1	1	1	1	1	1	1	1	1	1	1	1	1	1	1	1	1	1	1	1	1	1	1	1	1
	CK_00037886	0	rubredoxin family protein	FALSE	238372	0	0	0	0	0	0	0	0	0	0	0	0	0	0	0	0	0	0	0	0	0	0	0	0	0	0	0	0	0	0	0	0	0	0	0	0	0	0	0	0	0	0	0	0
	CK_00044664	0	rubredoxin family protein	TRUE	153100/238372	1	1	0	1	0	1	1	1	0	1	1	1	1	1	0	1	1	0	1	1	0	0	1	1	1	0	0	0	0	1	1	1	1	0	1	1	1	1	0	1	0	1	1	1
	CK_00034625	fdxA	4Fe-4S ferredoxin	TRUE	224069	0	0	0	0	0	0	0	0	0	0	0	0	0	0	0	0	0	0	0	0	0	0	0	0	0	0	0	0	0	0	0	0	0	0	0	0	0	0	0	0	0	0	0	0
[truncated: 88 more columns]
