# Supplementary material for: Elucidating the picocyanobacteria salinity divide through ecogenomics of new freshwater isolates
Source: BMC Biol. 2022 Aug 8;20:175. doi: 10.1186/s12915-022-01379-z (PMC9361551; doi:10.1186/s12915-022-01379-z)
Supplement: Supplementary file 21 — Additional file 21: Table S12. Mobile genetic elements. Gene/protein presence/absence between all 132 compared culture derived marine, brackish and freshwater picocyanobacteria. Annotation assessed by Cyanorak CK clusters. CDD was used to retrieve the PSSM-ids from best specific/non-specific hits covering >50 % of the protein. [file 12915_2022_1379_MOESM21_ESM.xlsx]

## Sheet: Sheet1
Table S12. Mobile genetic elements Gene/protein presence/absence between all 132 compared culture derived marine, brackish and freshwater picocyanobacteria. Annotation assessed by Cyanorak CK clusters. CDD was used to retrieve the PSSM-ids from best specific/non-specific hits covering >50 % of the protein.
	ORIGIN					Freshwater	Freshwater	Freshwater	Freshwater	Freshwater	Freshwater	Freshwater	Freshwater	Freshwater	Freshwater	Freshwater	Freshwater	Freshwater	Freshwater	Freshwater	Freshwater	Freshwater	Freshwater	Freshwater	Freshwater	Freshwater	Freshwater	Freshwater	Freshwater	Freshwater	Freshwater	Freshwater	Freshwater	Freshwater	Freshwater	Freshwater	Freshwater	Freshwater	Freshwater	Freshwater	Freshwater	Freshwater	Freshwater	Freshwater	Freshwater	Freshwater	Freshwater	Freshwater	Freshwater
	SUB-CLUSTER					5.2	5.2	5.2	5.2	5.2	5.2	5.2	5.2	5.2	5.2	5.2	5.2	5.2	5.2	5.2	5.2	5.2	5.2	5.2	5.2	5.2	5.2	5.2	5.2	5.2	5.2	5.2	5.2	5.2	5.2	5.2	5.2	5.2	5.2	5.2	5.2	5.2	5.2	5.2	5.2	5.2	5.2	5.2	5.2
	CLADE					Undefined	Undefined	Undefined	Undefined	Undefined	Undefined	Undefined	Undefined	Undefined	Undefined	Undefined	Undefined	Undefined	Undefined	Undefined	Undefined	Undefined	Undefined	Undefined	Undefined	Undefined	Undefined	Undefined	Undefined	Undefined	Undefined	Undefined	Undefined	Undefined	Undefined	Undefined	Undefined	Undefined	Undefined	Undefined	Undefined	Undefined	Undefined	Undefined	Undefined	Undefined	Undefined	Undefined	Undefined
Functional category	Cluster number	gene	product	manual curation	Top hit PSSM-id	A1C-AMD	A2C-AMD	AMD-g	ATX 2A4	ATX 6A2	ATX 6E8	ATX 6F1	Alchichica 3B3-8F6	Aljojuca 7A6	Aljojuca 7D2	BA20m-14	BA20m-p-22	BA5m-10	BA5m-21	CH-040	Candia 3B3	Candia 3F8	Candia 9D4	Cruz-7B9	Cruz-7E5	Cruz-8D1	Cruz-8H5	Cruz-9C9	Cruz-9H2	Cruz CV-v-12	Cruz CV11-17	Cruz CV13-4-11	Cyanobacterium sp. CACIAM14	Cyanobium gracile PCC6307	Cyanobium usitatum Tous	Edmonson 11F2	GreenBA-s	HJ21-Hayes	HWJ4-Hawea	J7-Johnson	JJ3a-Johnson	L1E-Cus	L2F	La Preciosa 7G6	Lug-A	Lug-B	MW73D5	Maggiore-St4-Cus	Morenito 9A2
Transposases	CK_00001659	insH1	Transposase and inactivated derivatives, IS5 family	FALSE	411206	1	1	0	1	1	4	0	3	1	2	2	3	0	0	0	3	3	0	5	5	8	7	5	5	4	4	4	0	4	3	5	0	3	1	1	3	1	4	1	3	0	3	1	5
	CK_00002100	0	Transposase and inactivated derivatives	FALSE	225872	0	0	0	0	0	0	0	0	1	0	0	0	0	0	0	0	0	0	1	1	1	1	1	1	0	2	2	0	0	0	1	0	0	0	4	0	0	0	1	0	0	0	0	0
	CK_00002835	0	Transposase and inactivated derivatives	FALSE	307151	1	1	0	0	3	2	0	2	0	0	2	7	4	3	0	1	0	0	1	1	0	0	1	1	0	1	1	0	0	1	1	0	2	0	1	2	0	1	0	0	0	0	0	1
	CK_00002836	0	Putative inactivated derivative of transposase	FALSE	411194	5	1	0	0	9	5	0	5	1	3	0	5	1	1	1	2	3	0	0	0	10	8	0	0	6	3	3	1	3	1	1	0	3	4	8	3	2	0	1	1	0	2	0	1
	CK_00003076	0	Transposase	FALSE	411182/403841	0	0	0	0	0	0	0	0	0	1	0	1	0	0	0	0	0	0	0	0	2	2	0	0	0	1	1	1	1	0	0	0	0	0	1	0	1	0	0	0	0	0	0	0
	CK_00005073	0	transposase IS3/IS911family	TRUE	225511	0	1	1	0	0	0	1	0	0	0	0	2	0	0	0	0	0	1	0	0	1	1	0	0	0	0	0	1	5	0	0	1	0	1	0	0	2	0	0	0	0	0	0	1
	CK_00006564	0	Inactivated derivative of transposase	FALSE	411153	2	1	0	0	0	2	0	1	0	0	0	3	1	1	1	2	1	0	0	0	1	1	0	0	0	1	1	1	1	2	0	1	2	3	0	2	0	0	0	2	0	1	0	2
	CK_00033492	0	transposase domain protein	FALSE	411206	0	0	0	0	0	0	0	0	0	0	0	0	0	0	0	0	0	0	0	0	0	0	0	0	0	0	0	0	0	0	0	0	0	0	0	0	0	0	0	0	0	0	0	0
	CK_00034265	0	putative transposase family protein	FALSE	396108	0	0	0	0	0	0	0	0	0	0	0	0	0	0	0	0	0	0	0	0	0	0	0	0	0	0	0	0	0	0	0	0	0	0	0	0	0	0	0	0	0	0	0	0
	CK_00035284	0	putative transposase	FALSE	411184	0	0	0	0	0	0	0	0	0	0	0	0	0	0	0	0	0	0	0	0	0	0	0	0	0	0	0	0	0	0	0	0	0	0	0	0	0	0	0	0	0	0	0	0
	CK_00036979	0	transposase IS200 like family protein	TRUE	396389	0	0	0	0	0	0	0	0	0	0	0	1	0	0	0	0	0	0	0	0	0	0	0	0	0	1	1	1	0	1	0	0	0	1	0	0	0	0	0	0	0	0	0	0
	CK_00038988	0	transposase IS200 like family protein	FALSE	396389	0	0	0	0	0	0	0	0	0	0	0	0	0	0	0	0	0	0	0	0	0	0	0	0	0	0	0	0	0	0	0	0	0	0	0	0	0	0	0	0	0	0	0	0
	CK_00039590	0	putative transposase domain protein	FALSE	-	0	0	0	0	0	0	0	0	0	0	0	0	0	0	0	0	0	0	0	0	0	0	0	0	0	0	0	0	0	0	0	0	0	0	0	0	0	0	0	0	0	0	0	0
	CK_00039715	0	transposase family protein	FALSE	404292/411153	2	0	0	0	0	0	1	1	0	0	0	0	1	1	0	0	1	0	1	1	2	1	1	1	2	1	0	0	3	0	1	2	3	2	1	2	1	1	0	0	0	0	3	2
	CK_00041656	0	transposase	TRUE	225361	2	1	0	0	2	2	0	1	0	0	0	2	1	1	2	1	0	0	0	0	0	0	0	0	1	0	0	2	1	1	0	0	2	2	0	2	0	3	0	7	0	0	0	2
	CK_00042925	0	putative transposase-like protein TnpA1	FALSE	411206	1	0	0	1	4	0	0	1	0	0	0	2	0	0	2	2	1	0	8	7	1	1	7	8	4	2	2	3	3	0	7	0	0	0	2	0	2	2	0	3	0	2	0	5
	CK_00043483	0	putative transposase	FALSE	224401/136670	0	0	0	0	0	0	0	0	0	0	0	0	0	0	0	0	0	0	0	0	0	0	0	0	1	0	0	0	0	0	0	0	0	0	0	0	0	0	0	0	0	0	0	0
	CK_00044949	0	transposase	TRUE	411173	0	0	0	0	1	0	0	0	0	0	0	0	0	0	0	0	0	0	0	0	0	1	0	0	0	3	3	1	5	0	0	0	0	0	0	0	0	0	0	0	0	0	0	0
	CK_00045501	0	transposase IS200 like family protein	FALSE	396389	0	0	0	0	0	0	0	0	0	0	0	0	0	0	0	0	0	0	0	0	0	0	0	0	0	0	0	1	0	0	0	0	0	0	0	0	0	0	0	0	0	0	0	0
	CK_00046275	0	IstB-like ATP binding protein/putative transposase	TRUE	224401/136670	3	3	2	1	1	2	2	0	0	0	1	2	3	1	1	0	1	2	1	1	2	0	1	1	0	0	0	1	1	1	1	1	1	0	1	0	1	0	0	0	1	0	0	0
	CK_00046514	0	transposase DDE domain protein	FALSE	411184	0	0	0	0	0	4	1	1	0	0	2	2	0	0	3	0	0	1	0	0	6	6	0	0	5	2	0	2	1	0	0	0	1	0	2	1	1	0	0	2	0	0	0	3
	CK_00047599	0	putative transposase domain protein	FALSE	-	0	0	0	0	1	4	0	2	0	0	0	0	1	0	0	0	0	0	0	0	0	0	0	0	0	1	1	0	0	0	0	0	0	0	0	0	0	1	0	0	0	0	0	0
	CK_00047655	0	transposase	TRUE	411202	0	0	0	3	0	0	0	1	0	1	1	0	0	0	1	1	1	8	0	0	0	0	0	0	2	2	2	1	5	0	0	0	2	0	1	2	0	0	0	0	3	1	0	1
	CK_00048868	0	transposase family protein	FALSE	411153	0	0	0	0	0	0	0	1	0	0	0	0	0	0	0	0	0	0	0	0	0	0	0	0	0	0	0	0	0	0	0	0	0	0	0	0	0	0	0	0	0	1	0	0
	CK_00048925	0	InsF-like transposase	TRUE	225361/395538	3	1	0	0	1	2	1	2	0	1	0	2	1	2	0	0	2	0	1	1	3	2	1	1	6	2	0	1	13	0	1	0	4	3	3	3	1	1	0	0	0	1	1	5
	CK_00048966	0	putative transposase for insertion sequence ISRm18	FALSE	-	0	1	0	0	0	0	0	0	0	2	0	2	1	1	0	0	0	0	2	2	0	0	2	2	1	0	0	0	3	3	2	2	0	3	1	0	0	0	0	0	0	0	0	0
	CK_00049432	0	transposase DDE domain protein	FALSE	376573	1	3	0	0	4	1	1	2	1	0	3	2	0	0	1	3	4	0	0	0	2	2	0	0	2	5	5	0	0	0	0	0	0	2	3	0	2	1	1	2	0	2	0	1
	CK_00052168	0	transposase IS200 like family protein	FALSE	396389	0	0	0	0	0	0	0	0	0	0	0	0	0	0	0	0	0	0	0	0	0	0	0	0	0	0	0	0	0	0	0	0	0	0	0	0	0	0	0	0	0	0	0	0
	CK_00053384	0	putative transposase domain protein	FALSE	-	0	0	0	0	0	0	0	0	0	0	0	0	0	0	0	0	0	0	0	0	0	0	0	0	0	0	0	0	0	0	0	0	0	0	0	0	1	0	0	0	0	0	0	0
	CK_00053609	0	putative transposase	FALSE	404474	0	0	0	0	0	0	0	0	0	0	0	0	0	0	0	0	0	0	0	0	0	0	0	0	0	0	0	0	0	1	0	0	0	0	0	0	1	0	0	0	0	0	0	0
	CK_00054011	0	putative transposase domain protein	FALSE	411153	0	0	0	0	0	0	0	0	0	0	0	0	0	0	0	0	0	0	0	0	0	0	0	0	0	0	0	0	0	0	0	0	0	1	0	0	0	0	0	0	0	0	0	0
	CK_00056404	0	putative iSMca6, transposase, OrfA	FALSE	-	5	1	0	0	3	4	0	3	1	4	3	3	1	1	2	1	2	0	1	1	7	5	1	1	6	2	2	0	2	2	1	0	3	4	9	3	2	0	1	1	0	1	0	1
Other Mobile element proteins	CK_00054003	0	mobile mystery protein B	TRUE	396984/131662	0	0	0	0	0	0	0	0	0	0	1	1	0	0	0	0	0	0	0	0	1	1	0	0	0	0	0	0	0	0	0	0	0	0	1	0	0	0	0	0	0	0	0	0
	CK_00054005	0	mobile mystery protein A	TRUE	238045/274231	0	0	0	0	0	0	0	0	0	0	1	1	0	0	0	0	0	0	0	0	1	1	0	0	0	0	0	0	0	0	0	0	0	0	1	0	0	0	0	0	0	0	0	0
Integrases	CK_00002163	0	putative integrase/recombinase domain protein	TRUE	395471	0	0	0	0	0	0	0	0	0	0	0	0	0	0	0	0	0	0	0	0	0	0	0	0	0	0	0	0	0	0	0	0	0	0	0	0	0	0	0	0	0	0	0	0
	CK_00002429	0	phage integrase, N-terminal SAM-like domain protein	FALSE	404390/131303	0	1	1	1	4	3	2	2	4	0	1	1	2	0	2	1	2	0	2	2	4	4	2	2	3	5	5	5	1	0	2	1	1	0	4	1	1	2	4	2	1	2	1	1
	CK_00003307	0	phage integrase	TRUE	-	0	0	0	0	0	0	0	0	0	0	0	0	0	0	0	0	0	0	0	0	0	0	0	0	0	0	0	0	0	0	0	0	1	0	0	1	0	0	0	0	0	0	0	0
	CK_00008727	0	phage integrase family protein	FALSE	271175	0	0	0	0	0	0	0	0	0	0	0	0	0	0	0	0	0	0	0	0	0	0	0	0	0	0	0	0	0	0	0	0	0	0	0	0	0	0	0	0	0	0	0	0
	CK_00033420	0	integrase core domain protein	FALSE	395538/225361	0	0	0	0	0	0	0	0	0	0	0	0	0	0	0	0	0	0	0	0	0	0	0	0	0	1	1	0	0	0	0	0	0	0	0	0	0	0	0	0	0	0	0	0
	CK_00034034	0	putative phage integrase domain protein	FALSE	-	0	0	0	0	0	0	0	0	0	0	0	0	0	0	0	0	0	0	0	0	0	0	0	0	0	0	0	0	0	0	0	0	0	0	0	0	0	0	0	0	0	0	0	0
	CK_00035629	0	putative phage integrase domain protein	FALSE	-	0	0	0	0	0	0	0	0	0	0	0	0	0	0	0	0	0	0	0	0	0	0	0	0	0	0	0	0	0	0	0	0	0	0	0	0	0	0	0	0	0	0	0	0
	CK_00035839	0	putative phage integrase	FALSE	-	0	0	0	0	0	0	0	0	0	0	0	0	0	0	0	0	0	0	0	0	0	0	0	0	0	0	0	0	0	0	0	0	0	0	0	0	0	0	0	0	0	0	0	0
	CK_00036343	0	phage integrase family domain protein	FALSE	-	0	0	0	0	0	0	0	0	0	0	0	0	0	0	0	0	0	0	0	0	0	0	0	0	0	0	0	0	0	0	0	0	0	0	0	0	0	0	0	0	0	0	0	0
	CK_00037140	0	phage integrase family protein	TRUE	-	0	0	0	0	0	0	0	0	0	0	0	0	0	0	0	0	0	0	0	0	0	0	0	0	0	0	0	0	0	0	0	0	0	0	0	0	0	0	0	0	0	0	0	0
	CK_00038668	0	phage integrase family protein	FALSE	271182	0	1	0	0	0	0	0	0	0	0	0	0	2	0	0	1	1	0	0	0	0	0	0	0	0	0	0	0	0	2	0	0	0	0	0	0	0	0	0	0	0	1	0	0
	CK_00039337	0	phage integrase domain protein	FALSE	271182	0	0	0	0	0	0	0	0	0	0	0	0	0	0	0	0	0	0	0	0	0	0	0	0	0	0	0	0	0	0	0	0	0	0	0	0	0	0	0	0	0	0	0	0
	CK_00039339	0	phage integrase family protein	FALSE	223655	0	0	0	0	0	0	0	0	0	0	0	0	0	0	0	0	0	0	0	0	0	0	0	0	0	0	0	0	0	0	0	0	0	0	0	0	0	0	0	0	0	0	0	0
	CK_00040721	0	integrase core domain protein	FALSE	411181	3	2	0	0	1	0	1	0	0	0	0	0	1	1	0	0	0	0	0	0	0	0	0	0	0	0	0	0	0	0	0	0	0	0	1	0	0	0	0	0	0	0	0	0
	CK_00041085	0	putative phage integrase	FALSE	271177	0	0	0	0	0	0	0	0	0	0	0	0	0	0	0	0	0	0	0	0	0	0	0	0	0	0	0	0	0	0	0	0	0	0	0	0	0	0	0	0	0	0	0	0
	CK_00041178	0	putative phage integrase family domain protein	FALSE	-	0	0	0	0	0	0	0	0	0	0	0	0	0	0	0	0	0	0	0	0	0	0	0	0	0	0	0	0	0	0	0	0	0	0	0	0	0	0	0	0	0	0	0	0
	CK_00041810	0	phage integrase family protein	FALSE	271189/404085	1	0	0	0	0	0	1	0	0	0	0	0	0	0	0	0	0	0	0	0	0	0	0	0	0	0	0	0	0	0	0	0	0	0	0	0	0	0	0	0	0	0	0	0
	CK_00042280	0	phage integrase family protein	TRUE	271177	0	2	0	0	1	3	1	1	0	1	2	1	1	1	0	0	0	0	1	1	7	6	1	1	0	0	0	0	0	1	1	0	3	0	1	2	0	0	0	0	0	0	1	0
	CK_00043791	0	phage integrase family protein	FALSE	271177	0	0	0	0	0	0	0	0	0	0	0	0	0	0	0	0	0	0	0	0	0	0	0	0	0	0	0	0	0	0	0	0	0	0	0	0	0	0	0	0	0	0	0	0
	CK_00045996	0	phage integrase family protein	FALSE	223655	0	0	0	0	0	0	0	0	0	0	0	0	0	0	0	0	0	0	0	0	0	0	0	0	0	0	0	0	0	0	0	0	0	0	0	0	0	0	0	0	0	0	1	0
	CK_00046069	0	phage integrase, N-terminal SAM-like domain protein	FALSE	234698	0	0	0	0	0	0	0	0	0	0	0	0	0	0	0	0	0	0	0	0	0	0	0	0	0	0	0	0	0	0	0	0	0	0	0	0	0	0	0	0	0	0	0	0
	CK_00047175	0	phage integrase family protein	FALSE	271177	1	1	1	1	1	1	1	1	1	1	0	0	1	1	1	1	1	1	1	1	1	1	1	1	1	1	1	1	1	1	1	1	1	1	1	1	1	1	1	1	1	1	1	1
	CK_00047574	0	phage integrase family protein	FALSE	271177	0	0	0	0	0	0	0	0	0	0	0	2	1	1	0	0	0	0	0	0	0	0	0	0	0	0	0	0	0	0	0	0	0	0	0	0	0	0	0	0	0	0	0	0
	CK_00047827	0	phage integrase family protein	FALSE	271175	0	0	0	0	0	0	0	0	0	0	0	0	0	0	0	0	0	0	0	0	0	0	0	0	0	0	0	0	0	0	0	0	0	0	0	0	0	0	0	0	0	0	0	0
	CK_00048375	0	integrase	TRUE	395538	0	0	1	6	2	0	2	2	0	0	0	1	1	1	0	1	1	3	0	0	0	0	0	0	6	5	5	0	10	0	0	2	4	0	3	4	0	2	0	2	1	3	0	0
	CK_00048707	0	phage integrase family protein	FALSE	404390/395471	0	1	0	0	2	0	0	0	0	0	0	0	0	0	0	0	0	0	0	0	0	0	0	0	0	2	2	0	5	0	0	0	0	0	1	0	0	0	0	0	0	0	0	0
	CK_00049251	0	phage integrase	TRUE	271175	0	0	1	0	0	1	0	0	0	0	2	1	1	0	0	0	0	0	0	0	0	0	0	0	1	0	0	0	0	0	0	0	1	0	0	1	0	0	0	0	0	0	1	0
	CK_00049310	0	phage integrase	TRUE	404268/271182	0	0	0	0	0	0	0	0	0	1	0	4	2	0	1	1	2	0	0	0	2	2	0	0	3	1	1	0	0	1	0	0	0	0	0	0	1	0	0	1	0	1	1	1
	CK_00049751	0	phage integrase family protein	FALSE	271184	0	0	0	0	0	0	0	0	0	0	0	0	0	0	0	0	0	0	0	0	0	0	0	0	0	0	0	0	0	0	0	0	0	0	0	0	0	0	0	0	0	0	0	0
	CK_00049816	0	putative phage integrase	FALSE	-	0	0	0	0	0	0	0	0	0	0	0	0	0	0	0	0	0	0	0	0	0	0	0	0	0	0	0	0	0	0	0	0	0	0	0	0	0	0	0	0	0	0	0	0
	CK_00049831	0	putative phage integrase family domain protein	FALSE	-	0	0	0	0	0	0	0	0	0	0	0	0	0	0	0	0	0	0	0	0	0	0	0	0	0	0	0	0	0	0	0	0	0	0	0	0	0	0	0	0	0	0	0	0
	CK_00049978	0	phage integrase family protein	FALSE	271175/223655	0	0	0	0	0	0	0	0	0	0	0	1	0	0	0	0	0	0	0	0	0	0	0	0	0	0	0	0	0	0	0	0	0	0	0	0	0	0	0	0	0	0	0	0
	CK_00051436	0	possible phage integrase family	FALSE	-	0	0	0	0	0	0	0	0	0	0	0	0	0	0	0	0	0	0	0	0	0	0	0	0	0	0	0	0	0	0	0	0	0	0	0	0	0	0	0	0	0	0	0	0
	CK_00051521	0	phage integrase family protein	FALSE	271177	1	1	0	0	1	0	0	0	0	1	1	0	0	0	0	0	0	0	1	1	3	3	1	1	0	2	2	1	1	0	1	0	0	0	0	0	0	0	0	1	1	0	0	0
	CK_00051789	0	integrase core domain protein	FALSE	395538	1	1	3	1	1	1	1	0	0	1	1	0	2	0	0	0	1	2	0	0	2	0	0	0	0	0	0	1	1	0	0	1	1	1	0	0	5	0	0	0	1	0	0	0
	CK_00053416	0	integrase core domain protein	FALSE	411153	0	1	1	0	0	0	1	0	0	0	0	2	0	0	0	0	0	1	0	0	1	1	0	0	0	0	0	0	5	0	0	1	0	3	0	0	4	0	0	0	0	0	0	11
	CK_00053945	0	phage integrase family protein	TRUE	271177	0	1	0	0	0	1	0	0	0	1	0	0	1	1	0	0	0	0	0	0	0	0	0	0	0	0	0	0	1	0	0	0	0	0	0	0	0	0	0	1	0	0	0	0
	CK_00054774	0	phage integrase	TRUE	271177	1	2	0	1	1	0	1	1	0	0	2	1	2	1	1	0	0	0	1	1	3	3	1	1	0	2	2	1	1	0	1	0	2	0	2	2	1	2	0	0	2	0	1	0
	CK_00056053	0	putative phage integrase	FALSE	223655	1	0	0	0	0	0	0	0	0	0	0	0	0	0	0	1	1	0	0	0	0	0	0	0	0	0	0	0	0	0	0	0	0	0	0	0	0	0	0	0	0	1	0	0
	CK_00057226	0	phage integrase	TRUE	271175	0	0	0	0	0	0	0	0	0	0	0	0	0	0	0	0	0	0	0	0	0	0	0	0	0	0	0	0	0	0	0	0	0	0	0	0	0	0	0	0	0	0	0	0
CRISPR-Cas systems	CK_00035034	cse2	Putative CRISPR-associated protein Cse2	TRUE	401439	0	0	0	0	0	0	0	0	0	0	0	0	0	0	0	0	0	0	0	0	0	0	0	0	0	0	0	0	0	0	0	0	0	0	0	0	0	0	0	0	0	0	0	0
	CK_00035036	cse1	Putative CRISPR-associated protein Cse1	TRUE	187860	0	0	0	0	0	0	0	0	0	0	0	0	0	0	0	0	0	0	0	0	0	0	0	0	0	0	0	0	0	0	0	0	0	0	0	0	0	0	0	0	0	0	0	0
	CK_00035038	cas5	Putative CRISPR-associated protein CAS5	TRUE	187776	0	0	0	1	0	0	0	0	0	0	0	0	0	0	0	1	1	0	0	0	0	0	0	0	0	0	0	0	0	0	0	0	0	0	0	0	0	0	0	0	0	1	0	0
	CK_00035040	cas7	Putative CRISPR-associated protein Cas7	TRUE	187777	0	0	0	1	0	0	0	0	0	0	0	0	0	0	0	0	0	0	0	0	0	0	0	0	0	0	0	0	0	0	0	0	0	0	0	0	0	0	0	0	0	0	0	0
	CK_00035042	cas3	Putative CRISPR-associated HD domain protein (cas3)	TRUE	182031/214692	0	0	0	1	0	0	0	0	0	0	0	0	0	0	0	1	0	0	0	0	0	0	0	0	0	0	0	0	0	0	0	0	0	0	1	0	0	0	0	0	0	1	0	0
[truncated: 88 more columns]
